# Supplementary material for: Comparative structure activity and target exploration of 1,2-diphenylethynes in Haemonchus contortus and Caenorhabditis elegans
Source: Int J Parasitol Drugs Drug Resist. 2024 Mar 19;25:100534. doi: 10.1016/j.ijpddr.2024.100534 (PMC10992699; doi:10.1016/j.ijpddr.2024.100534)
Supplement: Multimedia component 2 [file mmc2.xlsx]

## Sheet: Supplementary Table 3
Supplementary Table 3. Full list of Haemonchus contortus proteins identified by thermal proteome profiling.
Protein IDs	Peptides	Razor + unique peptides	Unique peptides	Peptides PBS control_R1	Peptides PBS control_R2	Peptides UMW-9729_R1	Peptides UMW-9729_R2	Unique peptides PBS control_R1	Unique peptides PBS control_R2	Unique peptides UMW-9729_R1	Unique peptides UMW-9729_R2	Sequence coverage [%]	Unique + razor sequence coverage [%]	Unique sequence coverage [%]	Mol. weight [kDa]	Sequence length	Sequence lengths	Fraction average	Q-value	Score	Sequence coverage PBS control_R1 [%]	Sequence coverage PBS control_R2 [%]	Sequence coverage UMW-9729_R1 [%]	Sequence coverage UMW-9729_R2 [%]	Intensity UMW-9729_R1	Intensity UMW-9729_R2	Intensity PBS control_R1	Intensity PBS control_R2	MS/MS count	Peptide sequences
CON__ENSEMBL:ENSBTAP00000038253	12	1	0	11	10	10	8	0	0	0	0	16.3	2	0	63.165	606	606	5	1	-2	14.5	12.5	13.9	12	0	0	0	0	1	AQYEEIAQR;DYQELMNTK;FLEQQNQVLQTK;KYEDEINKR;LALDVEIATYR;LLRDYQELMNTK;SDQSRLDSELK;SKAEAEALYQTK;SLNNQFASFIDK;SLNNQFASFIDKVR;TLLEGEESR;YEDEINKR
CON__ENSEMBL:ENSP00000377550;CON__P13646-1;CON__Q14525;CON__Q9UE12;CON__Q15323;CON__P35900;CON__Q497I4;CON__O76011;CON__Q6NTB9;CON__O76009;CON__Q9C075;CON__Q6IFU5;CON__Q8IUT8	9	2	1	9	6	6	4	1	1	1	1	17.1	3.8	1.7	45.771	420	420;458;404;416;416;424;455;394;404;404;422;431;436	5.47	0.0024045	3.2804	17.1	11.2	11.2	9	82274000	59344000	87432000	103080000	22	ALEEANADLEVK;LAADDFR;LASYLEK;LEQEIATYR;NHEEEMK;QSVEADINGLR;QSVEADINGLRR;VILEIDNAR;VLDELTLSK
CON__P00761	3	3	3	3	2	2	3	3	2	2	3	16.5	16.5	16.5	24.409	231	231	6.07	0	25.646	16.5	7.8	7.8	16.5	8236000000	8203000000	8624400000	9560000000	163	LGEHNIDVLEGNEQFINAAK;LSSPATLNSR;VATVSLPR
CON__P02533;CON__Q61782	23	19	1	15	17	15	9	0	0	1	0	45.8	40.5	3	51.621	472	472;93	3.49	0	156.43	30.9	35	29	17.8	73325000	45087000	19569000	5645800	86	ALEEANADLEVK;ASLENSLEETK;ASLENSLEETKGR;CEMEQQNQEYK;DAEEWFFTK;EVATNSELVQSGK;GQVGGDVNVEMDAAPGVDLSR;GSCGIGGGIGGGSSR;ILNEMRDQYEK;ISSVLAGGSCR;LAADDFR;LASYLDK;LASYLDKVR;LEQEIATYR;NHEEEMNALR;QFTSSSSMK;QRPAEIKDYSPYFK;SEISELR;SEISELRR;TEELNREVATNSELVQSGK;TKYETELNLR;VLDELTLAR;VTMQNLNDR
CON__P02535-1	11	1	0	11	9	9	8	0	0	0	0	15.1	1.6	0	57.769	570	570	5	0.0046071	2.5995	15.1	12.3	13.5	13.5	0	0	0	0	2	ALEESNYELEGK;IKEWYEK;LAADDFR;LENEIQTYR;QSLEASLAETEGR;QSVEADINGLR;QSVEADINGLRR;SEITELR;SEITELRR;VLDELTLSK;VTMQNLNDR
CON__P02538;CON__P48668;CON__Q8VED5	24	9	1	18	17	14	10	1	1	1	1	37.1	19	3	60.044	564	564;564;531	5	0	154.01	28.9	25	22.2	18.3	18124000	10199000	4105000	406220	33	ADTLTDEINFLR;AEAESWYQTK;AIGGGLSSVGGGSSTIK;AQYEEIAQR;FASFIDK;FASFIDKVR;FLEQQNK;KLLEGEECR;LALDVEIATYR;LLEGEECR;LLKEYQELMNVK;NKYEDEINKR;NLDLDSIIAEVK;NLDLDSIIAEVKAQYEEIAQR;NTKQEIAEINR;QLDSIVGER;QNLEPLFEQYINNLR;QNLEPLFEQYINNLRR;SLYGLGGSK;TAAENEFVTLKK;WTLLQEQGTK;YEDEINKR;YEELQVTAGR
CON__P02769;CON__P02768-1	5	5	5	0	2	3	5	0	2	3	5	9.7	9.7	9.7	69.293	607	607;609	5.2	0	10.243	0	3.8	5.9	9.7	0	921970	1248100	3268600	8	AEFVEVTK;KVPQVSTPTLVEVSR;LGEYGFQNALIVR;LVNELTEFAK;TCVADESHAGCEK
CON__P04259	24	1	1	18	16	13	9	1	0	0	0	37.1	3	3	59.998	564	564	6	0	49.085	28.9	22	19.1	15.2	697640	0	0	0	2	ADTLTDEINFLR;AEAESWYQTK;AQYEEIAQR;ATGGGLSSVGGGSSTIK;FASFIDK;FASFIDKVR;FLEQQNK;KLLEGEECR;LALDVEIATYR;LLEGEECR;LLKEYQELMNVK;NKYEDEINKR;NLDLDSIIAEVK;NLDLDSIIAEVKAQYEEIAQR;NTKQEIAEINR;QLDSIVGER;QNLEPLFEQYINNLR;QNLEPLFEQYINNLRR;SLYGLGGSK;TAAENEFVTLKK;WTLLQEQGTK;YEDEINKR;YEELQVTAGR
CON__P04264;CON__H-INV:HIT000016045	45	42	32	40	40	38	36	28	28	26	27	50.9	49.1	38.4	66.017	644	644;99	4.79	0	323.31	50.2	47.5	49.7	49.5	2268300000	1497300000	960400000	565760000	626	AEAESLYQSK;AEAESLYQSKYEELQITAGR;DVDGAYMTK;DYQELMNTK;FLEQQNQVLQTK;FSSCGGGGGSFGAGGGFGSR;GENALKDAK;GGGGGGYGSGGSSYGSGGGSYGSGGGGGGGR;GSSSGGVK;IEISELNR;KDVDGAYMTK;KQISNLQQSISDAEQR;LALDLEIATYR;LDSELKNMQDMVEDYR;LLRDYQELMNTK;LNDLEDALQQAK;LNDLEDALQQAKEDLAR;NKLNDLEDALQQAK;NKLNDLEDALQQAKEDLAR;NKYEDEINKR;NMQDMVEDYR;NSKIEISELNR;QISNLQQSISDAEQR;QISNLQQSISDAEQRGENALK;QISNLQQSISDAEQRGENALKDAK;SDQSRLDSELK;SEIDNVK;…
CON__P08779	16	4	3	10	11	9	7	1	1	0	1	35.7	14	9.5	51.267	473	473	2.69	0	29.516	22.8	24.7	16.3	12.7	4013100	3306100	0	440570	11	ALEEANADLEVK;APSTYGGGLSVSSR;ASLENSLEETK;ASLENSLEETKGR;EVFTSSSSSSSR;GQTGGDVNVEMDAAPGVDLSR;GSCGIGGGIGGGSSR;ISSVLAGGSCR;LAADDFR;LASYLDK;LASYLDKVR;LEQEIATYR;QFTSSSSMK;TEELNKEVASNSELVQSSR;VLDELTLAR;VTMQNLNDR
CON__P13645;CON__Q7Z3Y8;CON__Q148H6;CON__Q2M2I5;CON__P05784;CON__Q99456;CON__A2A5Y0;CON__Q92764;CON__Q14532;CON__A2AB72;CON__Q7Z3Y9;CON__REFSEQ:XP_986630	40	40	25	36	33	28	26	21	20	16	15	60.5	60.5	49.1	59.51	593	593;459;464;525;423;494;416;425;448;453;468;476	4.1	0	323.31	56	50.9	47.6	44.9	1476500000	1112200000	628150000	358520000	474	ADLEMQIESLTEELAYLK;ADLEMQIESLTEELAYLKK;AETECQNTEYQQLLDIK;ALEESNYELEGK;DAEAWFNEK;ELTTEIDNNIEQISSYK;ELTTEIDNNIEQISSYKSEITELRR;GSLGGGFSSGGFSGGSFSR;GSSGGGCFGGSSGGYGGLGGFGGGSFR;IKEWYEK;IRLENEIQTYR;KDAEAWFNEK;KNHEEEMKDLR;LAADDFR;LASYLDK;LASYLDKVR;LENEIQTYR;LKYENEVALR;NHEEEMK;NHEEEMKDLR;NQILNLTTDNANILLQIDNAR;NVQALEIELQSQLALK;NVSTGDVNVEMNAAPGVDLTQLLNNMR;QSLEASLAETEGR;QSVEADINGLR;QSVEADINGLRR;RVLDELTLTK;S…
CON__P13647;CON__P07744;CON__P05787;CON__Q9DCV7;CON__Q3KNV1;CON__P08729;CON__Q9NSB2;CON__Q6ISB0;CON__H-INV:HIT000292931;CON__O43790;CON__Q6NT21;CON__P78385;CON__Q14533;CON__P78386	27	19	5	23	22	18	13	4	4	4	1	42	33.4	8.3	62.378	590	590;525;483;457;469;469;600;600;443;486;493;493;505;507	4.62	0	313.32	35.1	33.1	25.3	21.7	70233000	70842000	29251000	20066000	86	AQYEEIANR;DVDAAYMNKVELEAK;FASFIDK;FASFIDKVR;FLEQQNK;GLGVGFGSGGGSSSSVK;ISISTSGGSFR;KLLEGEECR;LAELEEALQK;LALDVEIATYR;LLEGEECR;NKLAELEEALQK;NKYEDEINKR;NLDLDSIIAEVK;NMQDLVEDFK;QCANLQNAIADAEQR;QLDSIVGER;QNLEPLFEQYINNLR;QNLEPLFEQYINNLRR;SFSTASAITPSVSR;TEAESWYQTK;TEEREQIK;TTAENEFVMLKK;VDALMDEINFMK;WTLLQEQGTK;YEDEINKR;YEELQQTAGR
CON__P35527	30	29	29	26	28	26	22	25	27	25	21	62	62	62	62.129	623	623	4.59	0	323.31	49.3	53.9	53.5	40.9	771190000	673580000	639390000	319840000	386	DIENQYETQITQIEHEVSSSGQEVQSSAK;EIETYHNLLEGGQEDFESSGAGK;FSSSSGYGGGSSR;GGGGSFGYSYGGGSGGGFSASSLGGGFGGGSR;GGSGGSHGGGSGFGGESGGSYGGGEEASGSGGGYGGGSGK;GGSGGSYGGGGSGGGYGGGSGSR;GPAAIQK;HGVQELEIELQSQLSK;HGVQELEIELQSQLSKK;IKFEMEQNLR;IQDWYDK;IQDWYDKK;KGPAAIQK;LASYLDK;LASYLDKVQALEEANNDLENK;LEKEIETYHNLLEGGQEDFESSGAGK;MTLDDFR;NHKEEMSQLTGQNSGDVNVEINVAPGKDLTK;NYSPYYNTIDDLKDQIVDLTVGNNK;QEYEQLIAK;QGVDADINGLR;QVLDNLTM…
CON__P35908v2;CON__P35908;CON__Q7Z794;CON__REFSEQ:XP_932229;CON__Q9H552	47	47	30	41	42	33	30	27	26	19	18	73.7	73.7	54.6	65.432	639	639;645;578;345;499	4.52	0	323.31	66.4	71.5	60.3	59.2	851120000	753970000	402280000	244370000	408	AAFGGSGGR;AQEREQIK;AQYEEIAQR;DVDNAYMIK;DVDNAYMIKVELQSK;DYQELMNVK;FASFIDK;FASFIDKVR;FLEQQNQVLQTK;GEHALKDAR;GFSSGSAVVSGGSR;GGGFGGGSSFGGGSGFSGGGFGGGGFGGGR;GGSGGGGSISGGGYGSGGGSGGR;GGSISGGGYGSGGGK;GGSSSGGGYGSGGGGSSSVK;GSSSGGGYSSGSSSYGSGGR;HGGGGGGFGGGGFGSR;IEISELNR;KLLEGEECR;KYEDEINKR;LALDVEIATYR;LLEGEECR;LLRDYQELMNVK;LNDLEEALQQAK;LQGEIAHVK;NKLNDLEEALQQAK;NKLNDLEEALQQAKEDLAR;NLDLDSIIAEVK;NLDLDSIIAEVKAQ…
CON__Q04695;CON__Q9QWL7	16	4	3	11	10	9	5	2	0	0	0	30.8	9.3	6.9	48.105	432	432;433	3.86	0	13.436	21.5	19	16.4	10.2	1758000	0	0	0	7	ALEEANTELEVK;CEMEQQNQEYK;DAEDWFFSK;EVATNSELVQSGK;ILNEMRDQYEK;LAADDFR;LASYLDK;LASYLDKVR;LEQEIATYR;NHEEEMNALR;QFTSSSSIK;SEISELR;SEISELRR;TEELNREVATNSELVQSGK;TIVEEVQDGK;VLDELTLAR
CON__Q3MHH8	1	1	1	0	0	0	0	0	0	0	0	2.3	2.3	2.3	57.407	511	511	4	0.0053422	2.485	0	0	0	0	0	0	0	0	1	ALVFVDNHDNQR
CON__Q9Z2K1;CON__Q3ZAW8;CON__Q8N1A0;CON__Q9D312	9	2	2	7	8	6	4	2	2	2	2	16.4	1.9	1.9	51.606	469	469;474;295;431	6.24	0	6.8004	14.5	16.4	9.6	5.3	91719000	52358000	102770000	35006000	28	ASLENSLEETK;ASLENSLEETKGR;GQTGGDVNVEMDAAPGVDLSR;LAADDFR;LATYLDK;LATYLDKVR;LEQEIATYR;QFTSSSSMK;VTMQNLNDR
CON__Q7RTS7;CON__Q32MB2;CON__Q3SY84;CON__Q14CN4-1;CON__Q6IME9	9	3	3	8	7	6	5	2	2	1	1	13.4	6.2	6.2	57.865	529	529;540;523;511;520	5.62	0.0013966	4.338	11.7	8.9	7.8	7.2	1031600000	855750000	2049500	595120000	7	AQEREQIK;DADAAYAVKVELQAK;FASFIDK;FASFIDKVR;FLEQQNQVLETK;KLLEGEECR;LLEGEECR;SKAEAEALYQTK;VELQAKVDSLDK
CON__Q7Z3Y7	6	1	1	6	4	3	4	1	0	0	1	8.8	2.1	2.1	53.025	486	486	6	1	-2	8.8	5.3	5.1	7.2	2203800	0	0	788490	2	DAEAWFNEK;KDAEAWFNEK;LAADDFR;LEYEHLLDVK;NHEEEMK;VTMQNLNDR
CON__Q7Z3Z0	3	1	1	2	3	3	3	0	1	1	1	5.6	1.6	1.6	49.317	450	450	4	1	-2	4	5.6	5.6	5.6	0	16220000	3871000	2820400	3	DAEAWFNEK;PTTGSLR;VTMQNLNDR
HCON_00000020	11	11	11	10	9	7	9	10	9	7	9	61.7	61.7	61.7	18.865	162	162	4.24	0	323.31	61.1	43.2	35.2	58	197150000	222400000	179170000	173250000	91	GLEIFINK;IVVPPLPSK;KGLEIFINK;RQTLDEAYAPPANFLEIEVVNPITHGVGK;SDDGIFEEEFIENR;SDDGIFEEEFIENRR;SNLPVFK;VAGHPLAQNER;YSDFDWLR;YSDFDWLRGELER;YTDYEIR
HCON_00000070	11	11	11	5	5	6	7	5	5	6	7	16.9	16.9	16.9	84.121	735	735	3.83	0	162.16	9.3	7.8	8.7	10.2	512450000	531010000	28530000	307070000	33	EGSVSPSVK;ESEEEKHPEEREEASLQDK;QAEALEAQR;QAEALEAQRR;SGEDPLINGVPISSLR;SGGQIVDFWIDSVK;SHCIVQMQSVDEAR;TADQLFMK;TGTSSAASLSASAPSTR;TLSVQFDTK;TSGGIEDK
HCON_00000190	20	20	20	16	19	17	17	16	19	17	17	31.7	31.7	31.7	61.755	546	546	4.33	0	136.89	26.9	30.2	27.3	27.3	277760000	426730000	211270000	249920000	160	AALEEAR;AALEEARK;AFDGAGIDAK;DVCLYPR;FVHGDDIAEAAER;IEDIVCDTVDR;ILIDHVNPDFKPPK;IWNQEELHK;KITFSMDK;KMTDTIGEPILLNR;KYEAELK;LLTDPTIK;MTDTIGEPILLNR;NSGEFLVR;NYFWYTDQR;SLPVATLVR;TINVDGTK;TWEPAAK;VKEQEAASR;YGSVPHGGYGLGLER
HCON_00000260	15	15	15	14	15	14	14	14	15	14	14	70	70	70	19.688	170	170	4.41	0	323.31	70	70	70	70	12820000000	13757000000	18202000000	14872000000	740	ASEANDPQMTDFLESEFLDEQTK;ASEANDPQMTDFLESEFLDEQTKSISEIAK;DEWGSALEAFQAALALEK;EVEAALNK;FNNQALLDLHVK;FVTNLKR;KQSDEER;KQSDEEREHACK;MNFSKEVEAALNK;QSDEEREHACK;RVGTGLGEYMFDKENFE;SISEIAK;VGTGLGEYMFDKENFE;VVLQDVNKPEK;VVLQDVNKPEKDEWGSALEAFQAALALEK
HCON_00000480	9	9	9	8	9	8	7	8	9	8	7	49	49	49	22.783	200	200	3.51	0	282.09	45.5	49	41.5	38	256830000	263710000	206010000	204370000	116	AVNDVEQTGK;AYKEFIK;EDLAAVEQNPDLFDHVIVNDDLER;FILIRPPTLEILESR;GTEKEEDIVKR;ICVLDIELQGVR;KAVNDVEQTGK;NSHFNAR;VIEEDLMSISN
HCON_00000490	6	6	6	4	2	2	2	4	2	2	2	15.2	15.2	15.2	45.432	407	407	3.89	0	10.411	8.8	5.4	6.6	5.4	9408400	5193700	2205600	3663800	17	ALTAELSSYKVEPK;HEMRPNDQCDDR;KLSEATEEK;LSEATEEK;MSAEVVDSNPYSR;VDLVLSCVDNFEAR
HCON_00000570	12	12	12	12	10	9	11	12	10	9	11	13.8	13.8	13.8	114.97	1041	1041	5.47	0	323.31	13.8	13.2	12.4	13.2	74690000	54545000	39609000	41716000	111	AEEKLQLIQGGCPTPAVAQK;DCFAEPGVGAK;FDSSSSVR;GDCTPVECGLTGGQR;GKIELGNPVFMQLVSGDGEQPVVQAK;LGDILELR;LIPGPIEVQSTSVK;LQLIQGGCPTPAVAQK;NKYDTCR;TICNYEGIK;VEVANSNSATLVLGLPR;VTCELDICKGDCTPVECGLTGGQR
HCON_00000695	3	3	3	3	2	2	2	3	2	2	2	37.5	37.5	37.5	9.3076	80	80	5.81	0.00029231	5.5362	37.5	22.5	22.5	22.5	8170600	5365500	9271800	1886300	17	GSFPLDHDGTCK;VQTVSPPLK;YMCCLHENK
HCON_00000730	2	2	2	0	1	1	1	0	1	1	1	8.6	8.6	8.6	43.069	382	382	4.17	0	10.06	0	5.8	5.8	5.8	0	667910	298150	627450	6	EGPFLLADGFR;TANEKEPDADTIVNEIVQTAGR
HCON_00000740	14	14	14	11	12	12	12	11	12	12	12	44	44	44	28.189	252	252	5.07	0	142.89	36.5	36.5	36.5	32.5	268890000	235600000	186620000	179140000	145	AEISSGSPLGK;AEISSGSPLGKK;GIHTAVDASK;GTQAPILAEK;IDQIFAK;NGFILDGFPR;RSDDNLEALR;SDDNLEALR;SLADVSLK;SLADVSLKIDQIFAK;TVLLGPPGSGK;TVVQAEK;TVVQAEKLDHLLEK;VEPERIEDVVHRPIETIAK
HCON_00000790	6	6	6	6	5	6	6	6	5	6	6	32.1	32.1	32.1	26.968	243	243	5.68	0	301.93	32.1	32.1	32.1	32.1	40023000	23456000	21717000	18012000	86	AAMQQELDELFSK;GPFTDIVNAQLQLK;GPFTDIVNAQLQLKNPTER;NITVMLQPLDGVPSDVGR;QYCVRPNSGILPPNASK;TVPPNELMYSK
HCON_00000800	16	15	15	13	14	9	8	12	13	8	7	31.9	31.9	31.9	46.113	404	404	5.32	0	74.142	28.7	28.2	20.5	18.8	38310000	26748000	10550000	6856000	56	AIKPIMK;DELTLEGIK;DVIAQAQSGTGK;ECQALILSPTR;ELAVQIQK;EQLYDIYR;GFKEQLYDIYR;GIYSYGFEKPSAIQQR;GRDVIAQAQSGTGK;GVAINFVK;KGVAINFVK;KVDWLAEK;LLVLDEADEMLNK;QFFVAVDCEEWK;RDELTLEGIK;VLISTDVWAR
HCON_00000920	15	15	15	14	14	12	13	14	14	12	13	45.3	45.3	45.3	40.405	373	373	4.18	0	323.31	42.9	42.4	39.9	39.9	523290000	286740000	237730000	366470000	158	ADGFSEALAQGK;CAGAIIGK;EHTDDDRFGGSR;GGPPLSPFGSR;IAMISGDER;IEDSQNDRDK;IEDSQNDRDKFTIR;IIEDILPR;IKVFQQCCPQSTDR;IRDESGAQITLEPSTGQEER;NVVDAVEK;TQFEGQISVPDSNSPER;VFQQCCPQSTDR;VITITGTQAQIHAAQYLLQQCVR;VLTMVCAASTIVR
HCON_00000940	37	37	37	28	29	29	32	28	29	29	32	53	53	53	86.448	749	749	4.76	0	260.45	37.5	38.3	39.5	43.7	312610000	186800000	122890000	117220000	234	AALNESGRPWK;AEAETLQR;ASSSYWEGK;ASSSYWEGKAEAETLQR;AVLGSVER;DQIWDEIR;FADEYVKDTENAEEFSK;FDDDEAK;FDLSYFDEK;FDLSYFDEKGEK;FQEEAAK;FQEEAAKR;FQQDDAHIFCR;GAHIYNTLVNFIR;GCLDFLSFCYEK;GEVSIDDLLAK;GFTEVITPNMFNSK;GLAENTVIAK;IDISIQDALR;ITLPDGK;IYGISFPDPK;LEMTKEDLLEMFK;LNEGDGAFYGPK;LNLATRPEGFLGELSTWDEAESDLK;LYNAGFEVEFDEGCSDTLNK;MAAILTENYGGK;MVVDNLKENVPLQK;NEMSGALTGLIR;NHQCATIQLDFQLPQR;QFDGESWR;QLKEWQK;THNELPIR;T…
HCON_00000980	31	31	31	25	28	26	28	25	28	26	28	63	63	63	55.708	487	487	5.17	0	323.31	56.9	61	54.4	59.5	450820000	421670000	320030000	288310000	308	CAACDELIFAGEYTK;CDGCNEIFR;CFCCAHCK;CNACTKPITGIGGAK;CSGVLER;CYEDVFANQCDECAKPIGIDSK;DDQIYCER;DEKPYCANCYGELFAK;DEQPYCIK;ECFCCTHCNVSLAGQR;EKQLLTQLPR;FISFEDR;FTSKDEKPYCANCYGELFAK;GFITDGTDILCPECAK;GKQWHDK;HWHNDCFICAQCTTSLVGK;HYAELHKPR;IFCSNCYDQAFATR;ISLVDMPFGSK;ISLVDMPFGSKNDR;KVITTGGVTYK;KVITTGGVTYKNEPWHR;KVYEEFINAR;NEDVYCGSCYEEK;NEIALDIGYVAANIPK;NEMAVIAPK;QDLSVAYCR;QLLTQLPR;SFIPKNEDVYCGSCYEEK;VITTGGVT…
HCON_00001040	3	3	3	2	1	1	0	2	1	1	0	6.9	6.9	6.9	76.379	686	686	4.6	0	9.176	3.9	2.9	2	0	563040	0	188240	0	3	AVVLLTCDAANNR;LLLFVVDHTLSLINEYDLSK;YQYVSVAEDQAEYK
HCON_00001070	21	21	21	19	19	17	17	19	19	17	17	68.7	68.7	68.7	28.062	243	243	5.99	0	323.31	67.5	67.5	67.5	60.9	560730000	441320000	214060000	209160000	289	AGCIPSPSPFALK;AYHALVEDSLR;DLDAISMFLGNK;DLDAISMFLGNKK;DNKWFATEQGFIPYFSGIK;DWEKDHVYLVQFPR;GQIPFVEVNGR;IMSQATAQGMGR;KDLDAISMFLGNK;KDLDAISMFLGNKK;KIMSQATAQGMGR;MADIPYTNISNEFTK;NIMCDQLR;NTPDEVVILAK;NTPDEVVILAKK;QVADSNFIIDHLIEEFNK;QVADSNFIIDHLIEEFNKK;SIDDRLTPMEK;WFATEQGFIPYFSGIK;WFATEQGFIPYFSGIKK;WVMMYQR
HCON_00001160	1	1	1	1	0	0	0	1	0	0	0	2.5	2.5	2.5	63.057	571	571	2	0.0039052	2.8773	2.5	0	0	0	1527000	0	0	0	1	TSNSLAEIQTEIER
HCON_00001180	2	2	2	0	1	0	1	0	1	0	1	4.4	4.4	4.4	85.256	794	794	3.33	0.0002876	5.0885	0	2.4	0	2.4	0	0	0	0	3	ASDDVAASSGVLSAAK;AVQSETDCPLFDLEVGATR
HCON_00001210	9	9	9	6	7	7	8	6	7	7	8	98.2	98.2	98.2	11.091	112	112	5	0	323.31	81.2	65.2	65.2	82.1	35945000	38795000	34802000	33868000	82	DILAILGAGGLDCDMEDANKVVEALAGK;KEEPKEESDEDMGFGLFD;KLSSMPCGGGGGGAAAPAAAGSAPAAEAPK;LSSMPCGGGGGGAAAPAAAGSAPAAEAPKAEAK;SVSELMEEGK;SVSELMEEGKK;SVSELMEEGKKK;VVEALAGK;YVGAYLLATLGGNASPSAK
HCON_00001240	2	2	2	1	2	2	2	1	2	2	2	1.9	1.9	1.9	100.27	892	892	4.71	0.003886	2.8141	0.8	1.9	1.9	1.9	10914000	46545000	39607000	37515000	15	CLNDVLQLEK;VTEIGGK
HCON_00001260	12	12	12	12	11	12	11	12	11	12	11	46	46	46	40.934	363	363	5.97	0	323.31	46	38.8	46	43.3	162630000	134180000	108820000	99623000	148	DALSFLSDFDDTSAIAPSQVLR;ELVHCYIRPETV;FIRPNDLAAINEESFILTNDGYSQSK;GQLFLYDFR;HSVMVFDWNR;LFVISHTNDFK;LLHVVDVPILTSADNFCLDK;QNPLQVDLVR;SGAVWVGAHPIMK;SVSPNGIIFNK;SWEITEPFADDGR;VYNHRPGACR
HCON_00001280	1	1	1	0	1	1	0	0	1	1	0	5.9	5.9	5.9	28.78	256	256	3	0	7.6278	0	5.9	5.9	0	0	831830	0	0	3	TTTGDEVEDLYELLK
HCON_00001285	3	3	3	1	2	2	0	1	2	2	0	32.4	32.4	32.4	11.576	102	102	5.57	0.0029162	3.1527	11.8	20.6	18.6	0	2530400	12697000	11548000	0	7	AMDDETIVLCASGF;KCHGLANGECAR;NTGPLWK
HCON_00001300	4	4	4	4	4	4	3	4	4	4	3	64.6	64.6	64.6	9.535	96	96	7.4	0	323.31	64.6	64.6	64.6	57.3	197140000	187610000	176420000	125610000	58	GFGAPQPTVVK;GGFGAGPGFGGQPFGR;KTVIINR;TVITSPGQGAFGGGSGFGGPGFGTGFNR
HCON_00001310	1	1	1	1	1	1	1	1	1	1	1	5.3	5.3	5.3	27.674	246	246	3.5	0.002409	3.3258	5.3	5.3	5.3	5.3	2256700	1570700	1328000	2017200	8	ANDILDDVAAFMK
HCON_00001320	1	1	1	1	1	1	0	1	1	1	0	1.5	1.5	1.5	99.233	844	844	3	0.0070035	2.2862	1.5	1.5	1.5	0	888880	757540	242780	0	3	GLDEHLVDETLQK
HCON_00001330	9	9	9	8	8	8	7	8	8	8	7	76.8	76.8	76.8	15.545	138	138	4.82	0	323.31	68.8	68.8	68.8	63	169670000	144280000	130570000	114290000	80	APAPSEITK;APAPSEITKENAK;ENAKFDEVTHTGQAWDQADYR;FDEVTHTGQAWDQADYR;FYNSHVTK;GDDMKIEHLNC;IVYCDGGHPALGHPR;QVNPNIAMHLIAERPPQDCGNER;VFINLDKPGVHACGYCGNR
HCON_00001405	2	2	2	0	1	0	0	0	1	0	0	3.9	3.9	3.9	66.618	591	591	6	0.0058405	2.4459	0	1.5	0	0	0	16913000	0	0	2	TLLFGDYDHVLIPK;YALAGVENK
HCON_00001410;HCON_00008320	8	8	8	7	7	7	8	7	7	7	8	76	76	76	17.467	154	154;153	5.8	0	323.31	69.5	69.5	69.5	76	2549200000	2547800000	2244600000	1908500000	391	AMLGATNPLASAPGTIR;DKPFFPHLIK;EIAHWFKPDEINDYESPFIDSWVYE;GDFCIQTGR;NICHGSDSLESAQR;QHLEVHYQELK;TFIAVKPDGVHR;YMGSGPVVAMVWQGLDVVK
HCON_00001420	2	2	2	2	0	1	1	2	0	1	1	14.3	14.3	14.3	20.755	189	189	4.33	0.0029024	3.0916	14.3	0	4.8	9.5	8479400	0	5238900	663780	4	AVDVAPVPYSTIILHCLK;DGENWKDTR
HCON_00001450	7	7	7	6	5	3	7	6	5	3	7	35.6	35.6	35.6	27.18	247	247	5.3	0	210.59	29.1	26.3	14.6	35.6	88551000	65246000	53236000	62377000	71	CVLEESR;DQVAATQQQQQTQQLVYTGGSFVPPNTR;GDKDATVSALLEMSKT;LSITIADANLVR;QVLVGELPVDFLR;RQVLVGELPVDFLR;VGHAVFETQTK
HCON_00001480;HCON_00037990	2	1	1	1	2	2	2	0	1	1	1	4.7	2.3	2.3	41.551	384	384;383	7	0.00029709	5.9949	2.3	4.7	4.7	4.7	0	0	0	596220	5	GHYSHGLNR;SFVLNCLEK
HCON_00001500	18	18	18	16	16	16	16	16	16	16	16	68.2	68.2	68.2	23.62	214	214	4.97	0	323.31	60.7	60.7	60.7	53.7	900650000	789530000	194360000	555800000	241	EEGEAFAR;EHGLVFMETSAK;EVKREEGEAFAR;FQPVHDLTIGVEFGAR;GAAGALLVYDITR;GAAGALLVYDITRR;IQEGVFDINNEANGIK;KIQEGVFDINNEANGIK;LQIWDTAGQESFR;MVTIDGK;QHSNSNMVIMLIGNK;REEGEAFAR;SCLLLQFTDK;SCLLLQFTDKR;TAANVEEAFIDTAK;TAANVEEAFIDTAKEIYR;TAANVEEAFIDTAKEIYRK;YIIIGDTGVGK
HCON_00001510	3	3	3	1	2	1	1	1	2	1	1	25.6	25.6	25.6	14.966	133	133	7.29	0.00029691	5.9751	7.5	17.3	7.5	8.3	4053700	5485700	5956700	0	8	PAWNHPAGPK;VVYPILPAFAK;WALVGAGLADLAR
HCON_00001530	5	5	5	5	5	5	5	5	5	5	5	21.9	21.9	21.9	24.136	210	210	4.85	0	41.215	21.9	21.9	21.9	21.9	23368000	23274000	13041000	10639000	38	GANWYER;ILTDYGFEGHPFR;ILTDYGFEGHPFRK;TYTDEVAPVDSITSVFR;YVAECLPK
HCON_00001550	7	7	7	5	5	5	6	5	5	5	6	24.9	24.9	24.9	43.627	394	394	5.53	0	34.285	17.5	17.5	15.7	20.1	9843800	8474000	7335600	5944500	34	GISMANVSSFEK;INEEGPCVVVVNSTNGR;KPEIVSLTK;LFGTIAK;MHSEAYRDPAPLLDEPFEI;SIIDKDPEAVALLELTGHK;VGEKPQIPIDEDVRR
HCON_00001560	3	3	3	3	3	3	3	3	3	3	3	78.5	78.5	78.5	7.3041	65	65	5.92	0	215.02	78.5	78.5	78.5	78.5	88871000	73896000	68294000	54713000	44	ADAPLTSDPVVGDVTNLNELTSLIQGVLQQTQDR;FQHMSDQIIR;RIDDMTK
HCON_00001570	13	13	13	11	13	13	12	11	13	13	12	35.6	35.6	35.6	47.187	436	436	4.26	0	323.31	31	35.6	35.6	34.2	100640000	101410000	62670000	58245000	117	DKPNVVK;DSVFVPAGWDGEK;EGLPDADGILEPTR;EQVIEAEDEQAFLQR;ILSEVSSK;KIEIVKEGLPDADGILEPTR;LAAAESAAPAAQK;LAAAESAAPAAQKK;NIQVLYK;SDLCNEMTDQQADR;SSILDDATDNKTPLSSFFSNLLK;SSSTLQGGTLIILGDNQSGK;TSVPPVDSAVQLDR
HCON_00001630	8	8	8	4	6	5	4	4	6	5	4	8.4	8.4	8.4	99.041	907	907	3.82	0	40.516	4.6	7.2	4.7	3.5	8865200	7440200	3839000	4796800	38	LKELWSDDLKR;LYLGGCYAGK;QVNFSECGLSEK;SEDSGGGGDVVAK;SSSNSDFANFR;STDIEEEVQSTK;STDIEEEVQSTKSEDSGGGGDVVAK;TILDIVK
HCON_00001640	5	5	5	2	4	4	4	2	4	4	4	17.4	17.4	17.4	44.639	390	390	5.45	0	94.565	7.9	15.6	12.3	13.6	1381000	5155000	3513400	2930300	22	CDWCINK;SAYAFYQIPK;VDNPLLIQGVVEVIK;VLQTFTVPATVDDREVPCER;YGEAGCIEEPLTTFTK
HCON_00001645	11	11	11	8	8	10	6	8	8	10	6	29.3	29.3	29.3	68.845	625	625	4.67	0	273.56	19.5	22.7	26.9	17.4	39725000	19699000	13338000	10649000	53	APETTDPVASSPPATDEPVQHR;ASADLAQSTGDDITTGSSMYALTEEAAR;DLIQLCLQK;EMAYCQVPAFQHDLEK;IGCVAPDAINHHVK;INAVFDNLTQLVHTNLVK;LGAVLTAALK;MFDDLPTDAFR;QLLFHPVLFEVHSLK;QLTTEFSHDEDPNALTQDLVTHGFICESDAER;SLEDEKQR
HCON_00001650	7	7	7	2	6	4	4	2	6	4	4	9.3	9.3	9.3	100.04	923	923	4.82	0	14.876	2.3	8	4.6	5.1	3951700	22800000	12084000	16971000	26	EQGNCGTYSNR;ILCSAGEPLKDSSGER;KINPGESGCTQNR;LIQCSNPGGQGR;SLCCPSK;VESCPDGGEVWKEQNGAAR;WYFNADSK
HCON_00001760	7	7	7	7	7	7	6	7	7	7	6	37.7	37.7	37.7	26.372	228	228	4.34	0	172.01	37.7	37.7	37.7	24.1	2254300000	1999600000	1410400000	1609800000	234	ANDITWNFEK;ESCPQTVEK;FHPTAWSHGDVVQPFIEQLLNEDPDSNALSP;IDVNGENHHPLYEFLK;IGKTDELMYNPVR;MVDETTR;TDELMYNPVR
HCON_00001790	37	37	37	30	28	27	27	30	28	27	27	35.4	35.4	35.4	150.38	1357	1357	5.06	0	323.31	30	27.4	25.1	25.2	265430000	203980000	150750000	164280000	234	AEPTIEAK;AIYKPGSVVK;AVYFPIVPTEIGMVK;AYIFVDPTVLTK;DAASIFENAGLVVLTDAYLYR;EQDVTVTLK;FALQVLVFNYMEK;FELVGDIMGPVLSNIEGLVR;GAVVLSK;GETLNSNVLFEEEK;GTVFAQVSYSYYR;IEAHYDR;IIATVTEDLTDIQR;IYDPNQNVISQYVDK;LIAYAVR;LNLPYSVK;LNNMGEATVVFTNEEMKK;LTVTAQAAQAGDGVEEPLR;LTVTAQAAQAGDGVEEPLRVEPEGYR;NAVRDDSPFFCSK;QGDTFKPGLTYNVVVALK;SGNQEILVDATDFK;SIWNPWWGVGGK;SLSIFVQTDK;SPEEDHIVR;SPSNSFLQLIADNEGAVDVGK;SSVEPGESVSFK;SVQYNQK…
HCON_00001850	6	6	6	5	3	2	3	5	3	2	3	2.6	2.6	2.6	263.49	2389	2389	4.89	0	16.243	2.2	1.4	0.8	1.4	46312000	3877300	1703500	4047700	16	CAGASYIVEDK;GATELFSNLVK;GVGSPQCAQEHER;LTTQSAQVK;SLLSVTAQAIR;VCEGVGER
HCON_00001860	3	3	3	3	3	3	2	3	3	3	2	8	8	8	44.267	398	398	4.91	0	8.157	8	8	8	5.5	7351600	7867200	3485000	2911400	22	ANDIKDLIVCETPK;DDVYEYIIFK;ISCEALEK
HCON_00001980	35	35	35	31	29	27	23	31	29	27	23	63.7	63.7	63.7	65.817	576	576	4.34	0	323.31	60.2	50.7	50.5	46.5	418690000	372400000	237540000	213980000	236	AAYEVTQAK;ADDPTMGEGADK;ADDPTMGEGADKAR;AGFKADAK;CAHVFFTEACTDTLFSELSR;DIMEDAIDDKLDTK;EPLPSLEAIYLIAPTK;ERPNEQVYQSSR;ETITNAAFLGLNITTDQGR;EVLLDENDDLWVDTR;GWNALVVDR;HFPFLAGR;HIAVVSQEVTK;IAEQLATVCATLGEYPSLR;KPWEVIIGSDQIITPEK;LCKVEQDLATQVDAEGER;LDAYKADDPTMGEGADKAR;LIADYTVR;LIVFVIGGLTYSEMR;LLQHANIAMAEK;LMVPLLIDPVVK;MHNIMEDGITIVEDLAK;MLSACCK;NGITDENLNK;NVELGHLVEQK;QGGLTSNLER;QTNQPFR;QYQSGVDK;QYQSGVDKLCK;SI…
HCON_00002000	3	3	3	2	3	3	3	2	3	3	3	19.7	19.7	19.7	21.028	188	188	4.52	0	8.7255	15.4	19.7	19.7	19.7	62021000	105520000	166320000	106850000	26	AGCSTWR;DKCISTTFQFVPVSLCCCSYDR;DREPSVGR
HCON_00002030	2	2	2	1	1	2	2	1	1	2	2	15.2	15.2	15.2	14.761	132	132	2.15	0	16.114	15.2	15.2	15.2	15.2	3904900	3265400	2100300	3560900	10	ATEADRLDEEICK;ATEADRLDEEICKEASSFTK
HCON_00002080	6	6	6	6	5	4	5	6	5	4	5	19.8	19.8	19.8	29.808	263	263	5.15	0	187.79	19.8	16.7	13.7	16.7	62924000	56718000	43548000	37248000	57	EILKQNEK;GEKDFIVK;HSETSFR;QPVVEQGTSNSEVDFEWIPR;RQPVVEQGTSNSEVDFEWIPR;YLIGFQNR
HCON_00002100	5	5	5	5	3	4	3	5	3	4	3	38.6	38.6	38.6	14.342	127	127	4.83	0	323.31	38.6	30.7	38.6	27.6	31050000	20313000	28669000	16702000	40	DEPIGGWK;HEIVYTFPPDFVLK;SANGNISIQDASQDGK;SRDEPIGGWK;YVTLENTHR
HCON_00002110	59	59	52	48	52	48	49	41	45	42	43	84	84	72.7	55.342	476	476	3.97	0	323.31	79	82.1	77.5	77.9	3329400000	3389300000	2368000000	2039800000	893	DDLEKEIR;DIRNEYDQMMNTNR;DTTSENREFFK;DTTSENREFFKNELASAIR;EECQALMVELQMLLDTK;EEPIGEWK;EFFKNELASAIR;EIVYTFPPEFILR;EKDDLEK;EKDDLEKEIR;EKIDELLVK;ELQAMAAR;GNVSIQDPSPDGK;GQGGVHNPPESLIFDGEESFGIGSNVQTILYNK;GQGGVHNPPESLIFDGEESFGIGSNVQTILYNKEGEER;IALLEEEISR;IDELLVK;IDYQNQVATLLEEIDFINR;KFEEATK;KLQDELNEFR;KLQDELNEFRR;KMLEGEGDGPGLR;KVIAQTGK;LADLEGR;LGDREKIDELLVK;LKVQEIQTQSAR;LMAELQR;LQDELNEFR;LQDELNEFRR;LSNIEAE…
HCON_00002165	14	14	14	8	9	8	9	8	9	8	9	28.9	28.9	28.9	60.661	536	536	4.06	0	89.971	17.5	16.6	15.7	17.2	19592000	23466000	7856100	13931000	63	ADEKEFELTK;ALFPCGDQLIAIIDDR;DAVVLEYQTPSGEMVK;EGLLPAVDVEDDAEHDR;EGLLPAVDVEDDAEHDRTLEHVER;EVGDINAPVGGTK;IAEFLDPK;IEPCHHAIVIK;IIPELTSIDAMKK;IKEAEAGCTVAQR;KTTDGSYVLK;LKAPIEGVVTFDR;TEHSEAYR;TTDGSYVLK
HCON_00002168	7	7	7	6	6	5	4	6	6	5	4	32.6	32.6	32.6	21.196	181	181	3.7	0	190.19	32.6	32.6	21	25.4	41321000	59049000	16406000	14965000	38	DAAEQDAEAASQR;LQNEYIGVLNR;MEEDAYDREK;QIRDAAEQDAEAASQR;QLVQLSNNNR;QQQLNLNEFK;QQQLNLNEFKER
HCON_00002190	8	8	8	3	6	5	5	3	6	5	5	5.4	5.4	5.4	133.74	1171	1171	3.76	0	14.362	2.2	4.4	3.9	3.9	10364000	11962000	4441500	3683200	26	ELDQLAEQLR;ELDQLAEQLRLEQER;EQLEVDEK;IIQDYVMSLMK;LPLGLNLK;RSEAELAEK;SEAELAEK;TLETAIHSAPVK
HCON_00002220	2	2	2	2	1	1	0	2	1	1	0	21.1	21.1	21.1	13.484	114	114	4.17	0	39.092	21.1	14.9	14.9	0	1450600	530640	149330	0	5	IYEEFLK;TWSDYESTTDCLEGICK
HCON_00002230	24	24	24	14	18	15	14	14	18	15	14	12.1	12.1	12.1	255.21	2246	2246	3.98	0	90.409	7.1	9	7.1	7.3	36006000	35156000	29625000	16689000	83	AAGNEQVFVTSHR;ACLAAWFEELEK;AEIVDALK;AEVLEFVER;AIIEESDVETSK;ANAAAIEQVDSR;DHSQADLLWNEK;DLIIASMVDGAR;EAATLDEFALTR;EATPDNDGVQNSLR;ELIVGDIFVR;FIQHWDLEQK;HVIAPPPGLK;IAADHIGVIVPITK;INTAYELLSSDAGR;LFQCPSMTIVK;LSIEGELR;NNLEAATNELR;SACLDLQVGEK;SEKDPQQFVIEYTSGDGR;TIDLEAK;VSCEALACLAGFR;YHPDKNPEGR;YPSLQDEVK
HCON_00002520	1	1	1	1	1	0	0	1	1	0	0	4.5	4.5	4.5	34.38	313	313	7	0.0036534	2.9102	4.5	4.5	0	0	162210	0	0	0	2	NLYADITAAFETLK
HCON_00002530	2	2	2	2	1	1	0	2	1	1	0	3.2	3.2	3.2	80.183	714	714	2.2	0.0070158	2.2954	3.2	1.3	1.3	0	165980000	136510000	123300000	0	4	ENIEATEVR;WQHFEETLTTIVPR
HCON_00002535	3	3	3	2	2	3	2	2	2	3	2	56	56	56	8.1565	75	75	2.36	0	155.43	46.7	46.7	56	46.7	9899700	10543000	9407700	6581500	13	DAVPQIDLEVNDPGAAK;GELEAESDTLEHFVASGR;LSDLSAR
HCON_00002580	5	5	5	3	5	5	4	3	5	5	4	9.7	9.7	9.7	51.124	476	476	6.08	0	15.24	6.5	9.7	9.7	7.1	14608000	17910000	15823000	19498000	28	DKGDSNSSAGWK;SQLASVK;SSWWVINPDAK;SSWWVINPDAKPGR;TQSNLSVPGSSTR
HCON_00002600	3	3	3	1	3	2	3	1	3	2	3	5	5	5	110.24	1005	1005	5.92	0.0043939	2.7771	1.4	5	2.3	5	0	3733900	525030	4510800	8	IPDGAVHIVGGDDGDAFIGFATDEDAR;LQLLPLSANAADVR;RYPPDVPHR
HCON_00002625	8	8	8	6	2	5	4	6	2	5	4	22.4	22.4	22.4	47.451	419	419	6.12	0	49.892	15.5	6.4	11.2	10.7	8982500	1908100	5044800	9097800	26	LHCIYGTGIATAEQFTWPK;NIIGAPFDWR;SFTSSAFLFPSR;SPNELTIYFDLLK;TTIETTYR;VAAQLNGDLHAPGVK;VPGFGGTSTVEWLDK;VPGFGGTSTVEWLDKSK
HCON_00002750	4	4	4	2	2	4	3	2	2	4	3	13	13	13	35.393	308	308	4.94	0	8.8959	5.5	5.5	13	10.4	1839400	12734000	3387100	9220300	16	DTSDNAPYR;LLEKPSYK;QFLALADNFNR;VFIGSIFPTAGK
HCON_00002800	8	8	8	5	6	7	4	5	6	7	4	42.7	42.7	42.7	22.218	199	199	5.02	0	159.72	24.1	29.1	42.7	20.6	53556000	53486000	31947000	33426000	50	AEYALAR;EAQLWYR;LDDVMNMVQR;QTDLIFVAGTVTNK;TGTPFLDTSSK;TGTPFLDTSSKAEYALAR;VIPVDIYVPGCPPTAEALLYGVLQLQK;VYDQMPEAK
HCON_00002820	1	1	1	1	1	1	1	1	1	1	1	5.3	5.3	5.3	30.024	265	265	6	0.0016438	3.8595	5.3	5.3	5.3	5.3	2353900	1681200	1350000	1408000	6	LATAAADWRPQQLT
HCON_00002860	2	2	2	1	2	2	2	1	2	2	2	14.8	14.8	14.8	18.72	169	169	4.46	0	13.834	10.1	14.8	14.8	14.8	2092100	30332000	1513400	14473000	12	HEGVEFTR;KLNELVHECNVQLALFR
HCON_00002880	24	24	24	20	22	22	19	20	22	22	19	77.7	77.7	77.7	27.625	256	256	5.98	0	323.31	71.9	71.9	71.9	65.2	1015700000	918840000	581860000	515600000	351	DLKDVQSTTFDVVILPGGQPGSNTLAASPVVGQILK;DVQSTTFDVVILPGGQPGSNTLAASPVVGQILK;EFPELSPK;GGIEVTMAGLNGPGK;GPGTAFEFGLK;HKWPGQNR;IGPFNIEK;KTVIIPDR;LVELLVGAEK;RGGIEVTMAGLNGPGK;SHGIPAALVTSHPSVR;SLISPMLLK;SLISPMLLKV;SPWPFVK;SQLEEGGFK;SQLEEGGFKYSEDR;SQLEEGGFKYSEDRVVVSDLVVTSR;TALLILADGAEEMEAVITADVLR;TALLILADGAEEMEAVITADVLRR;TVIIPDR;TVIIPDRDLK;VVVSDLVVTSR;YSEDRVVVSDLVVTSR;YVAAICAAPISLK
HCON_00002890;HCON_00053020	23	23	23	21	22	19	18	21	22	19	18	87	87	87	33.72	308	308;315	6.46	0	323.31	73.7	79.2	69.5	61.7	615540000	462520000	473250000	453450000	295	AMVVNAAQLATYSQSK;ASLGMAAGAIGSFVGTPAELALIR;FVFGGSAGMGATLFVQPLDLVK;GCAPTVIR;GFTPYYMR;KGDAPPSFAMK;LGPHTVITFIFLEQMNAAYYK;LGTYTYLFEYFK;MQLSGLSGK;MQLSGLSGKK;NALDVWMK;NEGVFALWK;NEGVLAVYNGLSAGLLR;NVFDALIR;NYKNVFDALIR;QALLETGYVHDGIFCHFLASMISGLATTIASMPVDIAK;QATYTTTR;QTIPNGVK;SAGDKQTIPNGVK;VIDGKPEYK;VIRNEGVFALWK;VVKEEGVFTLWR;YVLGIEAK
HCON_00002900	5	5	4	4	2	3	2	4	2	3	2	33.9	33.9	27.4	19.331	168	168	3.62	0	9.935	27.4	13.7	20.2	13.7	7196000	4795000	3678800	4307700	13	ACTSVEELMQR;GYDQCPVDKNELGR;QTVSTFMDSLAK;TYPCDYCAK
HCON_00002930	21	21	21	16	13	13	11	16	13	13	11	49.1	49.1	49.1	51.414	444	444	4.48	0	311.34	38.7	30	29.3	26.4	35539000	26775000	17211000	13665000	93	AFVAMSTVIK;AFVAMSTVIKEYEK;AKIEELSEQLSK;DMEEYNPAVAWK;EVIPNVLEAFIR;FCEKEVIPNVLEAFIR;FSEENVYYNK;GDLEVLQDWCHER;IDPSFDKAEWLR;IEELSEQLSK;IRYEESDNVAVR;ISSIFGSQNEVSEVLTEIAK;KFSEENVYYNK;LIDNVKEELEK;LLEVHMQEGQLAL;MEELNESEALKDAR;TEGFTDAFANR;TVEANEDATGITLHK;VGDTEVYK;VVEGDPNTPVR;VVKDEIDNITDVR
HCON_00002970	3	3	3	1	2	2	2	1	2	2	2	12.5	12.5	12.5	42.232	377	377	2.47	0	8.4594	3.7	6.6	6.6	6.6	1556200	3292200	2915700	2409700	12	ETGGDNDELDVLWR;GQLGDEKEQVEYYPSPLEIDIR;SSVVQVPEDIK
HCON_00003400	2	2	2	1	1	1	1	1	1	1	1	9.1	9.1	9.1	33.556	298	298	1.88	0	8.0221	5	5	5	5	3158200	1971900	767630	1470400	8	IILSAWNAADLK;TAQVFPEEVNHDEMK
HCON_00003470	2	2	2	2	2	2	2	2	2	2	2	3.9	3.9	3.9	70.589	617	617	2.62	0.00029638	5.8977	3.9	3.9	3.9	3.9	13173000	11539000	160770	1599200	11	GAQVIAIDLDPVR;SDIISPGDEAR
HCON_00003534	5	5	1	4	4	4	4	1	1	1	1	56.8	56.8	17	9.337	88	88	4.5	0	323.31	48.9	48.9	48.9	48.9	15572000	13426000	7341300	4883900	34	AACITSCSVQNCGTGYCENR;CADGGNVPLDVLIK;CADGGNVPLDVLIKK;KTCVCSR;MDVPVLDK
HCON_00003550;HCON_00003532;HCON_00003540	5	1	1	3	3	4	4	0	0	1	1	45.9	13.8	13.8	11.422	109	109;88;114	6	0.0043962	2.7809	38.5	38.5	39.4	39.4	0	0	1713000	1475100	6	AACITSCSVQNCGTGYCENR;CADGGNVPLDVLIK;CADGGNVPLDVLIKR;KTCVCSR;MDVPVLDK
HCON_00003580	10	10	10	10	9	8	9	10	9	8	9	53.1	53.1	53.1	19.668	177	177	5.22	0	323.31	53.1	48	46.9	52	288360000	230630000	166520000	163080000	92	AVYHNPLR;ETELETQKEDPELAR;FPNTQSAR;GPSANFGLESPTPGFGFEWK;IAAATVQNR;KIAAATVQNR;LLAVDRLPK;NRETELETQKEDPELAR;TPPPGLPTPDGK;TQTPFWTWIR
HCON_00003590	4	4	4	4	4	4	4	4	4	4	4	38.9	38.9	38.9	10.713	90	90	5.78	0	13.68	38.9	38.9	38.9	38.9	459460000	296740000	444180000	413180000	89	FALSPNEQK;GFFDQAIVK;HFGQLGK;KNPADYANDQ
HCON_00003640	1	1	1	0	0	0	1	0	0	0	1	1.6	1.6	1.6	78.411	695	695	2	0.0070088	2.2888	0	0	0	1.6	0	0	0	753450	2	DLVFDEVVEAR
HCON_00003680	2	2	2	1	1	2	2	1	1	2	2	6.1	6.1	6.1	26.331	231	231	1.1	0	101.94	5.6	5.6	6.1	6.1	39371000	29803000	61094000	36134000	8	ASSTVGGTDQEAR;RASSTVGGTDQEAR
HCON_00003690	7	7	7	3	4	5	5	3	4	5	5	12.1	12.1	12.1	79.364	720	720	4.88	0	35.763	7.2	4.7	7.2	7.4	5513400	10610000	5635800	7776000	23	EGVIALCEAPSSLTEWR;GLETESEK;GVDIVTGGVGR;IGWSTLK;LSTSGLNFIVIDEADQILSSFKPQLER;SQNLQDFK;VLDMIETQK
HCON_00003750	3	3	3	3	1	2	0	3	1	2	0	4.3	4.3	4.3	75.103	667	667	3.67	0.0013805	4.0356	4.3	1	3.1	0	5511600	961990	1145600	0	9	AIDDFLGR;DGTITSDFFPALAR;DIYTDSK
HCON_00003760	7	7	7	6	4	2	1	6	4	2	1	12.1	12.1	12.1	68.223	601	601	5	0	13.239	10.6	7.2	3.8	2.3	2358500	3216600	329650	0	20	DAVLLIVDR;DIVENTVK;EMVNLAGPQMK;LLMNEFQQK;NFVEEYPQFK;NLSSNFGEIGQNIK;TLAEADEHEAVR
HCON_00003795	9	9	9	4	6	7	6	4	6	7	6	60	60	60	15.13	130	130	5.23	0	97.604	38.5	44.6	60	60	73490000	98049000	229620000	82591000	61	DNYMPEISAVDASVIGQLK;HMLESMDFNLPNVVVDEQK;IAGYITHLMK;ICDEVAIIGSK;ITHDFHTNKR;LQEEERER;LQEEERERR;RDNYMPEISAVDASVIGQLK;RICDEVAIIGSK
HCON_00003800	8	8	8	6	5	6	5	6	5	6	5	60	60	60	12.65	110	110	4.74	0	180.38	55.5	54.5	55.5	41.8	103790000	81097000	42141000	37609000	56	ANITNLNKPK;DAFEQLEDEHGAR;DFLVNVGIVKEENCK;KTITTVQGVGTEYDLKR;QGFCHIR;QQIKDFLVNVGIVK;TITTVQGVGTEYDLK;TITTVQGVGTEYDLKR
HCON_00003870	19	19	19	14	14	14	16	14	14	14	16	32.7	32.7	32.7	75.453	660	660	5.18	0	192.71	24.4	23.9	23.6	26.1	66743000	58336000	32160000	36186000	103	AFSNIAFELGPGVK;AVFTQLLK;EFIDEDDIK;FLYPDESSVLGSACLYR;FSVSVYALANEARPPPK;GIIEEQLACTVK;GKLDSLTVAQLR;KEDDDDDETYEKDTR;KIFMEQGVSQR;KLTGSYVPSQYENPR;LGGECIVSEQSEIEELGR;LGGECIVSEQSEIEELGRFDAK;LVALIPQMSGK;NCVEWFDLK;QLDPNIGASK;SIEDLETQVFQK;VASAFVK;VCTLKEFIDEDDIK;YGLFIANTEK
HCON_00003930	17	17	17	13	13	13	11	13	13	13	11	50	50	50	36.941	330	330	5.08	0	184.03	43	38.5	37	36.4	47264000	70584000	68387000	40848000	88	EIRPEKEEDVIVWK;EQQGNNPASNELR;ETDLLYDLWGEIVCSESR;GAVPDDVR;IDVTPGAQAALQR;IWNCCNKK;KETDLLYDLWGEIVCSESR;KSTDFGTWLNFPGCTR;KTSNFNAFLAQAGCQK;KVEIIMK;LHIVHGFGK;PAEGSSSEDNLVQCYNK;STDFGTWLNFPGCTR;TSNFNAFLAQAGCQK;YDPALDGKDNAEEIAAE;YREQQGNNPASNELR;YWSCCEK
HCON_00003940	1	1	1	1	1	1	1	1	1	1	1	5.4	5.4	5.4	26.407	239	239	5.6	0	55.836	5.4	5.4	5.4	5.4	3755300	2340600	2948500	2930500	10	SPSATNFFDNIQR
HCON_00003970	3	3	3	3	2	0	0	3	2	0	0	3.5	3.5	3.5	145.33	1340	1340	4.25	0.00028969	5.3003	3.5	2.7	0	0	74805000	269630	0	0	7	GGFEGGR;TLSDLLACPVVDQPR;VFQEDLLSIAR
HCON_00003990	2	2	2	1	0	0	0	1	0	0	0	6.3	6.3	6.3	37.035	333	333	4.5	0.0053476	2.5033	3.6	0	0	0	1173400	0	0	0	2	LAGDDDGVYPIR;LHPAMKGAK
HCON_00004010	10	10	10	9	9	9	10	9	9	9	10	38.2	38.2	38.2	17.721	157	157	5.46	0	139.06	38.2	37.6	37.6	38.2	189600000	233320000	211290000	162800000	108	AVAGMSLEAILAK;GSYGQENVQR;IYPGHGK;IYPGHGKR;KGSYGQENVQR;LETCVYSGYK;MKLETCVYSGYK;NQTSDFR;NQTSDFRR;VQIFLSAK
HCON_00004020	9	9	9	6	9	9	9	6	9	9	9	58.6	58.6	58.6	17.148	152	152	5.37	0	302.1	45.4	58.6	58.6	58.6	155380000	173690000	143170000	77068000	102	AIFEYLFNEGVAVAK;EGDRDAYR;ELVKEQFAWR;EVLNLPAEIVPSTVK;IPRPVPGK;KAIFEYLFNEGVAVAK;QHPNIPGVTNLEVIK;VAEKVTEAGPGSAMPYR;VTEAGPGSAMPYR
HCON_00004060	21	21	21	14	14	16	15	14	14	16	15	25.3	25.3	25.3	102.65	921	921	5.54	0	158.72	16.5	16	17.6	15.9	33014000	19138000	14666000	13577000	82	AAEIFDLK;AAVLFSAQNELK;AAVSSIEEANER;ATVEQYFK;DALGITSGNAK;DNELPSLMDGK;EFYAAQK;GHNIFIANSGQGK;IAAVGVFK;KGSAYVVTDVTK;KIAAVGVFK;LSSAGISVEDSFTK;LTNHGELQK;NQNQTLDNVIAK;QLSVSTVALPEKR;QTKDDFPEQER;SILQLIK;TLSIKPTANLVPAAGK;VLPAPTIIYGGNQGIRPK;VTEGYQVTSNDLIK;VTLQQQTPDQVASMIK
HCON_00004150	5	5	5	4	4	3	4	4	4	3	4	21.7	21.7	21.7	21.062	189	189	5.2	0	79.42	21.2	21.2	21.2	21.2	10752000	8020000	3799100	3491100	28	FCDDTFCSCLDVVTK;KFCDDTFCSCLDVVTK;QFGLEAYLR;YISENQIELDCPHLK;YISENQIELDCPHLKK
HCON_00004300	32	32	32	28	28	27	26	28	28	27	26	55.6	55.6	55.6	64.147	583	583	4.75	0	323.31	50.4	52.5	49.2	47	259750000	203550000	130560000	116920000	272	ADVEMEQPK;ALEEWNGK;ALEEWNGKEIEGVAVDCSLAKPQVEK;AQGAQAVMAGK;AVEMMNSFPEDQAR;DNGAPDFSADVNMSSF;EIEGVAVDCSLAKPQVEK;EIFGPYGEIER;EIVTEEK;EREPCMK;GFCFVDFADHK;GYAFLTYCEK;HADGVTDVIVYTIPDATER;IKDYAFIHFK;IQEAQGVSK;IRPFNSELVVDWAEQQDEPDEDTMNK;IRPFNSELVVDWAEQQDEPDEDTMNKVK;KYDGHEILPGK;LFESGFMAIEDFDER;LINGPDPDKMTEILNR;LKEIFGPYGEIER;LLSQQMK;LMMDPMSAK;LYGVQNKPQYLMSLMR;NLKEIVTEEK;QSVAESMMK;TGYTLEITVGQR;TKAEILEELKK;VN…
HCON_00004310	8	8	8	8	6	8	8	8	6	8	8	51.3	51.3	51.3	12.629	115	115	6.7	0	59.913	51.3	41.7	51.3	51.3	519040000	406850000	456810000	357370000	122	AAGVEWATVK;AAGVEWATVKDK;AKLSKPGMSVVDVSR;AQSAYMLWLNENR;KTAAASSPK;LSKPGMSVVDVSR;RAQSAYMLWLNENR;YEKEMAAYK
HCON_00004320	6	6	6	5	5	6	5	5	5	6	5	55.8	55.8	55.8	12.915	113	113	4.94	0	323.31	47.8	36.3	55.8	36.3	85500000	76900000	68978000	60486000	41	ATDQSWQYR;LVALNRPYK;QAVEQITK;QAVEQITKR;QVLDEVIGLSPYNYADSLNWNK;SNQFTQEEVQGIIK
HCON_00004330	13	13	13	11	12	13	12	11	12	13	12	42.4	42.4	42.4	39.099	361	361	4.93	0	323.31	28.5	32.7	42.4	32.7	254300000	427140000	148390000	310140000	154	AGIVYNPISR;ASNVDLVTETDQAVEK;DAFDQPNCVVK;ELYFAQVGCGAFK;FIGEESTANGAAIEYTNAPTWIIDPIDGTTNFVHR;FVDTALALVK;IPLVAICVGLAINK;KVLCASTMELAR;LLIQGLSK;QVEAGIR;SLSGLLTHAEYEPEG;TKASNVDLVTETDQAVEK;VLCASTMELAR
HCON_00004350	2	2	2	1	2	2	1	1	2	2	1	6.3	6.3	6.3	41.055	364	364	4.4	0	10.52	3.6	6.3	6.3	3.6	1249400	3318100	2120300	528520	10	EYLESLPDNTFGK;TSPDARPPVK
HCON_00004370	12	12	12	10	11	11	12	10	11	11	12	81.6	81.6	81.6	17.046	152	152	4.6	0	230.12	65.8	65.8	65.8	81.6	165840000	164270000	101120000	104810000	125	AMEITPENALCQTLLTWHSLLVAR;DKSTMLVAK;FEDALHAALQNPPLK;FGLGSIIR;KIDVDAYDPENYDENEDAGDTPGLGPDER;KLSPDEGDILMK;LSPDEGDILMK;NMENTSYR;SSEIDPVVK;SSEIDPVVKK;STMLVAK;TVNSHLQTNR
HCON_00004410	5	5	5	5	4	4	4	5	4	4	4	29.1	29.1	29.1	28.776	265	265	5	0	72.411	29.1	22.3	23.8	22.3	65609000	57660000	52919000	25866000	33	EDSEGIAQATR;ETPIFLGHGANDFLVPLTFGQLTEK;LAGIVGLSSFLIQR;LVHGMIDAEVAAGIPSNK;YICPSSASR
HCON_00004440	4	4	4	2	2	1	1	2	2	1	1	6.5	6.5	6.5	83.632	738	738	6.38	0	6.197	3.5	3	1.2	1.8	0	459740	0	183150	6	ALFMNTEQR;GPLAQWLQPGEVR;LMLLPFSVLK;QCVAASIPVPDSDGSK
HCON_00004450;HCON_00130050;HCON_00130060;HCON_00098130;HCON_00041390	25	25	24	21	18	17	12	20	17	16	11	21.8	21.8	21.1	146.94	1318	1318;1270;1271;1276;1317	4.7	0	241.62	18.8	16.1	13.5	10.2	74501000	81277000	53574000	42829000	116	AKPTPMSK;ALIRDPPILLLDEATSALDTESEK;DTELLEEAGK;FEAALEK;GKVTIDDIDVCDLNVQK;GLNLEINPGTTVALVGQSGCGK;GTQLSGGQK;GVFFEMTQAQVLR;GVITVDGENIR;GVQLSGGQK;GVSLQVSAGQK;IALVGSSGCGK;IDPYSLDGIVLNNMR;IVQDALEVAR;LTDDLER;MANIHNFVLGLPEGYDTR;NVDQIFVFK;QDVGFYDDIR;QQISWFDIQQTGNLTAR;SAISAVPSVR;STIVNLLLR;STVMALLER;SVLSVINSRPK;VASQAVENIR;VTIDDIDVCDLNVQK
HCON_00004490	7	7	7	6	5	5	4	6	5	5	4	25.7	25.7	25.7	34.705	307	307	3.26	0	30.777	20.5	17.9	17.9	15	25911000	36229000	23439000	19815000	32	DDGSSVIPR;DKEIATLK;DQLLDPFFYEAFIAMK;EHAHEITERDEK;KIGHLENR;LALAHAALR;LSREELEAEESGALVEK
HCON_00004640	22	22	22	22	22	20	20	22	22	20	20	85.1	85.1	85.1	24.961	221	221	4.72	0	323.31	85.1	85.1	79.6	76.5	3882100000	3732500000	2135700000	1856200000	553	AGIVFKEPWRDETIGAHIGC;DDALTFIK;DEAAEEAQGLPYEDLSTTLSR;DETIGAHIGC;EPWRDETIGAHIGC;FLVNDPHALDSVQR;FMKVDGLAADAAIFHSQK;FTKHDVDDVIK;GLFNEAISSGVSYLAK;HDVDDVIK;IEDFGYR;KIEDFGYR;NLSLSRDDALTFIK;TDAHEVVALR;TLHQQFWAAVDPDINK;TRDEAAEEAQGLPYEDLSTTLSR;VDGLAADAAIFHSQK;VDGLAADAAIFHSQKK;VVAEVDR;VYFLMAVLVSDK;VYFLMAVLVSDKYCGTDLADNLIHHNMDEIR;YCGTDLADNLIHHNMDEIR
HCON_00004650	13	13	13	10	12	10	11	10	12	10	11	63.9	63.9	63.9	22.198	194	194	4.96	0	323.31	53.1	60.3	53.6	59.8	184150000	184790000	105370000	111190000	111	AQQTNVEHK;AQQTNVEHKVDTFVSVYR;EIEIGNK;ELYIVGVR;EVAFEFPDPIF;HVLFLAK;ILPKPLR;LMKPDGSVTTELEK;QVSQALVDLESSADIK;SVIVVYVPVPQLK;TLTAVHEAWLDEMVFPAEVVGK;TLTAVHEAWLDEMVFPAEVVGKR;VDTFVSVYR
HCON_00004750	7	7	7	6	2	2	2	6	2	2	2	7.3	7.3	7.3	143.58	1268	1268	3.91	0	12.073	6.2	2.1	1.7	1.7	17044000	6420300	7230100	1886800	16	DVNIPDFGPEYQ;GSLEDILENEQIK;LLWTAPELLRNPNPPPMGTQK;LTTYWLK;MLNKDNETSNLVDNLLK;NLEGLVEER;SGTYYPESDPLLR
HCON_00004770	1	1	1	0	1	0	0	0	1	0	0	2	2	2	159.77	1424	1424	2	0	18.363	0	2	0	0	0	1534600	0	0	1	VVESDAAPEVVAEDPQSSQNETTLSSRPK
HCON_00004780;HCON_00110530	14	14	14	12	12	11	10	12	12	11	10	68.2	68.2	68.2	23.601	211	211;207	4.25	0	323.31	66.8	57.8	44.1	42.7	794350000	670050000	454210000	429310000	199	AITSAYYR;AQIWDTAGQER;AVPTDEAK;DDEYDYLFK;DHADQNIVIMLVGNK;ELRDHADQNIVIMLVGNK;GAVGALLVYDIAK;GSRDDEYDYLFK;HVTYENVER;NEFNLESK;NQLSFIETSALDSTNVEAAFTNILTEIYK;SIQVEGK;STIGVEFATR;VVLIGDSGVGK
HCON_00004790	16	16	16	15	14	11	14	15	14	11	14	49.4	49.4	49.4	28.311	243	243	5.96	0	125.46	49.4	49.4	46.5	49.4	183810000	227990000	146530000	136270000	105	DAEKNGDFYVPDQPK;GINQIHPR;IPITDNSIIEEALGK;IVEPYVAWGYPNLK;KALQILR;KLPQVPETVLK;KLPQVPETVLKR;KTNHFVEGGDFGNREDQINK;LNNPTGGWTK;LPQVPETVLK;NGDFYVPDQPK;QINNGVFVK;RIPITDNSIIEEALGK;TNHFVEGGDFGNREDQINK;TVHDLIYK;TVHDLIYKR
HCON_00004830	1	1	1	0	0	0	0	0	0	0	0	1.7	1.7	1.7	87.324	807	807	2.4	0.002422	3.4504	0	0	0	0	0	0	0	0	3	VELPEESAEIINEK
HCON_00004950	5	5	5	5	5	3	4	5	5	3	4	33.9	33.9	33.9	19.413	174	174	5.03	0	93.745	33.9	33.9	19.5	26.4	13707000	8718000	3214400	4259300	28	GFVIYPVK;GQVVDAVVNQVNK;LFAEVEGTCTGK;TEDETSIIKQDDEIR;YFGANLNETIK
HCON_00004960	3	3	3	3	3	3	2	3	3	3	2	19.2	19.2	19.2	20.559	182	182	5.65	0	32.878	19.2	19.2	19.2	12.6	64390000	62322000	34506000	26231000	24	AGDITVFK;GDLLLLTNDHSDPIR;GLYAPGQMWLHR
HCON_00005020	6	6	6	5	1	1	1	5	1	1	1	4.4	4.4	4.4	181.33	1618	1618	5.55	0	16.757	3.5	0.7	0.5	0.7	2272200	322840	0	249660	10	ALCVLAQK;IIDAPWEESWSVSGDQR;IVITSLDCLQK;STGALDER;TTINENSPVIQK;TVVGDFLGDPDEFNK
HCON_00005080	5	5	5	5	5	4	3	5	5	4	3	8.6	8.6	8.6	79.551	730	730	3.31	0	323.31	8.6	8.6	8.5	6.3	32746000	33451000	11448000	9722800	32	GSIAVLPPHIDTAFLR;LQNNEDADREDNEIANLVR;RLQNNEDADREDNEIANLVR;SLQELLDEAPSQSSLQLAR;YTMDTANR
HCON_00005110	9	9	9	8	9	8	7	8	9	8	7	21.7	21.7	21.7	53.478	466	466	3.63	0	198.14	19.7	21.7	19.7	19.5	61553000	57790000	29100000	31524000	70	ALCDAHAK;EYNVYSTFQSHEPEFDYLK;IFEEAEDPSSR;ILHVAWHPK;NAANFILSTNDK;RPVGDNNDDELAADALDFNR;RPVGDNNDDELAADALDFNRK;SFFSEIIASVSDIK;SLEIEEK
HCON_00005150	14	14	14	13	11	11	11	13	11	11	11	77.4	77.4	77.4	24.29	217	217	6.01	0	323.31	76.5	68.2	68.2	68.2	158130000	42125000	23892000	23452000	109	CKSYEDDASSGTVQIIGLSNLEELR;CYAGDLAAVLITDGLIR;DIHEAIGENQLSLLCVLK;DLNHICVMSAAGVEK;EPMTVDFIR;FFNALVEELSNAR;FIVGYGLDYNQK;GKNVLIVDDIIDTGLTLSK;KINVVEDFVAFHIPNK;LIHTLEGYGAK;NVLIVDDIIDTGLTLSK;SYEDDASSGTVQIIGLSNLEELR;VWTAVLLSK;WSCKEPMTVDFIR
HCON_00005240	9	9	9	4	7	7	3	4	7	7	3	15.5	15.5	15.5	95.873	860	860	5.39	0	112.03	5.8	10.5	12.7	3.6	7681400	16805000	5886600	3387900	43	FDVTGPDAVK;FVQLLVDNHDKETDPWPQGGEIVFR;GVYELDIAGK;LDVAFLDVAR;LPTGSVTDSTPIFNDLDGK;LSDTSYFLIAPTIQQER;NVCLFEK;QAQSAGAQIFENCAVQEVLLGDER;VGLIDMSSFTK
HCON_00005260;CON__ENSEMBL:ENSBTAP00000025008	28	28	9	28	28	27	27	9	9	9	8	72.8	72.8	32.1	49.937	448	448;536	5.51	0	323.31	72.8	72.8	72.8	72.3	6621300000	5676700000	3511200000	3671100000	1172	ASTVAELTQQMFDAK;AVLVDLEPGTMDSVR;EAEGCDCLQGFQLTHSLGGGTGSGMGTLLISK;EIVHVQAGQCGNQIGSK;EVDDQMMSVQNK;FPGQLNADLR;FPGQLNADLRK;FWEVISDEHGIQPDGTYKGESDLQLER;GESDLQLER;GHYTEGAELVDNVLDVVR;GHYTEGAELVDNVLDVVRK;IMASFSVVPSPK;INVYYNEAHGGK;IREEYPDR;ISEQFTAMFR;KEAEGCDCLQGFQLTHSLGGGTGSGMGTLLISK;KLAVNMVPFPR;LAVNMVPFPR;LHFFMPGFAPLSAK;LTNPTYGDLNHLVSVTMSGVTTCLR;MAATFVGNSTAIQELFK;MAATFVGNSTAIQELFKR;MREIVHVQAGQCGNQIGSK;NM…
HCON_00005280	2	2	2	1	1	1	1	1	1	1	1	2.8	2.8	2.8	81.442	720	720	3.67	0.0024318	3.5347	1.4	1.4	1.4	1.4	560350	972830	635700	338190	8	DTSLVEFVAR;VEGEPAQLVK
HCON_00005705	7	7	7	7	6	7	7	7	6	7	7	61.1	61.1	61.1	10.245	90	90	4.76	0	16.162	61.1	53.3	61.1	61.1	255430000	215580000	240080000	172080000	89	APPFVMR;EICAEGK;GMIHSYGR;GYMHTCPQDLADMAR;HEKYEQFFK;MKEICAEGK;SYDPYTR
HCON_00005760	1	1	1	0	1	1	0	0	1	1	0	3.6	3.6	3.6	37.537	332	332	4.67	0.0067737	2.3114	0	3.6	3.6	0	0	0	2254400	0	2	HLGEGQFANVYK
HCON_00006570	57	54	54	53	55	53	55	50	52	50	52	83.4	79.4	79.4	73.424	655	655	5.92	0	323.31	79.4	81.8	78.2	81.8	20054000000	18931000000	15147000000	14485000000	2057	AELMRPR;AEMDAQEER;CIHSVGLPR;CIHSVGLPRPVK;CVGDDIAWMK;DANNKFLWPGYGQNIR;DEGWMAEHMLIMGVTRPDGK;DKNVDMINWLGEK;EHFIAAAFPSACGK;EIRAEMDAQEER;EIWSFGSGYGGNSLLGK;EIWSFGSGYGGNSLLGKK;EYWTNDAK;FAAPASQCPIIHPEWESPK;FLEEQVGPDLPK;FLEEQVGPDLPKEIR;FLWPGYGQNIR;FPGCMAGR;GDFHLLPPK;GIYICDGSQHEADEIIDK;GIYICDGSQHEADEIIDKLIER;GMLSPLK;GVPIDAIIFGGR;IASNIAK;IASNIAKDEGWMAEHMLIMGVTRPDGK;IGDPGLCAHPNSR;IGVQLTDSNYVVLSMR;IMYVIPFSMGP…
HCON_00006770	1	1	1	0	1	1	0	0	1	1	0	9.8	9.8	9.8	25.771	225	225	3	1	-2	0	9.8	9.8	0	0	6377400	2027300	0	2	GEDVDYAQFESKMDGTDIVTFR
HCON_00006820	4	4	4	3	2	2	2	3	2	2	2	18.4	18.4	18.4	34.182	315	315	4.33	0	19.96	11.7	10.5	7.9	8.6	3029300	1467200	2612800	2427600	9	GKPLGNIETGGGASK;LAVAVDEQQEQEHVVAKPIVR;LDLLNANADVER;NYETDGGSVK
HCON_00006840	5	5	5	3	4	3	2	3	4	3	2	10.4	10.4	10.4	50.25	432	432	4.21	0	7.023	7.2	8.3	5.8	4.6	6553100	19693000	15058000	172220	18	EHDLKEEIELR;EQELAEK;LVENTVK;TNLIDMIDVTR;VNIVPVIAK
HCON_00006880	1	1	1	0	0	1	0	0	0	1	0	3.1	3.1	3.1	37.526	325	325	6	0.00028377	4.7629	0	0	3.1	0	0	0	0	0	1	VYDVAQFAGK
HCON_00006890	2	2	2	2	2	2	0	2	2	2	0	29.7	29.7	29.7	7.5727	64	64	7.09	0	19.6	29.7	29.7	29.7	0	4377100	3542300	7066500	0	8	FGILPTQQAK;FSPEDKYSK
HCON_00006900	6	6	6	2	1	2	3	2	1	2	3	7.3	7.3	7.3	121.19	1083	1083	4.43	0	15.832	2.8	0.8	2.3	3.3	3071700	3078300	199470	123610	12	DLSFNLNDR;DVLNFDGENDIPMHPELDR;IGQVFEVIFPEAVIAESLSTQQR;LLLGSDELEGSDLFIR;LLLGSDELEGSDLFIRR;YLQVLMAFQLK
HCON_00007110	24	24	23	16	19	16	14	16	19	16	14	61.4	61.4	60	55.871	492	492	5.02	0	323.31	43.1	48	41.9	35.6	205310000	203400000	141860000	138870000	158	CLESDEEPK;CLESDEEPKQVTSEEFYQLSCFLSQEVR;DEHGHLEQQDANECFSEIQR;DVEDDGKPLPFSFPDDEGSNNSGFYELK;DVKFPLILDLCDICTPALQER;EGLQCLQQGGSETDANKK;EYPELKEEKENVVEQTK;FFYKESSQVNAK;FPLILDLCDICTPALQER;KEEDAKIER;LPAYVSVQMVR;LSGEIEK;LSGGGDWHCAYVLLYGPR;MLLNALSANK;MLLNALSANKESVGK;MLLNALSANKESVGKDVK;NLGNTCYMNSVLQSFK;RIDEPLVPFFMLQALHGILPQFSSR;SQLFALTGVPPDR;SVYEMLDNPR;YIQSGIK;YIQSGIKEK;YQVLLDFDEPPLVFK
HCON_00007180	35	35	35	31	28	30	30	31	28	30	30	82.1	82.1	82.1	42.39	385	385	5.07	0	323.31	71.4	68.8	65.2	71.4	463340000	455830000	313840000	294120000	335	ACDAHQNYYVRPK;AHTQVIDPVTVQLR;DAEKAVEEK;DEVLSEAR;DKQVFGDGTR;DNLQALKDK;EAVTSAYNAGVEK;IAESTNAFLDVIGVLVER;IVEALNNK;IWNAVAEGQR;KEWALEK;KIVEALNNK;LLESTLDR;LLESTLDRVEASVATAAQTATQK;LSEVTAWTSSLLAR;MENGQNLPQDNSQKPAIDYSEYYK;NAGQQLLTSVR;NFLLADLIR;NLAESNDIYQVR;NLAESNDIYQVRDEVLSEAR;QVFGDGTR;QYSTKPEELLMK;SLGIPVEEHPEGSVK;SLGIPVEEHPEGSVKER;TMSAVETSK;TRIENEAK;TTSTQLR;VAQIPLDK;VAQIPLDKIAESTNAFLDVIGVLVER;VDSAIVYLQDL…
HCON_00007260	3	3	3	1	1	1	3	1	1	1	3	14.1	14.1	14.1	41.487	361	361	4.18	0	22.743	5.5	5.5	5.5	14.1	841070	378000	309530	0	13	ELLEVDGEACLVR;IAATPFCPKDPWEFAAAR;LVYSGEVDAINKEGDPIELK
HCON_00007290	119	119	119	95	95	84	73	95	95	84	73	29	29	29	517.84	4562	4562	4.95	0	323.31	24.5	23.2	20.7	18.2	548720000	545020000	361550000	313600000	585	AAETDKVMAEVEAVSAQYQR;AGGEMTVDLVGK;AKPVEGAQRPNEALAALNTFEQK;ALASALQK;ALEAEMK;ALGEYLER;ALGHQLGR;ALLAALNESK;ASQACGPMVK;ASTSPALFNR;AVTPYFK;AYTTVDR;DALYGVLDPNTR;DASVEFTPDVCSR;DELKDYVTAR;DIQSQIADGYQLNWESYK;DLEEEKVHLNIGLNK;DLNVATYK;DLSQVEPAVEEAQQAVK;DQLLAWVEGIK;DQSGDADTGDESESVVAVFTVR;DSSIQSQVNNLQTK;DSVTDYVK;DVTVMDWVVDFNER;EIFPVIVDYAK;EINLGAQLLR;ELSAQLTQIAAK;ESEEVTLTLEALK;EVDEYVNEWLR;EWTDGLFTSVIR;EYQTQLIQ…
HCON_00007300	6	6	6	5	4	4	4	5	4	4	4	40.6	40.6	40.6	11.9	106	106	5.73	0	89.327	33	23.6	30.2	30.2	22133000	15782000	16626000	13644000	42	IISNPQQPQR;IISNPQQPQRK;KLIEVNGDPIAAIK;LIEVNGDPIAAIK;MSSDAIGK;VVEEEKDDLK
HCON_00007360	20	20	20	14	12	14	11	14	12	14	11	13	13	13	198.98	1843	1843	6.05	0	125.56	8.5	7.2	9.3	6.6	22323000	20851000	18493000	17204000	74	AGIVQAK;ALSVGGVSLK;EFEDSVEVR;GEPSLWSTDSTR;GGERPLDSITGFDIK;IAPSQVMLPYLPR;IASVESNALITSK;ILFVDAAPAR;LVLWNEVAALGTVK;SAALWSDLSQK;SLAGPAVVVVR;STPIFGDSTATGMK;TLTITMK;VLDSEVQLSDVDHK;VLSNDLALGLGSSASVR;VQDVCIGDDFLDIPVK;VTGEQSVQIVDPVR;VTVSFGK;VTWTVSHPGVLK;YEATLDVSAYEPLK
HCON_00007430	2	2	2	1	2	2	1	1	2	2	1	17	17	17	15.592	135	135	4.71	0.0013827	4.0766	6.7	17	17	6.7	1336400	2304300	1070100	679960	7	GTAFVVYEDIYDAK;YGIGGDLTK
HCON_00007450	4	4	4	4	3	3	2	4	3	3	2	30.5	30.5	30.5	20.528	187	187	3.35	0	10.954	30.5	21.4	21.4	13.9	17921000	13716000	7365400	9345600	18	ATNGPIIIGENNIIEDR;EATLEGCVR;IGAGTVVHPFAMVK;VANDNPPVPQGQLEVLR
HCON_00007460	9	9	9	8	8	8	8	8	8	8	8	67.8	67.8	67.8	16.105	146	146	3.65	0	323.31	67.8	67.8	67.8	67.8	312580000	248720000	194890000	156770000	143	EEGGAAMDFTEGR;GFLPFGK;GGDDNAEK;GGDDNAEKTAEGEDPEVVAAR;KEEGGAAMDFTEGR;KTPEELAAAMNAEDDSIIGQLGLTEQVEK;QMVGNQLNEVTGGLGLK;TAEGEDPEVVAAR;TLATGAFETVK
HCON_00007465	1	1	1	1	0	1	0	1	0	1	0	3.4	3.4	3.4	36.575	326	326	3	0	6.6178	3.4	0	3.4	0	2147300	0	1371900	0	4	AVATTAAVDEK
HCON_00007480	7	7	7	4	3	6	4	4	3	6	4	19.1	19.1	19.1	43.531	388	388	5.25	0	37.199	12.6	8.2	16.2	11.1	19378000	16101000	25350000	8852000	24	LTTSILIDKDK;NAVDVVTVGSK;STNPVGIFSNVK;VVVNFQCSVR;VVVNFQCSVRLDLR;YEVIDPETK;YLLDNLEYGPGPLQAQK
HCON_00007530	55	55	55	51	50	48	50	51	50	48	50	72.8	72.8	72.8	82.55	760	760	5.54	0	323.31	71.1	67.8	67.9	66.7	1895600000	1930400000	1606400000	1271800000	814	AKTPADGTNISR;ALIGLFNGSTECK;ALIGLFNGSTECKK;ALTNSFVLDNVVMK;APENCSSVEDR;CLGPMMSEVIR;CVLLDMNEQGLER;DCPGFFVVR;EKPLMEK;ELQDAFEK;ENILNETLTK;ETAGNYPAPLR;ETLATAAQLGLK;EVAVVGAGLMGAGIANVTIDK;FGAAYSAEQFAPCQLLK;FGAAYSAEQFAPCQLLKDHAK;FGEGRPVK;FGEGRPVKEVAVVGAGLMGAGIANVTIDK;FVDLYGAQK;GDVAVIK;GENQIITQLNGQVK;GGSADLLSDMINAGFK;GIYVYQDK;GLVEGPAAGYSYESQCFGELTQTYQSK;IAVDTAR;IAVNDSK;IIGMHYFSPVDK;ILETVRK;INKLDKER;KGLVEGP…
HCON_00007660	1	1	1	1	1	0	1	1	1	0	1	3	3	3	57.26	495	495	1	0.0024051	3.2936	3	3	0	3	1013900	1512200	0	521640	4	ETPLADDTICPSDER
HCON_00007665	4	4	4	3	2	1	3	3	2	1	3	3.5	3.5	3.5	128.2	1141	1141	7.4	0	11.578	2.5	1.8	0.8	2.5	2250800	1689100	657390	437550	17	AHKPHQVTVTCK;FLQQPVVWK;FVSSLLESGAK;QAAYIGWK
HCON_00007670	2	2	2	0	0	1	0	0	0	1	0	6.1	6.1	6.1	46.789	407	407	7.5	0.0023987	3.2308	0	0	3.7	0	0	0	0	0	2	LIETATWTSATNAAK;LVLIYLIPVK
HCON_00007680	104	104	104	93	97	93	85	93	97	93	85	82.8	82.8	82.8	101.01	876	876	3.86	0	323.31	79.3	81.8	80.4	80.1	7356000000	6899300000	5704200000	4515400000	1514	AAERFEAQTIELSNK;AAERFEAQTIELSNKVEDLNR;AANAELQK;ADLSVQLIALTDR;ADLSVQLIALTDRLEDAEGTTDSQIESNR;ADQAESSLHLIR;AKEQLEK;ALADAAR;ALAELQALR;ANIEAQK;AQNTIAILER;AVEQLHEEQEHSMK;DKHVAEK;DLETALDEETR;DLETALDEETRR;EALADANR;EALADANRK;EIQQLVDEEHK;EIQQLVDEEHKNFVMAQDTADR;EIQQLVDEEHKNFVMAQDTADRLQEK;ELHAADER;ELQTALK;ETQNALR;EVHDQKVQLDNLQHVK;FDAEVALHHEEVEDLR;FEAQTIELSNK;FEAQTIELSNKVEDLNR;HKETQNALR;HQDACLDYQDQVEQLQK;HQDA…
HCON_00007720	4	4	4	2	3	2	3	2	3	2	3	11.6	11.6	11.6	37.919	346	346	3.46	0	15.975	5.5	8.7	5.8	9	2934300	1910700	2245800	2723400	10	ALDTLLGAR;GTVFDEVEWR;QQFDEANNVK;SYSNTFQDYLR
HCON_00007775	9	9	9	8	5	8	6	8	5	8	6	35.3	35.3	35.3	31.337	275	275	3.79	0	323.31	35.3	21.5	35.3	25.5	76546000	46227000	29962000	25103000	66	ACDDPWCFAFLTADVDGGLTTAHR;FDCDDDGFCASQEQLKK;FLWGDESISEEELAEK;SSGCFIR;TNGKFDCDDDGFCASQEQLK;TNGKFDCDDDGFCASQEQLKK;YCADDQK;YSVGQQCVNTIEEPGEDLK;YSVGQQCVNTIEEPGEDLKLFR
HCON_00007790;HCON_00142510	10	10	7	7	7	7	8	6	6	6	6	69.6	69.6	52	17.465	148	148;137	5.25	0	97.234	41.9	50	41.9	53.4	164410000	133870000	99408000	84639000	99	EADHSVLHVANETQK;ELTIEGK;ELTIEGKQEHK;FAVALDVSQFRPEELNVHLEGR;KWILPENVNLEAIR;LVDDDKK;NIPIMAAPKP;NVEGQPQKR;TQLDDKGHLSVEAPK;WILPENVNLEAIR
HCON_00007810	2	2	2	1	1	0	1	1	1	0	1	3.7	3.7	3.7	58.868	509	509	3.29	0.0070053	2.2879	1.4	2.4	0	2.4	818270	1002900	0	490720	6	LVPETSEEPEAK;VDQLLNK
HCON_00007830	11	11	11	11	9	8	10	11	9	8	10	63.4	63.4	63.4	18.629	161	161	5.2	0	323.31	63.4	63.4	48.4	48.4	2530900000	2638800000	1344400000	1324200000	346	AEDIEEILAEIDGEQIEEYQK;AMEQEFDEK;EGNGYISRPTLK;FDADGSGKLEFDEFCALVYTVANTVDKDTLQK;FFDDFDR;FFDDFDRGK;GKQGYIMATQIGQIMR;KFDADGSGK;LFDKEGNGYISR;LFDKEGNGYISRPTLK;QGYIMATQIGQIMR
HCON_00007900;HCON_00007540	3	3	3	3	1	1	1	3	1	1	1	2.2	2.2	2.2	155.46	1398	1398;1399	6.14	0.0019141	3.7783	2.2	0.8	0.8	0.9	3198100	0	492800	423630	6	LAENLALQSDSK;LSDGDYVK;SQGIFSQVFSK
HCON_00007920	3	3	3	2	3	2	2	2	3	2	2	4	4	4	97.673	828	828	5.93	0	40.992	3	4	3	3	3200100	21577000	1711900	1563700	11	LCTGAAGLGK;SERAPPEK;VISGSEVVTEIEHLK
HCON_00008000	43	43	31	38	40	40	38	26	28	28	26	61.1	61.1	45.9	67.048	591	591	3.96	0	323.31	55.7	58	58.5	55.5	1818100000	1747400000	1186700000	1126100000	495	AGGKEVTYQFNTR;ALAELGDLEK;ALAELGDLEKDSAR;DIEIIEK;DIEIIEKK;DSAIADHER;EIAALKDDMDAAR;EIAALKDDMDAARR;EQLTGLNSR;EVTYQFNTR;FQAQLLSSK;HRPPTDFVMK;HVDGPVGIEEIDPNGQWVR;IEWDGNGDELDFHR;IQALTEDLEFLK;IQALTEDLEFLKK;IQLDTELNTYR;ISNNTDEEVSIAHWK;KQNWPMGDNPSVR;KSEDERLTALSLAETSSAK;LEDHEGDLR;LNISGAGGQSR;LQDQLAEMR;LTALSLAETSSAK;LTVQIKDIEIIEK;LTVQIKDIEIIEKK;MLLESEESR;MMDEFHDLLDVK;MQLAALQK;NLEDESVLR;QALDDAR;QALDDAREQAAK;…
HCON_00008050	19	19	19	12	14	14	12	12	14	14	12	38.7	38.7	38.7	47.945	437	437	5.23	0	253.68	27.5	31.6	31.6	25.2	46360000	45038000	38843000	24891000	100	AAASQLK;ASGDYFK;ASGDYFKK;DDVVELTAANFR;GDALPTIDKVEPWDGK;GDVIELTDANFEK;GQTVTMK;GRGDVIELTDANFEK;GSFDDDGIR;GSFDDDGIREFLR;LEGPGQGK;LGALDATVHTLMSNK;NLEPHWK;NLVPEYK;NLVPEYKK;QLCVFAFLPHILDCQADCR;TAQGISSTVLAEIK;TTSDIVSWAESK;VQGFPTIK
HCON_00008080	16	16	16	12	13	9	13	12	13	9	13	13.2	13.2	13.2	156.7	1430	1430	5.11	0	178.27	8.7	11.8	6.9	11	27103000	22477000	12625000	14849000	73	ASIGFLSDVVGTK;AVSEYEEEK;AVSEYEEEKAK;DEELNSFLVSLR;FGDYKEFYLNK;IANDHLNAVFK;IPANDELCKDLEGLCK;IPANQYDDEFR;LADVDLPEITSDEGYK;LAGPAINAGSTK;LLETLTK;NAALTTQPDAIPK;SNLVVAK;VPMLLPEPK;VRPLSFDPLDVSVGGEDLFGGLLPPGVIK;YLDANLNAQEK
HCON_00008090	1	1	1	1	1	1	0	1	1	1	0	2.1	2.1	2.1	57.989	526	526	1	0.0043747	2.6954	2.1	2.1	2.1	0	4641800	2573600	861970	0	3	NSDELRELDQR
HCON_00008140	17	17	17	15	11	12	10	15	11	12	10	35.7	35.7	35.7	52.282	448	448	5.01	0	164.22	33.9	25.9	25.7	22.1	74320000	43773000	23244000	37372000	71	AHTDFFEAFK;EHIEELLTNIR;ESIMQDPFIR;FYETTLDALK;FYETTLDALKDAK;IDEIDNILYVKPCCEQK;INEAIANFEK;KLYEQAQQAIQSK;LLVDTILDENLPAR;LQYLSQQLR;LYEQAQQAIQSK;NYDESGSPR;QMDLLQK;SINAILDYISTSK;TELGEEDQK;VLVAITTR;VSIAEVK
HCON_00008190	8	8	8	4	3	3	4	4	3	3	4	23.1	23.1	23.1	36.393	325	325	6.42	0	14.794	11.7	8.9	8.9	12	7298300	7737900	7589500	6085100	24	CHTLTEDDRR;ETHWLLR;FAYALSK;IVIVSSGLYK;LANCLHAVELAK;QLYDMAGK;RMEELILIR;TLASPVIWLFSK
HCON_00008200	40	40	40	34	37	33	32	34	37	33	32	31.4	31.4	31.4	167.51	1520	1520	4.8	0	323.31	25.6	28.4	24.7	24.2	317620000	295210000	220710000	193810000	300	AGLFNAVQTK;AGLFNAVQTKDPAPCEK;CHENFCQNAAECIEDFVR;CIELEVATCDCYGTEK;DWNGEPISLQFR;EITLGGR;ELGITACLK;EPVELPVWETNFK;FAELDNK;FGAHQATSVTVDAVR;GTLQLNDDDSGFTGCIR;GTPLAPPPSLIEESAK;GVEDVHPYCDDR;HAIHDNRPNDPNLVR;LFEVILNK;LQFAFAPK;LSIDNSNTFTAIPETAVPK;LTLGPLECEGFAAAAPIR;LVLQDSSVSLK;NVEITLAIR;RVVISEPLNK;SGCDMGCATLDCR;SGNVVCICR;SHPDDANLPFELKPIR;SLIINDEAIDVQAIGK;SQDYVCR;SSYDPTDAMFIISYR;TALPSATLLSVQESAER;TIGLAVDGQSQ…
HCON_00008370	11	11	11	5	7	5	5	5	7	5	5	6.1	6.1	6.1	243.37	2205	2205	5.13	0	34.545	2.9	4.4	3.1	2.7	7302300	6491800	2023800	2694800	27	AAFALGGLGSGFAENR;AGWTPYAGIK;ALESLSSFLR;AQVSIFGTSPNDIDSAEDRYK;ATGYPLAYVAAK;DINENNLVAAVSR;EVEYEVVR;LNVTPWVK;SFEEAFQK;TVLINPNVATVQTSK;VDEISTELDHDDR
HCON_00008430	24	24	24	20	20	21	19	20	20	21	19	56.5	56.5	56.5	40.791	361	361	4.41	0	323.31	49	49.3	54	41.6	321550000	295930000	156150000	162380000	206	AAAYDVFK;AAAYDVFKR;ADIEVSCFSYDGIDAIK;ADIEVSCFSYDGIDAIKEALIAGK;AIAEPHVLDECDISPEVR;AINSILR;DLILCEER;EALIAGK;EALLEDIR;EALLEDIRK;EGMILLSELSR;EHGLTAVNAALDVVK;FSIKEEAR;FYENHFPDIEETVVVNVR;GLDQQMDVEDALR;GYIDLSK;HVAEQLGYDKDEQLEDLYMR;KAAAYDVFK;KLTPQAVK;LTPQAVK;SECVVVIR;TAWHFDRK;VVTDVDDNDIK;VVTDVDDNDIKK
HCON_00008440	19	19	19	15	14	17	16	15	14	17	16	77.1	77.1	77.1	29.97	275	275	4.99	0	323.31	65.5	55.6	76.4	70.9	882030000	753040000	441000000	390430000	303	AFADAGDGLIELR;AISTITGSK;AKNVTYLPGNQNVLLNLPQH;AVVAQFDAHEMITQR;DEVIGEGTHFLVPWLQKPILFDIR;DLQNVSITLR;EFTEAVEMK;FAGVKDEVIGEGTHFLVPWLQKPILFDIR;IAAITTAEGDAQAAK;IEAAEEIAER;ILHRPDPSK;ILHRPDPSKLPNIYLNIGLDYAER;KIEAAEEIAER;LGSIGVGLAIAGGVAQSALYNVDGGQR;NVTYLPGNQNVLLNLPQH;QVAQQEAEK;QVAQQEAEKAR;VLPSITNEVLK;VSLALAQR
HCON_00008450	9	9	9	8	8	9	7	8	8	9	7	40	40	40	16.126	145	145	6.23	0	37.601	40	40	40	38.6	98606000	89604000	60112000	50343000	73	APVIDCVK;ATPAKAPVIDCVK;DKFHPGLFGK;FHPGLFGK;LWSLVPDQIK;LWSLVPDQIKEK;NHYYCPTVNVDR;YFSHEAEDK;YFSHEAEDKIK
HCON_00008460	4	4	4	2	3	2	3	2	3	2	3	77.4	77.4	77.4	11.554	115	115	6.3	0	258.97	47.8	54.8	47.8	70.4	19378000	19621000	7968900	11077000	31	AANVDFEPFWPGLFAK;ALNQEMACVYAALILQDDEVAITGDK;AVEGVDVK;NLITSVSSGVGSGGGAAAPAGGAPAAAAPAAAAPAAETK
HCON_00008580	4	2	2	3	3	2	4	2	2	1	2	18.5	11.3	11.3	17.59	151	151	5.08	0.0013893	4.1732	15.9	15.9	9.9	18.5	11932000	9824500	0	10694000	14	ELTIEGK;ELTIEGKQEHK;SENSAIYR;TIPIMAAPK
HCON_00008610;HCON_00008700;HCON_00008680	9	6	2	5	4	3	6	1	0	0	1	53.7	36.2	7.4	17.362	149	149;148;147	5.41	0	40.965	26.2	18.8	14.1	28.2	15871000	14326000	1536100	4853500	27	DLDRFER;ELTIEGK;ELTIEGKQEHK;FAVSLDVSQFRPEELNVHLEGR;KWLLPENVDLEAIR;TIPIMAAPQK;TIPIMAAPQKK;TQLDDKGHLSVEAPK;WLLPENVDLEAIR
HCON_00008710;HCON_00008650;HCON_00008620;HCON_00008640;HCON_00008690;HCON_00008670;HCON_00008600;HCON_00008645;HCON_00008590;HCON_00008550;HCON_00008530	5	5	5	3	5	2	4	3	5	2	4	31.9	31.9	31.9	17.874	163	163;157;157;159;165;127;154;156;158;160;115	5.71	0	10.111	18.4	31.9	14.7	23.3	2195000	4868100	603020	8583900	17	FKPDELK;LAISLDVSK;QWTVPEGVDVEQIR;SLCILPFASEAILPR;TLTVEGK
HCON_00008770	2	2	2	2	2	2	2	2	2	2	2	14.5	14.5	14.5	15.559	145	145	4.94	0	80.708	14.5	14.5	14.5	14.5	17299000	18259000	16941000	14761000	17	EMTKEYLIGK;LEASSSTSAVK
HCON_00008790	10	10	10	8	8	8	6	8	8	8	6	22.7	22.7	22.7	70.914	657	657	6.21	0	137.33	17.7	16.1	16.4	11.4	22861000	25662000	23135000	15822000	55	DSTNSVASSGASTPGPKPR;ESSSVLSCDIASDDSLIVTGSGEK;GGLPPIFDQHAQAR;KFELPHGEVVCAVTIAK;LKEEFTFMHNQLQQQR;LWTGGLDNTVR;SVYTGGK;TPVSTLECLQGNYIR;TPYGASLLQAK;WFVSTGKDNVLNAWR
HCON_00008820	27	27	23	24	22	24	23	20	18	20	19	58.8	58.8	52.9	56.606	505	505	5	0	323.31	52.3	47.1	47.5	47.1	797550000	845780000	362000000	379570000	412	ANIGDAHAMGQTPITFNR;AVELEKELEK;AYQESLK;AYQESLKK;DGFPCDYENVILSGGASESIR;DNINPQVITMQYAVR;EAYGSIEGIK;EGTYHFR;EKNAVLASLK;ELICCCGGK;GGYVEFFNLDPEVYVLFK;GYMGECGMR;HNLFLMADEVYQDNIYAPGSK;HVADFIAK;KHVADFIAK;KPFTSVIK;NAVLASLK;NAVLASLKER;NWSLEEDELER;QLIACLANPSLMETANFPSDVIK;RDGFPCDYENVILSGGASESIR;SCGAYSQSTGIDIIR;SCGAYSQSTGIDIIRK;SLNMEPDFFYAMQLLESTGVCIVPGSGFGQK;TTILPQTEMMK;TTILPQTEMMKDMLER;VLCVINPGNPTGQVLSHENIET…
HCON_00008830	13	9	9	11	12	10	9	7	8	6	5	25.9	20	20	56.654	506	506	5.18	0	35.588	21.5	23.3	19.2	17.6	14969000	20816000	5869400	6341100	47	AYQESLK;AYQESLKK;DGFPCDYENVILSGGASESIR;EAYGSIDGIK;ENIETIIK;HIAEFISK;QLLSCLANPALMK;RDGFPCDYENVILSGGASESIR;SCGSYSQSPGLDIIR;TANYPSDVVEHAK;TAVLASLK;VLCVINPGNPTGQVLSR;VLLDACGGR
HCON_00008840	6	6	6	5	4	2	2	5	4	2	2	35.3	35.3	35.3	23.934	215	215	5.84	0	26.956	27.9	26	12.6	12.6	12444000	8142500	2697100	3502700	24	AVDCLLDLVMQR;FLALGDSGVGK;GDYDYLIK;IQQSVETSGLPLSECR;VHAYCEAPDIIICGNK;VLLQLWDTAGQER
HCON_00008850	132	132	132	119	117	109	108	119	117	109	108	44.5	44.5	44.5	361.21	3217	3217	5.31	0	323.31	39.8	39.4	38.2	36.9	1369600000	1375100000	965980000	928710000	1045	AAAAAQAAASEK;ADKVAIPLPK;AHVEIER;AIAGQDK;AIAGQDKLHQLMDK;AIDTLVAIENINTEVK;AMDVIATLK;AQEAAQNVK;AQPSEQELEYAVK;CDLSEDTTQGYFFETVVHEER;CSIDDLR;CSIDDLRLPR;CVGIWPQQNSK;DAWLHVQTTR;DFAAQFNEAMTPAEK;DFAAQFNEAMTPAEKEK;DRDYELTVDIK;EEGQSTWVR;EFANAAK;EFVENKVDFR;EGGLGFVK;EGLMELK;EPSTPVELAKPR;ESSPPLSR;ETALDDLDLPIK;ETALDDLDLPIKLK;ETQVDDAIQTGR;FEDKYTNR;FFTVTQSPEQMEFEKDALK;FGIGTVDEDASK;FGYLSTLILK;FIALAFSQDAEQNK;FIALAF…
HCON_00008970	20	20	20	15	16	16	14	15	16	16	14	37.9	37.9	37.9	54.346	478	478	4.66	0	219.62	29.7	29.1	32.4	27.8	93074000	114920000	123570000	84641000	134	AALWAQELLMAFEQLK;DNIDWNK;EAVGHLLAR;EELPFLGLEK;ETALEAK;FFITGQTYSR;HFYNTMK;KFFITGQTYSR;LDELVTAK;LIHAPQEALNILSDQGLER;MATFAER;QEAHAVIR;QQDVQLVFALAAIGAAVK;RSPLLELFSER;SPLLELFSER;THYQTASLVTVGK;TLDDSANRR;TVREELPFLGLEK;VMALVDEPIR;YESVLASR
HCON_00009000;REV__HCON_00109190	16	16	16	14	14	14	15	14	14	14	15	49.8	49.8	49.8	29.951	277	277;94	5.2	0	281.01	43	46.9	45.1	45.5	308180000	334850000	259500000	264720000	192	ATAGNIIADK;ATAGNIIADKHCEK;DFKPDMTEEDCVALVQR;FDVIESMDVSH;FKPGSTK;GGLVMGADSR;GPIVPNFCK;KVYKFDVIESMDVSH;LMELNTGR;LMELNTGRK;MLSGTLR;STGTTIVAATFK;TEFKGPIVPNFCK;VHYLTDSIYACGAGTAADLDQVCK;VPEPIDLQYK;VYKFDVIESMDVSH
HCON_00009050	1	1	1	0	0	0	1	0	0	0	1	1.1	1.1	1.1	142.97	1262	1262	1	0.0070175	2.2971	0	0	0	1.1	0	0	0	655440	1	STCDDSNDANFIER
HCON_00009070	12	12	12	10	8	10	10	10	8	10	10	31.8	31.8	31.8	50.827	468	468	4.41	0	323.31	25.4	19.4	30.3	30.3	48126000	39225000	25653000	31919000	85	AAPAAPATIDESVLLR;AIALSLQEADKAPK;AQAPLIDAR;DIQAEEEDALAK;DVLALYDQAVQK;EVSSASFINELQAK;IGVQQGLFPSSFVTSDLSEVKPEPTSTAK;KEVSSASFINELQAK;NALLSIR;NLVADGYSFTSSEPK;SDASLSLVATLYK;WVENECK
HCON_00009120	6	6	6	6	6	5	4	6	6	5	4	26.8	26.8	26.8	29.42	257	257	4.18	0	28.853	26.8	26.8	21	17.5	29834000	31862000	19158000	11028000	43	DFHHEVLAR;DIFGGVTVK;EVFEETGVK;SCELTSVQK;VDIKDSHIIPVLVEK;YPAGASEPGESIFDTAAR
HCON_00009140	5	5	4	5	5	4	5	4	4	3	4	13.6	13.6	11.4	33.975	317	317	5.25	0	10.562	13.6	13.6	10.7	13.6	144220000	112330000	97246000	65482000	69	DLAAYLK;GALNAIQK;IITVTDEEIR;LELCEPTHK;VFLVEPVGK
HCON_00009200	1	1	1	1	1	1	1	1	1	1	1	4	4	4	49.062	421	421	1	0	7.9604	4	4	4	4	1687400	2286700	1068900	1703800	7	ETGTLQTLEEAAEQEER
HCON_00009230	15	15	15	11	13	13	10	11	13	13	10	58.2	58.2	58.2	35.965	325	325	5.35	0	323.31	44	50.2	52.9	45.2	128790000	114340000	77159000	48218000	120	AANSGNAVWLLR;ETVQWLVFR;FSTMELALK;LIESALNAK;SAAGAPDLGFNKQ;SALPISSYQLDR;SGGYDEERETPMVPIR;SVVCSFR;TATMAEGAPAIGAHLQSLK;TKEFWMYEGSETVDPYR;VEYHSNGDFR;VGQFNFGALFPTPEK;VKLDSLGK;VLHVSGLGR;YPSPIDIVPVITCFGEHLQNAEFR
HCON_00009240	10	10	10	9	10	9	7	9	10	9	7	29	29	29	42.757	383	383	4.02	0	43.421	26.1	29	26.1	22.2	39495000	34126000	20364000	16860000	62	ALLNLEDQHVVEVLENPGR;DGQCLLDPYVK;DTVVGECVYR;KLSPSELPSER;LQLLPER;MDNCVIDLQVINHDR;NETGAADPYVK;QVAQWHHLD;QYPSLLLPPK;VELALQPR
HCON_00009350	2	2	2	2	1	1	0	2	1	1	0	10	10	10	24.514	219	219	1.67	0.0024083	3.3202	10	5.9	5.9	0	2068500	0	520530	0	5	ISNILETEK;QNTSVDESDVLMR
HCON_00009370	5	5	5	5	4	3	3	5	4	3	3	7.3	7.3	7.3	72.935	657	657	4	0	12.157	7.3	5.8	4.6	4.6	257070000	219270000	1143900	201280000	24	DYNALETLDVAK;EIDLGWNEIK;IASAEEGR;LILAIEDR;NLIIDSCGLK
HCON_00009380	9	9	9	8	8	8	7	8	8	8	7	32.6	32.6	32.6	34.305	316	316	6.13	0	323.31	25	25	28.2	20.6	143450000	133680000	115010000	107890000	115	AANVPASLKPIAHYIK;AVVENLRK;FLTGLLSTLESIKK;KPSLEAFNEAR;LFNFADAR;QLVTNEAITNEVVAQAHLEDFALK;RKPSLEAFNEAR;STQIFSCLK;YALSAIDYEDTR
HCON_00009400	3	3	3	1	2	3	1	1	2	3	1	13.7	13.7	13.7	32.747	292	292	5	0	11.018	4.8	7.9	13.7	4.8	3695100	6845600	6317100	3148900	8	AEPPLLPKPPGQQQPAK;AGGTPITQTPSQQR;LHICHICQK
HCON_00009410	26	26	26	24	24	25	25	24	24	25	25	69.4	69.4	69.4	44.438	396	396	5.37	0	323.31	67.2	62.6	67.7	69.4	504830000	256610000	200870000	181830000	228	AFEDEDVTHVEGEVDPCR;ALQLEYFFTSGKDEVK;DLDIISDELFAK;DLQLLSGILDK;DLQLLSGILDKVEK;ENQTSSNLDK;FDWLVEHYKPVSK;FLKENQTSSNLDK;FNAGAGLTGGK;GFIMAEVMK;HLFLTAK;IGILGLPNVGK;IHTDFEK;IKEWIDKNDPGASLIPFSGAFESK;IVHIGYK;LDTWNEKEIEVLNK;LLDMPEDEREK;SLKVDYDTLLR;SQAQAENFPFCTIDPNESR;STFFNVLTK;TYVVEDGDVILFK;VADLMELGDENK;VADLMELGDENKVK;VDYDTLLR;VPAYLNVTDIAGLVK;VPVSDSR
HCON_00009420	9	9	9	8	8	5	6	8	8	5	6	46.1	46.1	46.1	17.646	165	165	4.89	0	18.708	43.6	46.1	24.2	26.7	70174000	79192000	29147000	36322000	53	AFDKHMNILLADCEEFR;GEHIVSMTVDGPPPKDEDTVR;HMNILLADCEEFR;IAEGEEK;IAEGEEKR;MMAHLNFR;TFVGYFK;TLGLVLLR;VILQDAR
HCON_00009530	2	2	2	2	2	2	0	2	2	2	0	4.5	4.5	4.5	66.784	601	601	3.71	0.0019136	3.7767	4.5	4.5	4.5	0	1669500	1845600	1102000	0	7	AADPTIR;ESLSVSKPTDLQSQLEVSGR
HCON_00009560	2	2	2	1	1	1	1	1	1	1	1	3.5	3.5	3.5	58.443	513	513	3.8	0	22.7	2.1	1.4	1.4	2.1	4815700	3248100	2229800	0	4	AVAELGK;VVDIGTSTEGR
HCON_00009600	9	9	9	9	8	7	7	9	8	7	7	40.5	40.5	40.5	33.803	328	328	5.28	0	323.31	40.5	38.4	36	30.8	103830000	89240000	43962000	52331000	99	CHIYVLGR;EIHNELGLFDASGEYGEQFK;GASLQAMAK;ILQPIREDTTPGHLK;LLAAESDKLENNIDPEWLEVDIPKPIK;NKEQELLNSGDPQYAHYGGPLHVK;VAGVLEELNR;VETIAPAHIAYQR;VLIPNFR
HCON_00009620	14	14	14	9	13	11	9	9	13	11	9	20.4	20.4	20.4	87.779	788	788	4.52	0	182.21	14	19	16.4	13.8	24526000	29584000	8974300	6891500	63	AAAPSVEFSLMCER;AAIAGGAVTDWK;AGKPYQLQLFPSER;DGVLIYR;EVAQIMDGLLDLSR;GEVVNLQER;GTDFEFPIFGR;LGQYEIEDQVEGLR;LVYYIANVR;LYDTAYTER;NDYSTWIPFQK;VDETMVR;VVTQGDFSVCK;YLGYGSDRDPFYDESSVIK
HCON_00009650	15	15	15	15	15	15	14	15	15	15	14	83.1	83.1	83.1	13.18	118	118	3.81	0	323.31	83.1	83.1	83.1	77.1	675680000	739900000	549860000	527360000	242	AGQVLQETR;AQIEAASAVTVL;CATAASELQK;EHASYIK;EVEKETQK;EVEKETQKIEK;GMISDTAR;IQTGVVK;IQTGVVKR;KAGQVLQETR;LIDEASLEDCQELTEAK;MKSEAQNEDDEYAVK;MKSEAQNEDDEYAVKK;SEAQNEDDEYAVK;SEAQNEDDEYAVKK
HCON_00009660	26	26	26	20	22	17	21	20	22	17	21	61.7	61.7	61.7	51.462	472	472	4.68	0	323.31	51.7	57.6	43.2	58.7	201630000	199570000	137040000	117020000	213	APVIPISAQLK;DFTSPAR;EQYDQIK;FKNELER;GEVLMVNIGSLSTGCR;GGVAGGSILR;GVTIEPVKAEHC;IALTDPICTEISEK;IDPTLCR;IGAENLTPLTEEVISR;IVSLFAEQNHLEYAVPGGLIGVGTK;LIGWGTIR;LTKGEVLMVNIGSLSTGCR;LVGHILGAVGTLPDIFTEIEINFFLLR;QATINIGTIGHVAHGK;QDLDKIGAENLTPLTEEVISR;QGCGGQFTCVR;SAGSSTPDRFPCER;SFDVNKPGSEVENLK;SFDVNKPGSEVENLKGGVAGGSILR;SFVQGTVADK;SFVQGTVADKAPVIPISAQLK;TAETEQDQAQSWLAK;VGQEIEVRPGIVSK;VHCRPIFSK;YNVDLVCEYLCK
HCON_00009680	5	5	5	5	5	4	5	5	5	4	5	45.2	45.2	45.2	14.226	126	126	3.27	0	105.1	45.2	45.2	29.4	45.2	55016000	50950000	22282000	25951000	45	AEFEVEEIIGAR;CLSENQQQENSVPQGTMEAR;DLAAFMTR;LAELQLER;SSSAQVDCK
HCON_00009790	4	4	4	3	3	2	2	3	3	2	2	10.2	10.2	10.2	42.521	371	371	3.67	0	9.6497	7	8.4	5.9	5.1	8873400	5546300	1028000	1650200	14	EALHTDLPR;TEVLLIQEAK;TEVLVHK;VEAGETLENAVK
HCON_00009810	3	3	3	3	2	3	2	3	2	3	2	7	7	7	46.952	426	426	5.12	0	10.565	7	5.2	7	5.2	1446000	2789800	5155600	1808500	16	GNYVVVQK;GQGITAGELVSK;LSQEEVLNLK
HCON_00009820	2	2	2	1	2	0	0	1	2	0	0	3	3	3	70.955	623	623	3.4	0.0038941	2.8459	1.3	3	0	0	2888600	2981300	0	0	5	SGDPIEVK;TGEIFYDLGYK
HCON_00009830	5	5	5	5	3	2	2	5	3	2	2	10.8	10.8	10.8	46.045	407	407	3.71	0	45.896	10.8	8.4	4.4	4.4	24092000	13637000	13632000	11882000	17	ACDIISK;AQSGPPSEQEK;GESTVTTSIGALLYDR;KWWDVDLVGR;WWDVDLVGR
HCON_00009870	2	2	2	2	2	2	2	2	2	2	2	29.5	29.5	29.5	9.0915	78	78	4.8	0	41.487	29.5	29.5	29.5	29.5	42200000	34802000	23844000	17305000	23	SIDEIQKPR;SPLEGFEDISSMMR
HCON_00009950	3	3	3	2	1	0	0	2	1	0	0	2.8	2.8	2.8	170.41	1523	1523	6.67	0.0013908	4.2135	1.8	1.1	0	0	679410	0	0	0	3	HIFTNVLGPQGLLATK;IKEYTETAVEAPWR;SSLLSALLGDMEK
HCON_00010120	5	5	5	3	3	1	3	3	3	1	3	7.3	7.3	7.3	77.861	689	689	5.85	0	9.1233	4.4	4.8	1.2	4.5	1512400	0	0	365820	13	AAALDIEK;DVLLASIQK;LQAVPALTVIGK;LSADTDQNVR;NLAPVSPSLVK
HCON_00010130	17	17	17	14	15	13	14	14	15	13	14	53.5	53.5	53.5	42.993	383	383	4.56	0	235.99	47.5	43.6	42.3	42	85493000	93106000	59381000	56985000	118	AEHHPLPVLTNR;ALLEAAEAYR;ALVDAQLDFHR;AMFDFEAQNEGELNLK;DEELIQAEEK;HIDTTYELISALVAGTNEYLQPNPATR;LAEMAMFNVLSNDVEQVSQLR;MATMGAISK;QNFIDPLTHLQNNELK;QNFIDPLTHLQNNELKDVNHHR;QTTQVLEALQSQLAAR;RDEELIQAEEK;RDEELIQAEEKLEESK;RLDYDCK;TSPYPQTEGMLADTMYK;YGSALGDSSDLGK;YQMEENVK
HCON_00010160	15	15	15	9	10	12	8	9	10	12	8	83.7	83.7	83.7	23.112	203	203	5.74	0	323.31	55.7	63.5	62.6	45.8	127410000	120570000	164480000	80373000	90	AFLGSVDYLGNGLDDQPYLFR;AGGMHFLIGIATDDYVILASDK;ATFAYGAVLADSENDKEYR;FCYAIMDR;FVANLPGYK;GIAEALR;KLTMMCIGEEGDVAQFGDWTK;KLTMMCIGEEGDVAQFGDWTKR;LTMMCIGEEGDVAQFGDWTKR;NGYELCPR;NMTEEEGLSLLHK;QLTDIKV;SAHHWIR;TEDYYAVDILLGGYDDKENK;VVIIDKK
HCON_00010170	8	8	8	8	7	3	5	8	7	3	5	30.4	30.4	30.4	28.342	247	247	4.94	0	18.108	30.4	27.1	15	22.7	16127000	12534000	3911700	7105900	34	EMKEVEVVLGEELAK;EVEVVLGEELAK;GQILNEYK;GSNLIETK;IYEDLMVK;QALNEIYTR;QLLLDLK;SYLNVTPQHEGVVLYVPVPR
HCON_00010210	5	5	5	3	4	5	5	3	4	5	5	20.5	20.5	20.5	26.492	229	229	4.5	0	14.535	11.8	14.8	20.5	20.5	21450000	24150000	14846000	16275000	27	DWSAEEGNMR;LSISAVNQMPERN;QACWEDR;WLITIEK;WTYWYLNDDR
HCON_00010250	6	6	6	5	5	5	4	5	5	5	4	20	20	20	39.282	335	335	4.61	0	13.35	17	17.3	15.8	12.8	20188000	491020000	173320000	10905000	35	AQDNLVADR;DLPLDEHYIDALGK;EQQEVEQRLR;FGLPDLDLNAPR;GLLVLEGK;VTDPAKQDPEYFEK
HCON_00010255	40	40	40	36	35	36	35	36	35	36	35	61.9	61.9	61.9	66.713	565	565	4.55	0	323.31	61.6	55.8	58.9	54.3	1138900000	1045100000	576780000	557320000	349	ANDFVFYAPR;AVTDYDVLHMENK;AVTDYDVLHMENKR;DSTLMFK;EALENKEMELR;EDNHTDEDENGVTELTNDADQHVPQR;ELEVVKDER;ELLEAQNTIHNLEMQLR;ELTSQLQSEK;EQAMAEYLK;ESEVNAMR;FVIKPIDR;FYPEDVGEEIIQDVTMR;GFPTWLK;GTELYLGVDALGLNIYEK;ILALCMGNHELYMR;IMTWWADHK;KANDFVFYAPR;KDSTLMFK;KGTELYLGVDALGLNIYEK;KVLSQDVK;LAQDLEMYGVNYFEIK;LFYLQVK;LQDEIESAR;LQDEIESARR;LREEVAIR;MAEDMER;MMSDEER;MSSDEWEKR;NISFNDK;NISFNDKK;RIDQYENM;RKPDTIEVQQMK;SDKLT…
HCON_00010260	3	3	3	0	1	3	2	0	1	3	2	6.8	6.8	6.8	40.357	366	366	6.2	0.00028425	4.7919	0	2.2	6.8	4.6	0	626560	857920	83483	9	GFVELAELK;LANNQIGK;YSFLNQGK
HCON_00010310	13	13	13	12	12	13	10	12	12	13	10	22.9	22.9	22.9	71.617	629	629	4.54	0	287.84	21.5	21.5	22.9	18.3	53797000	51976000	23443000	25240000	77	DQNIGEEVVSDTTEK;EKDYLGLR;GEQPWLNK;HAYYEPVR;LDTYGFDPYTVKDPK;LNYNNNEINKK;SPTASPEPDETGENNVLR;SQPAQAILDYICELK;SSFISSK;STSAAELEFLEK;YHCPTGTFAK;YQLFMQLQR;YQTLPNMK
HCON_00010330	12	12	12	10	11	9	9	10	11	9	9	46	46	46	31.72	287	287	4.59	0	146.38	36.2	41.5	34.5	32.4	47229000	50409000	28995000	28026000	70	CHDDGSDADLWR;DSVVDAVGEVIILNK;DTDPIPHGFIAIDYCADSR;EVPEAAIR;GFTPITR;IYGDEGVPFK;LDQQPDVNALTIK;LDSDEFNYLFTLER;LKAPVTDTPYDPK;LNPQLASK;RLDSDEFNYLFTLER;VVVVPTAFGLGR
HCON_00010370	8	8	8	5	6	6	7	5	6	6	7	65.3	65.3	65.3	13.267	118	118	5.71	0	106.35	37.3	60.2	42.4	65.3	144090000	187890000	137800000	163780000	80	GPIRLPTK;KENLVVK;LINLHTPADLLR;LTLTSQDVK;NEKPLADNTEHR;QITSISIEPGVNVEVTQAN;VCAQLIEGAK;VCAQLIEGAKK
HCON_00010440	1	1	1	0	0	1	0	0	0	1	0	4.4	4.4	4.4	37.303	339	339	8	0.0046059	2.5949	0	0	4.4	0	0	0	0	0	2	ADLISNFLILDVLQR
HCON_00010500	5	5	5	5	4	2	3	5	4	2	3	27.1	27.1	27.1	24.02	207	207	3.23	0	231.38	27.1	20.8	13.5	14.5	28395000	31446000	3012400	15381000	27	FQENVIER;KMNAIFDIDEIEK;MVHDLEFADIQQR;NCEITEQDQAILQLK;QLDNIDR
HCON_00010530	2	2	2	2	2	0	1	2	2	0	1	9.9	9.9	9.9	47.072	416	416	7.25	0	10.912	9.9	9.9	0	3.6	2088000	1749800	0	1420600	7	DGCRPYSFDLSCGVPCSPATFFGAEK;KLVNQVNDNPNLLWK
HCON_00010540	3	3	3	1	2	1	2	1	2	1	2	23	23	23	14.41	122	122	2.43	0	6.8759	7.4	20.5	7.4	9.8	3300700	6970400	942570	1294800	11	ALEDLDPEKDGWLYWR;SVIEEDAEK;SVIEEDAEKLSK
HCON_00010560	70	70	70	63	61	64	62	63	61	64	62	68.7	68.7	68.7	94.526	850	850	5.36	0	323.31	64.7	64.5	66.5	63.2	4410200000	3766100000	2897200000	2885100000	1254	AGIIAGAK;ALLELQLGAEELFQTFQR;AYLPVNESFGFTADLR;DLEEDHACIPLK;DLEEDHACIPLKK;DLNFIKGEVEYTEVDGK;DLNFIKGEVEYTEVDGKK;DQVEALIVK;DSVVAGFQWATR;EGVLADEHMR;EGVPALDNYLDK;EGVPALDNYLDKM;ETVAEESNQVCLSK;FKGFLINLIDSPGHVDFSSEVTAALR;FSVSPVVR;FTDTRKDEQER;GEVEYTEVDGK;GEVEYTEVDGKK;GEVEYTEVDGKKEK;GFNQFVLDPIFK;GGGQIIPTAR;GGTITTFK;GGTITTFKDAHNMR;GHVFEESQVTGTPMFVVK;GLKEGVPALDNYLDK;GLKEGVPALDNYLDKM;GVQYLNEIK;GVQYLNEIKDSVVAGF…
HCON_00010565;HCON_00010570	39	39	39	37	36	37	35	37	36	37	35	71.5	71.5	71.5	63.759	582	582;528	4.6	0	323.31	70.3	65.3	69.6	67.5	1471300000	1248600000	922760000	860410000	582	AEGSDVANAVLDGADCVMLSGETAK;AEGSDVANAVLDGADCVMLSGETAKGDYPVEALK;AGKPVICATQMLESMVK;CADWPTDVDNR;EACESFSEVR;EAEAATYHR;EGGIVCTVENGGMLGSR;EPPHLVR;ESSTAVNLYVDYK;FGLEQGVDIIFASFIR;FKESSTAVNLYVDYK;GDFLVVITGWR;GDLGIEIPVEK;GDYPVEALK;GGSIFITTSDR;GGSIFITTSDRFK;GIFPIHYDKPR;GVNLPGTIVDLPAVSDKDIQDLK;IENQEGMDNADEIIEESDGIMVAR;IGDVATTHLEHLCR;IMHFICK;INHGIEIGK;INHGIEIGKDR;KFFEELLVNTPR;KGVNLPGTIVDLPAVSDKDIQDLK;KTGIICTIGP…
HCON_00010630	11	11	11	11	9	9	8	11	9	9	8	36.5	36.5	36.5	39.911	362	362	5.61	0	78.656	36.5	29.3	30.7	26.5	120300000	111030000	69347000	66897000	90	ADREWDENSFDKK;FHPLFSLGEK;GNYWVTDVGSHQVHK;HFCKPTDVAVAK;LVPGDDEK;LVPGDDEKHFCKPTDVAVAK;LYNLLENDIR;NGYFFVADGYCNSR;TIPAGIPITSAEHIGR;VQCFSAGLAEGHR;VVEEHGQNMFYMPHGMTIDEK
HCON_00010640	13	13	13	9	10	8	8	9	10	8	8	15.5	15.5	15.5	109.51	960	960	4.78	0	146.22	10.7	12.6	9	9	69122000	39871000	27222000	36240000	47	AGPLDVK;ALVLCAQASAQLWR;EAPNDLTR;EVIHVLCTGPQPFSHIQK;FLEGCQSLIQFLHR;IQDSLGYVIAWAGSDR;LIAEDGAMR;LVQWADQSGDGGSK;MIVDLVSAAR;SDLSQAEQYQQK;SGELTYSCK;TVLMNFEQK;VGPKPDCER
HCON_00010740	3	3	3	2	2	3	2	2	2	3	2	21.6	21.6	21.6	19.411	176	176	6.28	0	18.322	12.5	12.5	21.6	12.5	15020000	17594000	10935000	11478000	20	LDDIVTLTFCEDVR;LQLPLQCR;MRPEYWGGAEISISYK
HCON_00010750	6	6	6	4	3	4	3	4	3	4	3	13.5	13.5	13.5	54.068	495	495	3.93	0	90.733	7.3	5.7	7.3	5.7	13367000	13123000	6997800	4898200	27	ALPKPLDK;EACDLAEK;LLGNEINTK;RFPELETLVPNPLEYLAAVK;SDYNSVYDVAK;SLEPDELSVVR
HCON_00010760	11	11	11	7	7	6	8	7	7	6	8	24.4	24.4	24.4	57.918	495	495	3.47	0	41.166	13.5	16.6	13.5	17.4	33196000	32337000	7598500	6226200	41	CQVTIEK;DAQELSR;DLENENLVTLK;DNNAEIFEGNQR;EMNEIIDEVSAILR;EVLKETPNLEAK;KCSDDSETSNWINANTK;VMEYIQSEVVR;VMTVEDLAR;WCPGLDCGK;YYENPDTDAFLR
HCON_00010810	20	20	20	18	17	17	19	18	17	17	19	48.2	48.2	48.2	41.712	361	361	4.89	0	323.31	46.3	35.7	35.7	43.2	360750000	344570000	220380000	245420000	215	CRGPGDASNFDDYEEEPLR;DLKPENLLIDSTGYLK;FSEPHSR;FYAAQIVLAFEYLHSLDLIYR;GPGDASNFDDYEEEPLR;GPGDASNFDDYEEEPLRISGTEK;ILQAIDFPFLVNMQYSFK;KVEAPFLPK;LKQVEHTLNEK;NGVADIK;NLLQVDLTK;NLLQVDLTKR;QSGSYYAMK;QVEHTLNEK;QVEHTLNEKR;TLGTGSFGR;VEAPFLPK;WENPAQNTASLDDFDR;WENPAQNTASLDDFDRIK;WFGSTDWIAIYQR
HCON_00010880	12	12	12	9	11	10	9	9	11	10	9	69.7	69.7	69.7	20.47	188	188	4.86	0	147.48	58	65.4	57.4	50	38615000	71131000	61429000	58855000	91	AAVDLVEK;AIAQHIR;ATVSEAFVVIELTPLR;DAISAGWK;DIMPLFAHPK;EYGEDIIEIQK;GIPVSALILYDQA;GKLPGECLQASYMK;IVDDLCK;SIMDFPK;TSVGEINAIAALEAR;VVIIDDLLATGGTLK
HCON_00010900	11	11	11	9	7	6	4	9	7	6	4	12.5	12.5	12.5	113.93	1106	1106	5.59	0	34.844	10.4	7.5	6.8	4.3	15209000	12020000	7397200	11102000	34	ALVNDQRPASVIDVYSIR;DGWLSAVTK;EQFAYSMLDEETPR;FGFGASEKPVIAQQEPK;LFSGGEQSNDQLPER;SSASGFK;TLVSNISSIAK;TNDLPLFAPPIK;TTSTPAFESTIGK;VAWECPDCMVQNK;YLSPSVLER
HCON_00010930	7	7	7	5	5	4	2	5	5	4	2	7.9	7.9	7.9	108.43	950	950	4.4	0	14.676	5.2	4.7	4.8	2.5	17481000	7345100	1492700	5935000	23	AESIEEQRR;FVQHNVR;ITTDPAWAK;KLLYMAIDGVAPR;KYPSIIVNANEER;LFEAGWK;SEGPIDLDDEEPKDEVR
HCON_00010980	10	10	10	10	10	10	10	10	10	10	10	49.6	49.6	49.6	14.587	127	127	6.47	0	255.72	49.6	49.6	49.6	49.6	1203700000	1064000000	727340000	598710000	183	DFNEAFGFMSR;ELLNPLLTAGWK;FIESVKN;KELLNPLLTAGWK;KSFQFKDFNEAFGFMSR;LTEEQRK;LTEEQRKELLNPLLTAGWK;MDHHPEWFNVYNK;SFQFKDFNEAFGFMSR;VALKAEK
HCON_00011010	2	2	2	2	2	2	1	2	2	2	1	5.9	5.9	5.9	47.232	422	422	5.71	0.0013947	4.3081	5.9	5.9	5.9	4.3	2514000	1570700	669560	208500	10	EVSLNPEDEAKEQFYFNK;FLISIEK
HCON_00011020	7	7	7	6	6	6	4	6	6	6	4	23	23	23	35.382	305	305	4.71	0	21.046	19.3	19.7	19.7	13.8	212770000	229550000	55718000	104710000	40	ALANSVSAVWPAIR;GIDAKPGNFESFK;GLIFDSAPAR;SSCIEFVK;THPEQYR;TLISLWK;YSDIYTEQGYR
HCON_00011070;HCON_00139940	3	3	3	1	3	2	2	1	3	2	2	7.4	7.4	7.4	49.504	461	461;396	3.07	0	6.2194	2	7.4	3.7	3.7	2916300	2552100	2030800	1379500	13	LADEEISK;QLEQETGCK;QPLAAALQAAALSAQAR
HCON_00011080	3	3	3	2	3	2	2	2	3	2	2	13.9	13.9	13.9	25.973	231	231	4.71	0	10.321	8.7	13.9	8.7	8.7	4499300	4644600	2972400	3387200	15	FTVEGAEHELSR;SLEPEFCDAFK;TVANQALGK
HCON_00011090	12	12	12	10	10	9	9	10	10	9	9	52.8	52.8	52.8	25.839	233	233	3.99	0	323.31	48.5	48.5	41.6	42.1	207760000	196590000	149290000	137260000	121	AQSQPLLSSEQR;DGSLSSPAYLQNGLSK;EQLMDNEK;EQLMDNEKAQSQPLLSSEQR;ESEEATPILQR;SAATTTDFTDDLPPAGK;SAATTTDFTDDLPPAGKVELVHVK;TFIYEKESEEATPILQR;VELVHVK;VSFGNDAVK;VTISPPLHSK;VTVTSDLVLPESPSPISPPNQIEEIRR
HCON_00011130	9	9	9	6	5	6	8	6	5	6	8	11.8	11.8	11.8	77.522	701	701	5.12	0	43.462	7.7	6.4	8.3	9.8	21291000	7694900	10423000	13445000	38	AVDSLINYETVK;EFGSHDELMR;ELVVQGNDISVQIK;GYETVVGER;KFEQASLK;KVAIVGGSGSGK;QTGALSK;TELSGWQLVSR;VAIVGGSGSGK
HCON_00011160	8	8	8	7	6	8	5	7	6	8	5	50.6	50.6	50.6	19.846	164	164	4.17	0	83.408	44.5	39.6	50.6	32.9	78698000	67959000	46394000	33546000	58	AWDDQIAAIQTTLPK;ELLSHWTK;EVDNWYGGDCLEVR;FDANKDEKDTR;KSQYLLADGCR;MESPAWMFTK;YALDPGGSSYDR;YALDPGGSSYDRDR
HCON_00011210	1	1	1	1	1	1	1	1	1	1	1	1	1	1	113.12	1001	1001	2	0.0031504	3.0048	1	1	1	1	2797600	2723000	826230	1001800	6	LTELDNPESR
HCON_00011230;HCON_00062700	15	15	15	12	10	9	9	12	10	9	9	9	9	9	203.75	1846	1846;1728	4.44	0	31.722	7.3	6.2	5.4	5.2	30262000	28223000	19039000	13157000	70	AEIEEIAMVPR;AGTGAFDLVLDAEK;AHNDDLEPTPGNTLR;DFKNDLSDEK;DVYIDYPR;EGLIDTAVK;GDSQYPGAK;LDVIDVIEK;LKEIINVSK;LTLIYDMCK;SLSEFNNFK;TPSLTVFLQGAAAK;TVITADPNLPIDTVGVPR;VQFGILSPDEIKR;VVITPEGGFK
HCON_00011280	13	13	13	12	9	9	10	12	9	9	10	54.1	54.1	54.1	31.644	281	281	4.8	0	323.31	53.4	39.1	38.8	46.3	59262000	47639000	43005000	50315000	76	AKFQDNFEFLQWFFK;ALEEENAK;ALGVDKPVLVER;ASSNTTQRPAASAQPK;FFNANYVDECEEYDALAAR;FQDNFEFLQWFFK;GGEPLPAGSK;HELLAWVNNLLK;ILGTAWK;LTQQYEEMTNIAETVENER;SAVPDSSAIK;TSLNTTIR;VTNVYVSAVTQDNISR
HCON_00011310	39	39	39	32	30	33	30	32	30	33	30	55.1	55.1	55.1	75.792	673	673	4.47	0	323.31	44	41.5	48.7	42.6	449280000	340900000	281430000	223680000	306	DWLGDAR;EEQHIAR;EKNVEEVR;EQFAQEVK;ESPVHLER;ETVDESQNADWGK;EVGVALSR;FPLDESLSFFK;GKSDPVTASNPLLLNATETANK;GLYTEQDLK;IQQQQDVEIER;KFSDNDMIDPSTMDNLEILAR;KPSSAASK;LAGIESALDSR;LENELQR;LLAQILVAHSAVSSMR;LSHQLDELDGLVFK;NILPNVDINVK;NMEPEELNALIAHAHLK;NVEEVRER;NYIDYLR;QESSISNQYKDLVQR;QFWIACHNLIGSIK;QLFEIEHNQK;QLFEIEHNQKIEEASR;QLLEQQVR;QLLEQQVREEQHIAR;RFPLDESLSFFK;SDPVTASNPLLLNATETANK;SGEDMDKR;SLLLFDLQR;SLWQNELEE…
HCON_00011370	18	18	18	17	17	17	14	17	17	17	14	80.8	80.8	80.8	14.864	125	125	3.75	0	323.31	79.2	79.2	80.8	72	1103400000	910170000	528200000	412990000	234	AAEKINEAR;ASQTQGIQQLLAAEK;ASQTQGIQQLLAAEKR;DTENEIEAMK;DTENEIEAMKR;EDTEIKIR;EFKEYEQTYLGTK;EFKEYEQTYLGTKEDTEIK;EREFKEYEQTYLGTK;EYEQTYLGTK;EYEQTYLGTKEDTEIK;KLHGQFS;LLQLVCDIKPELHHNLILQK;QAKQEAQAEVEK;QEAQAEVEK;QEAQAEVEKYR;RDTENEIEAMK;RDTENEIEAMKR
HCON_00011380	7	7	7	4	7	6	6	4	7	6	6	43.8	43.8	43.8	8.726	73	73	5.3	0	29.859	43.8	43.8	43.8	43.8	29591000	49593000	40644000	20862000	43	CNPTDTIGDLK;CNPTDTIGDLKK;IKCNPTDTIGDLK;IKCNPTDTIGDLKK;KLIAAQTGTR;LIAAQTGTR;MIEITVNDR
HCON_00011390	31	31	31	27	25	27	25	27	25	27	25	56.1	56.1	56.1	62.541	556	556	5.71	0	323.31	54.5	54	54.1	50.2	307770000	290000000	150900000	144120000	275	AERDYWQDIITTTLLGVR;AQDIFQK;CHNIQFMR;DAAIVEPSK;DAAIVEPSKRPSYIK;DAGTDIDDPDTEHLQTPHFR;DYVNEMPPDR;DYWQDIITTTLLGVR;GKVSFTLSR;GLPVILDK;GLYQLDR;GNALHFR;GNSDVCVVPISSR;ISANAISYGWLGDVLR;ITPGLTYEVILTER;KPETTLR;LDELLCVR;LHPQLISFFGR;LKQIPVVFSNK;NIIVFINPFGGK;NINVFSFELLDTSR;NINVFSFELLDTSRR;NVEPFFK;QIPVVFSNK;SIDGLVSVGGDGLFNELLSGALLHTQK;TLYFYFVYK;TLYFYFVYKK;VSFTLSR;VSGEGVSSTTVLLPADSVK;WSFEPDADQEDPGVWNLDGEILEQPK;Y…
HCON_00011460	35	35	35	33	33	34	34	33	33	34	34	57.3	57.3	57.3	57.413	513	513	5.41	0	323.31	51.5	51.5	56.9	56.9	6378800000	5445300000	5358400000	4945600000	1091	AENLQEIPEEIANR;EGKHVNTNPADLADLPEEK;FASQQGMTGFGTIR;GMTGFGQPR;GMTGFGTGR;GMTGFGTSR;GMTGFGTTR;HPEYDHERPDQSEIPLQSGTNK;HVNTNPADLADLPEEK;HVNTNPADLADLPEEKIR;ISETIIPSQAGWNK;ISETIIPSQAGWNKGDSQK;ISETIIPSQAGWNKGDSQKK;IWELEYPEEAEVSLDR;IWELEYPEEAEVSLDRL;KMTSFGAPR;KSQGMVR;LMTNFGTPR;LQAGTNK;LQAGTNKYDSQK;LQSGTNK;LSDGIVR;MIDSSHPEYDHEASIDQTTIPSQMGSNK;MLDTKHPEYDHERPDQSEIPLQSGTNK;MTSFGAPR;NTTYEAEGGELPYEAMK;QTDGIIPSQA…
HCON_00011480	26	26	26	24	25	24	22	24	25	24	22	57.3	57.3	57.3	43.832	391	391	4.54	0	323.31	57.3	57.3	57	55.2	391140000	359190000	216760000	254990000	232	AQKDDAK;ASQSEIISVSDDGLK;AVSEGTDGK;AVSEGTDGKVVFQEK;DKFLQDTMK;DKFLQDTMKNDDGWVPIK;DVDVISK;FAGEENGAQK;FGDVGYVVYESGQSK;FGEIELTK;FLQDTMKNDDGWVPIK;GFEQNTTLDDIMK;GSVFITYK;IAEQAEK;IIFDDDGKPTGDTPAEAK;KFGDVGYVVYESGQSK;KIIFDDDGKPTGDTPAEAK;NDDGWVPIK;NIGNPLPENSLEYWQK;QLEYYFGNINLPR;RPAEEGDAPK;TLLTFNR;VLEGEDEEK;VLEGEDEEKYWSAFNASK;VNAHFVK;YGQVENVLMR
HCON_00011660	3	3	3	3	2	3	3	3	2	3	3	9.5	9.5	9.5	34.863	304	304	4.11	0	7.0505	9.5	5.6	9.5	9.5	6262700	2513400	3444500	3666300	17	IVELDLCQK;LHSGPDELQQIR;LIIDEVEK
HCON_00011680	14	14	14	13	12	14	13	13	12	14	13	50.9	50.9	50.9	29.174	279	279	5.47	0	110.6	50.9	47.7	50.9	47.7	106040000	112460000	112620000	86763000	128	AGASAFAVGSACR;ATGDSSLMK;DGDADLVK;EQLVVSIALGITIR;GILMDAVEAATNR;IGFIGAGQMAQALAR;LAAHTLYGAAK;LESGGLK;MVLETGTHPAK;NIETLLPPK;QDIALLNECK;QDIALLNECKK;VAAEIAPSLTR;VMPNTPVVVR
HCON_00011700	5	5	5	2	2	2	1	2	2	2	1	8.3	8.3	8.3	69.841	638	638	4.36	0.00029577	5.8343	3.3	3.8	2.5	2.5	1886400	1613800	772610	786110	8	AGGQTIAAGIVEK;GVTMDIAK;ISYSEELDDDDDYYGR;IVINDVFK;RADEGPLR
HCON_00011720	1	1	1	1	0	1	0	1	0	1	0	3.5	3.5	3.5	61.222	544	544	1	0.001912	3.7704	3.5	0	3.5	0	2019900	0	442540	0	3	GNPQVELVEEDTHADVNPR
HCON_00011750	2	2	2	2	2	2	1	2	2	2	1	6	6	6	58.671	513	513	2.64	0	21.716	6	6	6	3.1	11527000	10963000	6202000	343040	10	QPTDVVYFDPTQQPSR;RVNNDDDDDLHVGQR
HCON_00011760	5	5	5	5	4	5	3	5	4	5	3	31.1	31.1	31.1	15.406	135	135	5.22	0	167.91	31.1	24.4	31.1	24.4	75280000	73047000	62160000	46527000	64	EAFDGAK;IATIVDVVDGNR;NLKDLQLTK;VKEAFDGAK;VLIDGPSTGVIR
HCON_00011770	1	1	1	0	1	0	1	0	1	0	1	11.9	11.9	11.9	16.748	151	151	2	0	7.7068	0	11.9	0	11.9	0	949920	0	0	2	IELSQQEQSEAPSTIEGR
HCON_00011780	8	8	8	8	7	7	7	8	7	7	7	22.2	22.2	22.2	53.329	481	481	3.39	0	323.31	22.2	19.8	19.8	19.8	42912000	43792000	28705000	28976000	54	AVIATMQQQEAR;FSPEVALLEATGR;GITQAYIDDQR;IEAQKEGADIIR;KKFESPQQVATGGDNPFSAR;KLETGGDDDDEGTPR;SGLAPAR;TSSGEAPLDLCEDETTR
HCON_00011790	1	1	1	1	0	1	0	1	0	1	0	4.3	4.3	4.3	41.845	373	373	4	0	12.117	4.3	0	4.3	0	408860	0	227340	0	3	QEGNNLLQQQIFLEQR
HCON_00011820	5	5	5	2	2	3	5	2	2	3	5	25.5	25.5	25.5	23.52	208	208	5.53	0	14.646	11.5	8.2	11.5	25.5	7731600	16839000	36619000	12833000	18	DACAVLAK;ELESDRR;LTGIGAQNNQMYSMNK;MSQVMGQTVGTMK;SWFNKPDPK
HCON_00011830	8	8	8	5	6	3	1	5	6	3	1	35.8	35.8	35.8	35.976	316	316	4.71	0	16.944	20.9	24.7	10.8	2.8	8704500	12427000	1375200	724990	21	CTEWPVDLESAFK;DYHKTLVVSK;EKWEDLFLEK;KPVIYAGDLNVAHNEIDLANPESNR;TAGFTDQER;TVDIDGPESTKENEIRGDEEER;VLTTYFEVK;VWTGLDKELFADEGR
HCON_00011840	2	2	2	2	2	1	1	2	2	1	1	72.6	72.6	72.6	9.307	84	84	5.62	0	24.308	72.6	72.6	36.9	36.9	3331500	2576400	1877900	1453200	7	HSVYVGNLPYQTNEEAIGNHFSQAGNVTNVR;MKGFGFCEFSDEAGAQNAVDTLNGADFNGR
HCON_00011850	5	5	4	5	5	5	5	4	4	4	4	85.7	85.7	78	9.9978	91	91	5.45	0	323.31	85.7	85.7	85.7	85.7	392620000	398280000	329220000	322380000	106	AAMGYQQR;GFGFCEFSDEAGAQNAVNTLNGSDFNGR;TGHSVYVGNLPYQTTEDAIGNYFSQAGNVTNVR;TKGFGFCEFSDEAGAQNAVNTLNGSDFNGR;VNYANKN
HCON_00011860;HCON_00030830;HCON_00030825	3	2	2	2	2	3	3	1	1	2	2	51.1	43.3	43.3	9.8668	90	90;87;87	5.94	0	93.393	20	20	51.1	51.1	204150000	172040000	129150000	143060000	31	GFGFCEFADQAGAQNAVNTLNGTDFNGR;IVYDRETGRPK;VNYANKN
HCON_00011880	7	7	7	1	4	2	2	1	4	2	2	17.2	17.2	17.2	50.193	453	453	5.26	0	21.014	2.6	7.5	4.4	4.4	2461100	6898900	4575600	1005400	20	IANLTEK;LAEEAAADK;QLSSISK;SNLLAEIQSGIK;STLPVALAEVYSR;TAAPSFPDEYQTPQSLGLQLHK;VAPTPDNR
HCON_00011940	10	10	10	7	4	5	4	7	4	5	4	18.1	18.1	18.1	53.654	480	480	5.52	0	18.722	11.9	6.9	8.1	8.3	29830000	27415000	20059000	25439000	43	AENIYLPR;APNLAQR;DLTQSLR;EKYEEEFEK;KGIAWNK;MDSLLNEVR;NKPHPIR;NVLSVFVDDGMQPTPR;QLFESQGK;QYINEIFTK
HCON_00011960	14	14	13	10	12	10	8	10	12	10	8	43	43	37.9	39.539	356	356	5.53	0	160.25	34	37.6	30.3	23.3	42786000	51723000	27132000	24352000	87	GVEEGRFPPNEEIIR;IEIICNYLK;IGIDHIAR;LNPTIDSQAK;LPLLKPADFDEGFK;LPLLKPADFDEGFKAQER;LSQAGDDGAVSIEGK;MTEICGTLSSLQTK;SIATVPSQQLK;SIATVPSQQLKK;TNILGSITAWR;VDEGHVEMVNSFELR;VYGAILGK
HCON_00011970	18	18	18	13	15	14	14	13	15	14	14	45.7	45.7	45.7	47.201	416	416	4.66	0	323.31	40.9	44.2	39.2	43.5	106810000	116780000	90948000	78052000	136	AENGDYTTQR;AEVFVFDYTK;DNQCKPQLR;EGYGLSWNPNK;GEFGGFGAITGK;GNQPAHTVEAHSAEVNCLSFNPYSEFILATGSADK;IGEEQNPEDAEDGPPELLFIHGGHTAK;INHDGEVNR;IQLPTDDAQFDASR;IQLPTDDAQFDASRYDTEK;IQLPTDDAQFDASRYDTEKGEFGGFGAITGK;LHVWDLSK;LMIWDIR;TVALWDLR;VETEIKINHDGEVNR;VINEEYK;YDTEKGEFGGFGAITGK;YMPQNPVIIATK
HCON_00011980	4	4	4	3	3	2	2	3	3	2	2	7.9	7.9	7.9	59.395	543	543	5.33	0	13.998	6.1	6.1	3.5	3.5	7014500	6829900	2575400	1687000	18	ISLDALEK;LAAPNQSVELVTKK;VQYEAVSLNSK;VSADTSVLSR
HCON_00012010	3	3	3	1	1	2	0	1	1	2	0	9.8	9.8	9.8	27.623	254	254	7.11	0	6.3639	3.5	3.5	9.4	0	0	517760	475150	0	7	KVTPVLTPQK;TLYVSPAPAVPSAGR;VTPVLTPQK
HCON_00012050	5	5	5	5	3	4	2	5	3	4	2	18.3	18.3	18.3	52.798	464	464	5.68	0	36.059	18.3	11.6	13.1	6.5	7104700	3950500	6018500	5125900	20	KSEASGFCYSNDIVLAILELLK;KVMECFQPSAVVLQCGADSLTGDR;LGCFNLTLR;NIRPDNISDYTK;YGEYFPGTGDLKDIGAEK
HCON_00012060	7	7	7	7	7	6	7	7	7	6	7	56.2	56.2	56.2	17.613	153	153	4.35	0	166.54	56.2	56.2	56.2	56.2	60444000	46883000	26567000	34667000	66	EAFISPAVLQELK;EAFISPAVLQELKR;IGSLADVNNSKDPDGLR;IVEDSEIMQEDDANWPEPDKVGR;SDGDAISASDFYVR;SFYYLVQDLK;YANNSNYK
HCON_00012070;HCON_00046810	7	7	7	6	6	6	5	6	6	6	5	37.6	37.6	37.6	20.982	181	181;1327	6.13	0	60.871	37.6	27.6	34.3	34.3	45339000	12978000	9581000	7411000	44	DLETNLK;ENSLDAFGWRPTR;FSISVPPEYNNVPPTVK;LLAQEIK;LLAQEIKDLETNLK;LLAQEIKDLETNLKNQNMCK;VFHPNINEDGSICLSILR
HCON_00012090	10	10	10	10	8	8	9	10	8	8	9	61	61	61	11.061	100	100	6.12	0	178.44	61	61	61	61	342300000	306570000	312750000	209910000	142	AKWSAWEGK;AKWSAWEGKK;AYVELVEK;AYVELVEKLIAAIGLA;KAYVELVEK;LIAAIGLA;QGTVGDVNTDKPGMLDLK;TSPSNDQLLELYALFK;WSAWEGK;WSAWEGKK
HCON_00012150	1	1	1	1	1	1	1	1	1	1	1	14.3	14.3	14.3	9.8705	84	84	1	1	-2	14.3	14.3	14.3	14.3	1668300	2215000	0	1793400	9	GEYEFDGYEDME
HCON_00012320	22	22	8	20	21	21	19	7	8	7	6	90.6	90.6	40.3	20.683	181	181	3.81	0	323.31	90.1	90.6	90.1	89.5	1452600000	1244200000	643790000	560920000	552	DVDGEEVPTLMLIK;DVFTDDELSSDSFPMK;EAIVSEK;EAIVSEKI;EGEIMLPGANPSAEGEDGDEGSEEVVER;GIDIVLNHK;IQAWVISLLDK;IQAWVISLLDKK;KEGEIMLPGANPSAEGEDGDEGSEEVVER;KIQAWVISLLDK;KVVEYMEK;KVVEYMEKEGK;LVDDLVYEFK;LVEMNCYEDQATFK;MAEGAGDGQVAIIEYR;MAEGAGDGQVAIIEYRDVDGEEVPTLMLIK;MLIFKDVFTDDELSSDSFPMK;SKDEIDSFK;SKDEIDSFKK;SLQFFIGER;VVEYMEK;VVEYMEKEGK
HCON_00012330	13	13	13	13	13	13	13	13	13	13	13	48.7	48.7	48.7	34.341	316	316	5.9	0	323.31	48.7	48.7	48.7	48.7	215410000	237200000	134870000	132950000	170	AGAIAPCDVK;CFLVGVDNVGSK;EAAQLKEYLADPSK;EYLADPSK;FAAAGAPAAAAAPAAAAPAAETK;GHAVILMGK;GMQNMLGIAAVTDVNFK;GTIEILNEVHLIK;LLPYIVQNVGFVFTK;LLPYIVQNVGFVFTKEDLGDIR;LPPQNTGMGPEK;LVELFDEYPK;TSFFQALQIPTK
HCON_00012530	38	38	38	34	34	34	32	34	34	34	32	71.9	71.9	71.9	52.533	481	481	5.47	0	323.31	71.9	64.4	64.4	70.5	968940000	904760000	696030000	662760000	504	AALFAEINK;AALFAEINKGEAITAGLR;AALFAEINKGEAITAGLRK;ANSITLDSCR;ANSITLDSCRK;APCLELK;AYDVALGDTIENWSTISDQIGGDVK;CEGSMIAVK;EFKEGDQK;EMLDSSMFYINR;EQVTAVLNDLR;FFLWTAAGR;GGKQWNVEFMVNDPNVVVNVTDKK;GKANSITLDSCR;GKANSITLDSCRK;GNGDYIELPIPEQFK;HTPEPPVSHGGNR;IEIQTLGEMPTISIQK;KHTPEPPVSHGGNR;KQTVYIYK;KTPAAHVK;KTSVVFDGVVGQCETINCQR;KVTADMQTHK;KVTADMQTHKNPALR;LENLGQGKPQLAPK;LETVAAK;LVTCVSDTF;QAPQFNQLCAVAEGIPAVGWVLVK;Q…
HCON_00012695	4	4	4	2	3	3	3	2	3	3	3	13.8	13.8	13.8	38.447	348	348	4	0	8.9634	7.8	9.2	10.1	10.1	3639100	15021000	4226000	16076000	14	DGIHVNDR;GLGHQVATDALVEMEK;GMAAAANFAWVNR;ISSTEGQDYLK
HCON_00013030	5	5	5	3	5	3	2	3	5	3	2	8.8	8.8	8.8	61.756	547	547	5.33	0	7.6979	4.6	8.8	5.3	3.1	2014300	7350400	5922800	1021500	16	ASIDVTEILK;FVEILGLR;GATAPSEPPIKR;IIESFLTAFEK;VDLLVAK
HCON_00013040	3	3	3	1	3	1	1	1	3	1	1	6.1	6.1	6.1	52.395	461	461	6.69	0.0034023	2.9563	1.7	6.1	1.7	1.7	638920	8514400	841460	358180	10	LADFGLAK;LSASEALK;WNGMGFGEELCK
HCON_00013230	2	2	2	2	2	2	2	2	2	2	2	18.4	18.4	18.4	22.83	196	196	5.88	0	124.81	18.4	18.4	18.4	18.4	1611100	1460500	953590	810070	21	AKDEQEAQQISQYITEQLR;QVDDLISQGVAVLESLR
HCON_00013240	22	22	22	20	16	18	19	20	16	18	19	34.7	34.7	34.7	72.15	659	659	5.17	0	323.31	28.7	29.4	31.6	33.1	162580000	145110000	124080000	119340000	193	ALSQIAPINPHR;ATVYYSAK;ATVYYSAKEELVIVSGSK;EELVIVSGSK;EELVIVSGSKK;EPGELVDEK;FGNYGQLK;FSVISADEK;FSVISADEKTEDWIVAAR;GYEYALGHTR;ISTLAYQVFE;LTDGRPSLASYSR;SQLSVEFDRYDTVAADESQLFSTPSGTICK;SVENVYSVGVETVSSALAK;TGDVIELHFDGNWLEK;TSGICEK;TSQYNELIR;VFFSVDEK;VFFSVDEKTDKEPSIVPK;VFYSSGPDDSLR;VVAGVEGVR;YAPSSPPSTK
HCON_00013250	3	3	3	2	3	0	0	2	3	0	0	16.1	16.1	16.1	33.486	299	299	5.25	0	15.718	10.7	16.1	0	0	1345500	880040	0	0	9	EYVPLSLAELSR;LIDLGWVDPSLPIDVAALCR;VAYYDPESLQAAVDPK
HCON_00013360	61	61	60	58	57	56	51	57	56	55	50	75.7	75.7	73.2	33.111	284	284	3.59	0	323.31	75.7	75.7	75.7	75.7	67251000000	64885000000	48056000000	36255000000	3129	ADAAEEK;ADAAEEKVR;AEAGENK;AEAGENKIVELEEELR;AEAGENKIVELEEELRVVGNNLK;AEERAEAGENK;AEERAEAGENKIVELEEELR;ALQREDSYEEQIR;ANTIEAQLK;ANTIEAQLKEAQMLAEEADR;ANTIEAQLKEAQMLAEEADRK;AQEDLAAATSQLEEK;AQEDLAAATSQLEEKDK;AQEDLAAATSQLEEKDKK;DKKVQEAEAEVAALNR;DNALDRADAAEEK;DNALDRADAAEEKVR;EAQMLAEEADR;EAQMLAEEADRK;EAQMLAEEADRKYDEVAR;EDSYEEQIR;IATEKLEEATHNVDESER;IATEKLEEATHNVDESERVR;IEKDNALDR;IEKDNALDRADAAEEK;IVELEEELR;I…
HCON_00013470	13	13	13	11	8	9	8	11	8	9	8	52.6	52.6	52.6	33.728	287	287	5.14	0	204.33	43.2	31.4	31.7	33.4	72772000	51448000	46518000	41018000	99	ADDYQVQANGGETLKKPLLELYVK;DISSVESLPPQIK;EATYTDNREIEGR;ETLQSPTK;KPLLELYVK;MLNFDFPR;NLTYLWNYVLTAYR;TAAFIESCPADQDILHHYK;THTIPEEVLMDIR;TVNVNSEAFK;TVNVNSEAFKK;VPLFEKDPTVEKR;VVEQLAGIDQLLADR
HCON_00013490	10	10	10	8	10	7	9	8	10	7	9	43.2	43.2	43.2	24.759	227	227	5.69	0	86.912	34.8	43.2	31.7	35.2	113190000	104190000	69092000	56794000	93	DPATFDATTK;DQGIFKR;IVPIEGPALAWLDK;KYGVPVISK;MTVVQHPLQEELQK;SGGVLMIDNALWSASVTR;STLQNSPR;TYSALFNCGDGLHVAFK;TYSALFNCGDGLHVAFKK;YGVPVISK
HCON_00013530	1	1	1	1	1	0	1	1	1	0	1	4.4	4.4	4.4	37.22	341	341	6	0	18.934	4.4	4.4	0	4.4	1397800	974510	0	0	6	LITGEPVSAFDSLNK
HCON_00013540	3	3	3	2	2	1	1	2	2	1	1	6.7	6.7	6.7	50.129	446	446	5.38	0.00029146	5.4713	4.3	4.5	2.5	2	1234500	1570800	442310	0	6	DILGLETYK;INALQEIGIPR;WDSMGSELLR
HCON_00013580	4	4	4	1	2	1	1	1	2	1	1	7.3	7.3	7.3	77.427	689	689	5	0	28.987	1.6	3.6	1.6	2	591370	0	274860	0	6	IASSFDR;SENPPQLISLNPEFTPQK;TDNIIQSGADPDWR;TLEGLDSLIAK
HCON_00013590	5	5	5	3	2	2	1	3	2	2	1	13.2	13.2	13.2	44.539	394	394	2.69	0	6.2137	7.6	5.6	5.6	2.8	13267000	4537600	0	1845500	9	AGLVIPSGDIR;DADGLCHR;IPSSNADIEDR;LVTPIICESYR;NVLLDDEYVAK
HCON_00013610	2	2	2	1	1	1	1	1	1	1	1	4.3	4.3	4.3	47.246	415	415	2.29	0.0026546	3.1692	2.2	2.2	2.2	2.2	2566700	3037800	1073500	1013900	7	SDGLDWALR;TGEVEELLR
HCON_00013625	1	1	1	1	1	1	1	1	1	1	1	4.8	4.8	4.8	54.613	484	484	2.62	0	59.869	4.8	4.8	4.8	4.8	2206800	4553000	1548800	1108500	8	SAPSTSRFDEDDEDVPVGGLAAK
HCON_00013630	7	7	7	6	5	6	6	6	5	6	6	50	50	50	22.823	208	208	6.37	0	323.31	38	33.2	38	45.2	53471000	33001000	21990000	20641000	79	FEIWDTAGQER;GAQAAIVVYDITNQESFQK;KLPIGPPAGEPSGTVDMNQPQQAQK;LVLLGESAVGK;QASPNIVMALAGNK;TSMNVNDIFMAIAK;YHSLAPMYYR
HCON_00013770	6	6	6	4	5	2	1	4	5	2	1	19.1	19.1	19.1	52.297	451	451	3.95	0	19.459	12	14.4	6	2.4	12308000	14627000	1263500	755590	17	ELREEFR;INSEGSTVAAPFQLTR;QCGSSQCGIAFCDDEVPAGLR;QFPDQFDEHELFTGVEAHAR;SLDEGYREQLR;VAIDELLDIIR
HCON_00013810	2	2	2	0	1	1	2	0	1	1	2	7.2	7.2	7.2	45.721	400	400	6	0.0013955	4.3186	0	3.2	3.2	7.2	0	0	0	231370	4	LAPEYPFPVPVDDCER;NIELLIAGQHIPK
HCON_00013940	5	5	5	4	4	5	4	4	4	5	4	22.4	22.4	22.4	29.61	263	263	4.41	0	93.882	17.5	19	22.4	19	10979000	13800000	5474000	7982900	34	AELILAGAR;EVEQLFNDPAYAQK;FLVNQILGK;IDEENDEGDVVYAK;YASALETAAAAFR
HCON_00013990	2	2	2	0	1	0	2	0	1	0	2	3.3	3.3	3.3	100.37	988	988	5	0.0043668	2.6813	0	2.1	0	3.3	0	314170000	0	70064000	5	AAPSITSPLAAK;TTTPASK
HCON_00014000	2	2	2	0	1	1	2	0	1	1	2	11.2	11.2	11.2	17.886	160	160	4.17	0.0043916	2.7676	0	6.2	6.2	11.2	0	5018600	4243500	6796100	5	EQLGLAAGHR;QGLKDVQK
HCON_00014030	5	5	5	2	2	4	2	2	2	4	2	13.8	13.8	13.8	54.475	470	470	3.53	0	19.004	4	4.7	9.1	4.7	6921700	3752800	4768500	2319800	15	NKIDLDVFFNVK;NQISNELLSPETKPLVGDIEIR;SLLLGETAVTSK;TDIAAQEEVR;YQSSGLQER
HCON_00014045	39	39	39	32	35	35	32	32	35	35	32	49	49	49	97.466	872	872	3.96	0	323.31	44.3	46.6	46.1	44.5	12956000000	12864000000	8102800000	8299700000	1139	AAVITEEVPPVR;AAVITEEVPPVRDVYYEYPTTAVYEGPLDSTPR;DVYYEYPTTAVYEGPLDSTPR;EDIESQPLR;ESQLAGTDKDQSMLSK;ETEAPLSPVLR;GPAHLDYPVSER;GPAHLDYPVSERYEGPLDSTPR;GTEESIQIASER;GVEPVEK;GVEPVEKK;IDIADAAK;KEETQGMTTADVAK;KETEAPLSPVLR;PEEEHIDIADAAK;PEEEHVDIADAAK;REDIESQPLR;RGPAHLDYPVSER;RGPAHLDYPVSERYEGPLDSTPR;RPTIPDYPTSEPYFGPLADTSR;RPTIPDYPTSEPYFGPLADTSRR;RRPTIPDYPTSEPYFGPLADTSR;RVTLTETQEDIETK;SDEPVPK;SDEPVPKPEEEHIDIAD…
HCON_00014070	17	17	17	17	17	15	15	17	17	15	15	53.8	53.8	53.8	28.055	247	247	5.15	0	323.31	53.8	53.8	53.8	48.6	249020000	247440000	263060000	196220000	164	EEAAAYHK;GCIVDANLSVLSLVVVK;GDSCYRPR;ITGGNDKQGFPMK;KGDQDIEGLTDK;KGDQDIEGLTDKVLPR;KLFNLSK;KLFNLSKEDDVTK;LFEIDDEK;LFEIDDEKK;LFEIDDEKKLR;LITPTVIGR;LNFANPATGQQK;MAQEVEIDALGEEWK;MKLNFANPATGQQK;SREEAAAYHK;YVITHEK
HCON_00014090	5	5	5	3	3	2	2	3	3	2	2	11.4	11.4	11.4	55.806	493	493	5.17	0	11.094	7.3	5.9	3.2	3.2	10080000	11130000	8027300	6964700	21	AVFDYLEQK;HVEWIDIVK;KLEEETTEDPPVPQQPGR;LSPEGIR;LVSFSPCIEQVQR
HCON_00014120	11	11	11	9	11	10	7	9	11	10	7	70.2	70.2	70.2	20.152	178	178	3.88	0	139.4	64	70.2	60.7	37.6	123640000	110340000	101170000	72920000	110	AVDELTSELAFVK;DQITTTEVNIAHVHNFGVK;EKDEPFETTYLVAEEVYTK;EKLSPEEGVAVLEER;GIPVMEVVEDVEAWLSK;LSPEEGVAVLEER;MAEKLPDFK;NSLALLDVLIDKK;SDVTASKR;YKYVEASMTSQK;YVEASMTSQK
HCON_00014270	1	1	1	1	1	1	1	1	1	1	1	3.6	3.6	3.6	39.25	361	361	3.75	0	19.972	3.6	3.6	3.6	3.6	1555300	1808300	688670	578630	6	TFSNSPESLDIPR
HCON_00014285	10	10	10	9	9	8	8	9	9	8	8	43.7	43.7	43.7	31.338	279	279	4.91	0	312.69	40.9	37.6	34.1	34.1	99773000	91235000	47529000	49621000	92	FHADALKQ;GVDLPGDSDSWDFGK;KILVDQGASDSFLSAGQLQPESLK;KLLPIDPAR;LLPIDPAR;NYLGPDTK;SISAFAPICHPINCPWGQK;STDSVSVEVR;TWEQYDSSLLLK;YASEHGMIVVHPDTSPR
HCON_00014510	7	5	5	6	6	5	5	4	4	3	3	37.7	25.6	25.6	22.522	199	199	5.75	0	11.49	34.2	33.7	24.1	24.1	54365000	49968000	65511000	52103000	26	ANIHIDTAFYELAEAILDK;FLETSAK;IKLQIWDTAGQER;LLLIGDSGVGK;RPYDLLFK;SFDNIAK;VTINPLDSGK
HCON_00014550	13	13	13	6	9	8	9	6	9	8	9	39.9	39.9	39.9	39.897	346	346	3.23	0	323.31	20.5	32.7	27.7	32.4	42547000	45578000	20633000	95190000	56	ASTIPDPVDR;AVSTEDMNR;AVSTEDMNRELGK;EEIEYHLR;LYNGLLYKPDEHQK;NDEEPSQQDEIVSGTLTALKDDVEK;QFQTEMEVTGR;QNAVTDTLAALVYDVNATAEVLR;QNAVTDTLAALVYDVNATAEVLRR;QTQGDPQYR;VFRNDEEPSQQDEIVSGTLTALKDDVEK;VSVSPTDEFLSTR;YTVDEVSR
HCON_00014560	21	21	21	12	13	12	10	12	13	12	10	24.1	24.1	24.1	93.854	854	854	4.71	0	205.67	14.6	17	14.4	11	22778000	26353000	28212000	19779000	77	AMELCFALMNK;ANQAHLHLELQQR;ATAVEMAIEK;ATAVEMAIEKIDEVK;DFAFQAAVTK;DLANEVER;EILIFLETADPEFK;ENFREDDSPWK;FGSTVDR;FLLNPDK;FLLNPDKNIR;IGYLGAMLLLDER;IQGEVNRFPGLE;KVPELMEVFISCTR;LLDCGDIK;NSIAPANER;SSNTYIK;TNIANMTK;TTVVDCLKDPDVSIR;VEITNNTPEVIR;YVALNTLLK
HCON_00014580	17	17	17	14	14	13	10	14	14	13	10	35.4	35.4	35.4	42.634	387	387	3.75	0	323.31	29.2	26.6	30	23.5	398410000	285310000	152590000	132560000	125	DLPFLDPNR;DLPFLDPNRK;DNFIGLLHVTNTK;DSDPGSIPR;DVVSNPVQR;GGDSFVLLTDEDMQK;GGDSFVLLTDEDMQKLHELAAK;IGCECVDGCR;IGCECVDGCRR;KQETQTR;KQETQTREELIY;LHELAAK;NGQPPSPQDPK;NKDVYHVNTLPSYK;NTDDLKADMER;QETQTREELIY;TVEPLYVITPPGHPGR
HCON_00014600	8	8	8	7	5	5	4	7	5	5	4	7.8	7.8	7.8	149.64	1328	1328	4.32	0	48.262	7.1	5.3	4.9	4.1	13373000	10744000	2305100	2561200	34	ATPSIEPDLVGK;AVTITVEDAQR;DKAPGTFVVR;DSNSFPGAFGLALK;HDDAEEKPVVVEQAQR;QAALLDELSR;VATPPPGVAPGDGTELVR;VSSQGVTLTDNTR
HCON_00014630	8	8	8	6	6	6	6	6	6	6	6	32.1	32.1	32.1	37.949	333	333	3.67	0	56.039	22.2	22.2	20.1	20.1	22680000	22100000	10598000	14340000	45	ELNVGFLAASK;SIAEDQIPMSLALK;SLEFISNWK;SPSPTPEACSVEDQDELDGAPEYIKR;TEGVSTSDVVCR;TPAPYSDEEPAIAER;TVTSEEERYEGVR;YVDEVYR
HCON_00014650	11	11	11	7	8	6	7	7	8	6	7	49.5	49.5	49.5	22.381	200	200	3.63	0	323.31	36.5	41	31.5	41	166870000	145480000	63476000	80388000	78	AAHYGYMLNK;DEFEDWGLK;ELSAAER;ELSAAEREEIQR;ELSAAEREEIQRR;LIQTVSENLDASELR;QVYDDYGADDYDDYDDFM;SNALNMESFAR;TMSNYLK;VGTFLATR;VKPVAGSK
HCON_00014660	2	2	2	2	0	1	0	2	0	1	0	2.5	2.5	2.5	89.953	797	797	3.67	0.0031488	3.0033	2.5	0	1.6	0	18598000	0	0	0	3	DLGEAIK;IAPDCPIYDEYGK
HCON_00014670	19	19	14	19	19	19	19	14	14	14	14	82	82	66	21.83	206	206	6.05	0	323.31	82	82	82	82	7802900000	7980300000	7471900000	6773100000	836	CLADAGAR;CQTGQLSGACAQGPGGK;CQTGQLSGACAQGPGGKVPK;FSSCIMK;GGGNCFK;GGGNCFKK;GLAPLCGR;KFSSCIMK;KLNCGLALPPDNVLVQQTK;LAAYAEINSMLAK;LNCGLALPPDNVLVQQTK;QCTCAEFEPCK;QSASGNIMQCADQCQSHVAALGASYPATR;RYPETLK;SFLAAGK;SFLAAGKK;SGIQAEAK;SGLNTGTVQQLCR;SQEPLINSIVR
HCON_00014680	13	7	7	13	13	12	12	7	7	6	6	58.7	37.4	37.4	22.304	206	206	5.81	0	149.3	58.7	58.7	52.4	52.4	556420000	491060000	416700000	494480000	120	CLAAAGAR;CQSNQLAGSCAR;GGGNCFK;GGGNCFKK;GLNSICGK;HIAALGASYQGTR;KLNCGLALPPDNVLVQQTK;LAAYAEIESQLAR;LNCGLALPPDNVLVQQTK;QARPFLAAGK;RYPETLK;SGLNTPAVQQLCR;SQEPLIGATIR
HCON_00014700	15	12	11	15	15	14	15	11	11	10	11	72.8	60.7	55.3	21.993	206	206	5.73	0	323.31	72.8	72.8	69.4	72.8	1993200000	1804700000	1639400000	1682000000	342	CESNLEAGSCAQRPGGK;EVEQCKR;FSSCITSCMDR;GGGNCLK;GGGNCLKK;GLSPICGK;KFSSCITSCMDR;KLNCGLALPPDNVLVQQTK;LAAYAEIESQLAK;LCNCLAAAGAR;LNCGLALPPDNVLVQQTK;RYPETLK;SATGNIMQCADQCQSHIAALGASYQGTK;SGLNTPAVQR;SQEPLIGATIR
HCON_00014720	19	19	19	17	18	16	14	17	18	16	14	35.8	35.8	35.8	51.791	478	478	4.76	0	111.78	31.8	34.1	33.7	31.2	134910000	131090000	89811000	75140000	127	AGEALPVK;AGVQLVK;ALNLIAEAEK;EILEQFADVR;EILEQFADVRDQEVK;EILEQFADVRDQEVKK;ELSEEDRKR;FNKDESASK;GSLVYMHK;IGDVGISIGK;LLIDGGER;NIANQTVQNVK;QTEADGDQKSEEVK;QTEADGDQKSEEVKIELR;SGLAPAEKPMTINPALK;SLASGAEK;VAWGVETAAVK;VLEKEIAENK;VTSYLDDKAEK
HCON_00014725	1	1	1	1	1	1	1	1	1	1	1	17.9	17.9	17.9	6.8119	56	56	8	0.0016425	3.818	17.9	17.9	17.9	17.9	7396900	5839800	14719000	8604800	7	MYMKPMQLVK
HCON_00014730	3	3	3	3	3	3	2	3	3	3	2	11.6	11.6	11.6	15.903	138	138	5.57	0	6.5425	11.6	11.6	11.6	10.9	34384000	21726000	23501000	12871000	21	KLLDDYQK;LLDDYQK;VQAVQVIK
HCON_00014740	3	3	3	3	2	2	0	3	2	2	0	5.7	5.7	5.7	66.448	563	563	2.89	0	7.6159	5.7	4.3	4.3	0	6105900	4108800	1014600	0	8	CYNDEDDITPHR;FDPIATLR;TVQDSFMFPDSK
HCON_00014750	21	21	21	20	20	19	20	20	20	19	20	67.4	67.4	67.4	26.767	236	236	5.66	0	323.31	67.4	66.9	67.4	67.4	1207000000	955070000	717500000	632490000	393	AFNIDAETLFK;AVQSSGIADMMIK;CVIEYLVSVDLK;CVIEYLVSVDLKDK;CVIEYLVSVDLKDKLTPK;FSPQANDASK;FVEEEILK;GRDFVVCR;GTAHAFVEALK;GWANVVAGK;KAFNIDAETLFK;KVGDSYVVAATSFETDIPVAAK;KVGDSYVVAATSFETDIPVAAKK;LLEIEDTTANNQYGIGLR;RGWANVVAGK;SHWNDIEK;SHWNDIEKTPEWNSNVHSLER;TPEWNSNVHSLER;VFDDAKR;VGDSYVVAATSFETDIPVAAK;VGDSYVVAATSFETDIPVAAKK
HCON_00124550;HCON_00014790;HCON_00130560	1	1	1	0	1	1	1	0	1	1	1	3.6	3.6	3.6	28.053	247	247;370;544	7	1	-2	0	3.6	3.6	3.6	0	5501400	3774100	3739400	7	IAFAMTINK
HCON_00014930	31	31	31	23	20	25	22	23	20	25	22	39.2	39.2	39.2	111.27	985	985	4.16	0	323.31	29.8	27.5	31.9	29.5	136170000	117340000	82598000	79334000	197	ALVGTIEATIK;DHLGIEGDEGSTMLEDVVAPAK;ECESRPTEAESEMR;EIACELGALQCQIEYGDFPENKPK;EQGIGEDETLLLR;FPDDYSK;GVITLNVISSEK;IGISNYEEYSLVR;IGQLIAGYIDIIVK;ILDTYEHPQR;IVDDPTK;LVTVTNETTSEQQAK;NVATSTAQLVLR;QLSGTSDLDAK;QSLTDIHEAAR;QTAYEATQTIAAVNAAK;RDDLVEATR;RRDDLVEATR;SVAEAEEELEREPEIELPR;SVAEAEEELEREPEIELPRFPDDYSK;TIPIDESHPVGQLMVGVCTK;TISADCEEPVLQEK;TLREQGIGEDETLLLR;TTEEEQYNEVLR;TTVLAAAGR;VATATSDMIDATR;VGTAIATIGSNL…
HCON_00014935	43	43	43	33	34	29	30	33	34	29	30	32.4	32.4	32.4	169.18	1572	1572	4.1	0	323.31	25.6	27	21.7	22.1	145940000	150250000	113200000	120380000	222	AAVSELLIVSR;ADMDSQAR;AFTEAVQEVVSTR;ALEAAIDAIGIEIK;ALVAGAASNQEQLAVAAQNAVR;ALVEDTK;DAQIPVLR;DLIGCSELLK;DSHQILAPATR;ECDAALR;EFINCAGK;EKELVHAR;ELDQEILDVQK;ELDSRPSSETR;ELTDSSR;EQAPPNVLADAAK;ETCTSAAQSLR;GETAIIDANR;GLLVALHTVLAR;IEQQNYTQEQIIDDATVVAK;INAYLEDIRR;KEFINCAGK;KLIETVNEIVEQVSVEQPWQR;LAGAAQTLQQSDVIAAANLAR;LGTSCIDTVK;LLAEEAR;LQAAGHAVK;LVDATSQLIISVR;QAVAMLPSPSVAQK;QLEQLIVDVER;QNVVEDERNIVISDR;QQAELF…
HCON_00014940	15	9	9	11	9	11	9	5	3	7	5	33.3	21.2	21.2	57.857	499	499	4.28	0	29.941	25.7	19.2	22.6	18.4	6772000	4674200	7776100	3376500	30	AFNVGEYR;AVQTATELEDLASHIEYWK;EGDFEFFSPYNQK;EGEVAILDATNTTR;EYFEEEDLDDLR;IINSNITDVK;INSPDYK;KACDLVK;LEPVIMELER;LFFVESVCDDER;LKEYFEEEDLDDLR;LQYEPLDQEEDEELSFIK;VPNVIALVGLPAR;YLNWIGIK;YPSGESYEDLVSR
HCON_00014990	8	8	8	4	5	5	6	4	5	5	6	19.8	19.8	19.8	48.417	435	435	4.66	0	87.113	11.3	11.7	11.7	14.9	11013000	8899600	6263600	4725800	31	AFTSIDVNQK;CFVSSSFDK;DAVVGLK;KENFITK;LVSGAFDSNIK;SGLVISSNTDAVPR;SVECVDANVDCTR;VWNLEKGDESTVFEK
HCON_00015020	7	7	7	7	7	7	6	7	7	7	6	52.2	52.2	52.2	14.991	138	138	5.98	0	39.329	52.2	52.2	52.2	31.2	59743000	62241000	59819000	48210000	62	AYCPYSK;GVSDQQLLR;KAYCPYSK;NAMTTALTK;QFLIEFGDFK;SDKVINTSIASLLPCAFTPAALDQHTEKK;VILGSSR
HCON_00015050	2	2	2	2	0	0	0	2	0	0	0	5.6	5.6	5.6	61.722	533	533	5.5	0.0021816	3.7315	5.6	0	0	0	702250	0	0	0	2	QMEEVNSPAGLVLQR;YVFDFLPFAVAPETR
HCON_00015060;HCON_00134230	22	22	19	21	21	22	21	18	18	19	18	60.2	60.2	52.8	40.463	354	354;357	5.18	0	323.31	54.8	54.8	60.2	56.5	664670000	497170000	332200000	325250000	335	AMANLSVPFGSSDR;AMANLSVPFGSSDREVDAK;IIHESGFTAEDYK;KDLFEEK;KSPLTICFPEYSGR;LFDSICNNK;LFDVGGQR;LGEASYQPTEQDILR;LLLLGAGESGK;LVMDVVAR;LWADSGVQDCFAR;MEDTEPFSEELLSAMK;MEDTEPFSEELLSAMKR;NLKEDGMQAAK;QDYHEASAYIQAQFEAK;QYKPVVYSNTVQSLVAILR;RLWADSGVQDCFAR;SNEYQLNDSAK;SPLTICFPEYSGR;WFTDTSIILFLNK;WFTDTSIILFLNKK;YFLDDLER
HCON_00015130	4	4	4	4	2	2	2	4	2	2	2	8.6	8.6	8.6	56.6	491	491	4.38	0	167.54	8.6	4.3	4.3	4.3	9575600	1792600	2026500	972510	14	AFKDDNSLR;AIEQIQQQFESK;ISTQNNENYICK;LIVEDTVNR
HCON_00015140	4	4	4	2	2	1	1	2	2	1	1	16.5	16.5	16.5	32.543	278	278	4.33	0	7.3257	7.6	9	4.3	4.3	1129200	1894000	225650	307600	11	DTNEVFVEGLHCK;KLGIDEVLK;SGFEIPVPSQAK;WVLNDAGDEYIR
HCON_00015430	12	12	12	8	8	6	5	8	8	6	5	17.7	17.7	17.7	81.05	739	739	5.04	0	27.069	11.4	12.2	9.3	5.4	43519000	31570000	22672000	26085000	52	ELSFLEGR;ETDETVVK;IAAILAK;KNYAFGSSTPR;KPLSQLTASVPNTPLASVPPPER;KVPTPPNEFIAHR;LKNIAQEK;NLSNATTPLVAGR;QQDVLQR;SAVPPAVITELPGTVPTTK;SVSELAR;TPQQPPK
HCON_00015440	9	9	9	6	7	8	5	6	7	8	5	36	36	36	33.861	297	297	4.94	0	34.204	22.9	27.3	31.6	19.5	23671000	5675100	17713000	9824000	40	AIDDNLETILR;EFLLTNLAPSDVSGVSK;ELLKDLEEIVPDK;ETGFSSFR;LAVEPSWQNLIDR;LIVEDVSPK;LSCTVYAVDLR;TYPGDFAAHMGFR;YIKDYFPNVCFK
HCON_00015450	6	6	6	5	6	4	4	5	6	4	4	11.3	11.3	11.3	76.329	697	697	5.3	0	36.519	9.8	11.3	7.9	8.5	12951000	16809000	7385300	5882600	25	ALLADGHDPATYLFR;IILTDRLEK;LQLQLQAALQQQK;TPVQAPANDDKEKDVASR;VNEPVVPSDTNAK;VTELKQELEKR
HCON_00015455	4	4	4	4	4	3	3	4	4	3	3	23.2	23.2	23.2	24.317	220	220	3.86	0	158.67	23.2	23.2	16.4	18.2	10732000	13654000	9381500	10479000	28	AFDTLASCGFK;AVFGSNLNETR;DGGGTDFDQDRYTSR;LNTDETSTTTSDAK
HCON_00015500	2	2	2	2	1	2	2	2	1	2	2	2	2	2	125.67	1122	1122	3.73	0.00056101	4.4598	2	1.2	2	2	4370500	167670	763900	1326600	8	FLETVADLFDVGR;QDVLENDLDR
HCON_00015505	8	8	8	5	6	6	7	5	6	6	7	9.3	9.3	9.3	90.386	849	849	6.21	0	22.447	5.9	7.3	7.1	8.1	50281000	40811000	43940000	59769000	36	APSLLFSAAR;CPPASGASDDPMSFIR;EKYPNQK;GGVRHTVIR;IGPNTPK;IYNTNQAMTLK;LLAAGLDMR;VVLYPAPPNR
HCON_00015510	9	9	9	5	7	6	6	5	7	6	6	15.3	15.3	15.3	70.377	632	632	3.75	0	88.759	9.2	12.3	11.4	10.1	15228000	15906000	9977500	25517000	31	ALVLGEESTR;GEHRILTDIHGAECR;GIPQNFQGER;GTDAAAIHNCLR;IIANSGTIMNSWASR;ILTDIHGAECR;LIDEAETVAGQVSECR;QTLPEQLR;TPDTMLELSLR
HCON_00015520	20	20	20	16	14	13	9	16	14	13	9	31.6	31.6	31.6	50.639	462	462	5.47	0	131	28.8	22.9	21.9	15.6	109080000	89411000	63957000	67661000	103	DAVVTTIMVFLMK;ESNDTSDKTVEK;FKGFAFEEDSPEFK;FPGTNIGTR;GFAFEEDSPEFK;GFAFEEDSPEFKK;GIYDMPLEVEGK;ITIATPTPK;KGIYDMPLEVEGK;KTAEELK;KVALLNK;KVVEAEEAK;KVVEAEEAKGDAK;MGDGVPLGEIAYIEDQLHKK;NVLGLHSGGQSK;QMCQAVIEK;QMCQAVIEKFPGTNIGTR;VLYGNPGK;VVEAEEAK;VVEAEEAKGDAK
HCON_00015530	14	12	11	11	12	9	11	8	9	6	8	61.5	50	46.2	23.596	208	208	5.2	0	192.08	39.9	55.8	39.9	49	66234000	48174000	34661000	42376000	78	ANLNVEEAFFCLAR;CDAEDKR;FMETSAK;FSDDSFNNSFISTIGIDFK;GQQLAIEYGTK;IKLQIWDTAGQER;LLLIGDSGVGK;NIEEHASQDVER;TIDLDGK;TIDLDGKK;TITTAYYR;TYDYLFK;VTVGGQNQGK;VTVGGQNQGKK
HCON_00015570	7	7	7	6	6	5	7	6	6	5	7	14	14	14	72.289	680	680	2.58	0	323.31	12.2	12.2	10.7	14	70675000	70214000	38402000	38808000	70	AVATDDQMR;AVDSESVDEVTDWK;LTLEGNSAEEDPANIQR;NDLGIGIASPTR;QMYPQEDDRK;SLSYADPSSVSYAPTTQPDR;TTTNTTGGTVPQK
HCON_00015580	6	6	6	4	4	3	5	4	4	3	5	30.6	30.6	30.6	26.82	252	252	5.19	0	66.303	18.3	21	15.1	24.6	65088000	6566600	5941400	5690300	30	LAFAGYK;LTQAAIPFLEK;NVALSAAR;SAPVALVTGATNSVGK;VAAADQCPNAVDNVAEDNKR;VGGDVVGFSFNIEDK
HCON_00015600	3	3	3	2	2	2	3	2	2	2	3	10.3	10.3	10.3	49.676	448	448	4.08	0	32.82	5.6	5.6	8.7	10.3	14262000	14638000	1090100	9756000	12	DVCTIGAQVVASTIAGCR;IEDDVVATAEGIEVLSDGVPR;NHIDELR
HCON_00015620	20	20	20	19	17	17	19	19	17	17	19	58	58	58	27.047	250	250	5.16	0	323.31	55.2	50.4	52.4	58	488560000	447190000	314400000	397220000	236	APYSVMITGANR;DPNTAQHLNEISDNR;DPNTAQHLNEISDNRLK;EHHGGFFK;EHHGGFFKR;EIHHIIATAR;KEHHGGFFK;KSATAYGK;KSATAYGKDEFSPDR;LDVTCDDSIK;LDVTCDDSIKNAYAEVEK;NAYAEVEK;NKEIHHIIATAR;NLETFPY;SAMNSVLK;SATAYGKDEFSPDR;TMAIDLEPEHIFVVSFTPGWVR;VFDTNAASAVVITQVFLPLLR;VVKLDVTCDDSIK;VVKLDVTCDDSIKNAYAEVEK
HCON_00015640	3	3	3	3	2	2	2	3	2	2	2	4	4	4	103.1	920	920	4.46	0	6.6288	4	2.3	2.3	2.3	2436300	1208300	515870	494780	10	ARDELDVAGEFFSK;DFIEFEK;KLFSLDSSLVEMDNYR
HCON_00015680	8	8	8	3	6	4	3	3	6	4	3	7.3	7.3	7.3	112.14	985	985	4.69	0	16.891	3	5	3.9	2.9	7253200	30923000	4167600	533750	22	EIGEDNEEKNR;FFYTTGFHGEK;FNEDELK;FNEDELKYFLK;INEFVESMER;NWGPVGTK;SFVTDRPEV;WPEYDFWSGFVK
HCON_00015800	2	2	2	2	0	0	1	2	0	0	1	2.8	2.8	2.8	77.711	685	685	7.75	0.0029093	3.1274	2.8	0	0	1.6	811360	0	0	763680	4	LLIGNITPSGK;LLVFPEQR
HCON_00015830	16	16	16	14	15	14	13	14	15	14	13	53.7	53.7	53.7	41.411	365	365	5.33	0	323.31	48.2	51	42.5	42.5	138090000	152370000	87582000	75912000	166	DIGLPTEAYIEVQEVHDDGTPPIK;DIKDQTAGTLSQR;DQTAGTLSQR;FTPHPVLVIIEAEPK;GLHSQLVDIEK;ITDQLMGLR;IVGWYHTGPK;LHKNDIAINEQMK;NDIAINEQMK;SLDIGNSFAVPFDEDEKDK;SVIALHNLIDNK;TESLPADLMK;TFEHVASEIGAEEAEEVGVEHLLR;VTVHPLVLLSVVDHFNR;VVGVLLGSMK;YLQDVAAHR
HCON_00015840	6	6	6	4	3	4	3	4	3	4	3	23.4	23.4	23.4	44.802	397	397	3.58	0	9.7602	12.6	11.1	13.1	8.8	7540700	7154400	5048700	4746300	22	ASGIIEGPK;AVSSGEQSLDGSIDEER;DGSGSDRPTDGQWVTIK;GSEWEDILGSGQLMK;LEDWDEVLK;SDPHCLQEMDVVEHDDLVEVISPGPR
HCON_00015870	2	2	2	1	1	2	1	1	1	2	1	11.5	11.5	11.5	15.592	139	139	3	0.0070123	2.2934	5.8	5.8	11.5	5.8	14151000	11470000	12567000	6551800	11	EDAGPSYK;LSCVGGGR
HCON_00015880	9	9	9	8	9	8	7	8	9	8	7	71.9	71.9	71.9	12.927	114	114	5.24	0	247.3	71.9	71.9	71.1	71.1	232930000	223830000	199290000	192440000	140	CNFHSDIFDVTESAVGPSYK;DVDIDPSGTFK;ILVYGYSQGYGK;KILVYGYSQGYGK;KQYPDYDITFSDEGY;LNCVGGGR;PLADVKDVDIDPSGTFK;QYPDYDITFSDEGY;YILIECTDK
HCON_00015900	2	2	2	0	0	0	0	0	0	0	0	14.6	14.6	14.6	24.006	239	239	6.67	0.0024305	3.5202	0	0	0	0	0	0	0	0	3	MMRFFICTVAIATLIPCVQAALK;NGLFGLLGTCVR
HCON_00015905	10	10	10	9	10	10	8	9	10	10	8	54.1	54.1	54.1	15.502	133	133	4.62	0	323.31	54.1	54.1	54.1	53.4	263150000	217440000	101390000	102240000	129	EGDTWVCLQTSTFK;EVGVGLITR;KEGDTWVCLQTSTFK;LGEEFEETTPDGR;LGEEFEETTPDGRK;LITTLQCGDVVCR;LITTLQCGDVVCRR;SENFEEYMK;VQLEIKK;WVLDKSENFEEYMK
HCON_00015980	9	9	9	7	9	8	8	7	9	8	8	40.5	40.5	40.5	29.052	257	257	5.09	0	179	31.1	40.5	33.1	33.1	63132000	61911000	46627000	40038000	61	DAANMLLFQNDAQVNEFAK;LEQSLMEGAYNK;NDMAAFDDAIPR;NTNTIEQVLK;QTIFYAK;SDIALSIER;TIPSQFYSVFIR;TLLAEWSK;VLSFYDQCPTAAENK
HCON_00016040	5	5	5	3	4	4	3	3	4	4	3	30.4	30.4	30.4	31.282	276	276	5.5	0	66.644	14.9	24.3	25	14.9	17573000	17814000	8433500	12066000	34	ASEPEESNETEKEGK;GKKEEPEAEVEETAVIR;TVDHVFTLPTSAK;VFIASITANPEVR;VLMILDGLGIPFDTVDITKPGNEVQR
HCON_00016174;HCON_00016140;HCON_00016100;HCON_00016105	6	6	6	5	2	2	1	5	2	2	1	18.3	18.3	18.3	48.466	415	415;163;70;132	4.62	0	16.838	14.2	6.5	5.5	2.4	9537900	4228800	1338000	1254500	14	ELPAWQHR;EVEQELLEER;QKPNITPIDIGFAQRPK;SLPLFYSETLAGR;SPIYEYQYNEALKPEQK;WLDPNYNENKK
HCON_00016180	3	3	3	2	2	3	1	2	2	3	1	29.2	29.2	29.2	16.815	154	154	6.15	0	15.922	18.8	18.8	29.2	5.2	2548300	1574200	995300	587820	14	AALEAQHIKPGALEWINIDGR;FFGGGDDTTAAADSGK;TFVDGLLK
HCON_00016200	5	5	5	5	5	5	4	5	5	5	4	41.7	41.7	41.7	12.439	115	115	5.59	0	95.275	41.7	41.7	41.7	34.8	143100000	116500000	83476000	64494000	57	DYVDGLLR;FFGGGDDTAAAAK;LAQVLKDAQAI;SLPSMAVK;SYCPYCHK
HCON_00016210	10	10	10	10	9	10	9	10	9	10	9	57.6	57.6	57.6	14.608	132	132	4.72	0	323.31	57.6	56.1	57.6	56.1	760850000	764130000	741520000	648320000	164	AKATLEAQNLK;ATLEAQNLK;DFVDEHIK;FYGGGDDTVDSAK;FYGGGDDTVDSAKDGK;SDCPFSK;SDCPFSKK;SGVMDYINIDERPDFNEIK;SGVMDYINIDERPDFNEIKEYLK;SLTGAGSTPR
HCON_00016230	22	21	21	18	16	18	16	17	15	17	15	53.8	51	51	48.31	431	431	5.7	0	323.31	46.4	36.9	42.9	38.7	145640000	89386000	88885000	94239000	153	AIELVTTATEEDK;AIELVTTATEEDKAGK;AVATEADNSTFFSVSSSDLMSK;EALKEAVILPIK;EALKEAVILPIKFPQLFTGNR;EAVILPIK;EAVILPIKFPQLFTGNR;EHKPSIIFIDEIDSLCASR;FPQLFTGNR;GAMPMSWLDVPGDK;GILLFGPPGTGK;IYIPLPEMNAR;LEQFKNDFGQEG;LSGAIVMEKPNVK;NLFALAR;NNNNLTDNDYK;SLATVKPTVNAADLTK;TEGYSGYDINILVK;VIVHDLLAPCSPGDR;WLGESEK;WSDIAGLETAK;YVSGPSPSDPK
HCON_00016240	13	12	12	11	10	13	10	10	9	12	9	31.1	28.2	28.2	43.729	376	376	4.39	0	73.708	25	22.9	31.1	22.3	122120000	93619000	71129000	63788000	80	AMGTIDPR;ESLSLFK;FHMFDVGGQR;GVQACYER;ISTAAGDGR;LLLLGAGESGK;QIEEQLAK;QIEEQLAKDK;QPNYDPSEQDILR;SSEYQLIDCAK;TISVILFLNK;VMTTGIFETK;YFLDKIDVVR
HCON_00016260	4	4	4	1	2	4	1	1	2	4	1	5.6	5.6	5.6	93.13	932	932	5.5	0	18.875	1.4	3.1	5.6	1.4	0	2193900	2002100	0	11	GNDFVPSQSSIAELGK;KLAEEFTANSSDTTIK;LCEVYSK;SILTADGSLYIPR
HCON_00016280	26	26	25	21	23	22	22	20	22	21	21	53.9	53.9	52.5	64.163	570	570	4.96	0	323.31	42.8	45.6	46.1	43.3	256010000	230590000	122620000	138420000	226	AKEEQTNYVTLED;ALADFLIEK;ELIDPGLEFR;EVCLVVSR;FVAMDLGGTNLR;GAALIAAIVTR;GECDLGVIIGTGTNASYMEDSKR;GLEGGLAR;GVTATGVVGEDVVK;IKELIDPGLEFR;IKVEVVALINDTVGTMVAAAYEAK;ILYTIGSFPTK;KIEELMSYGADR;LGEHEFISLESVMAEFK;LLEEAIAR;LRLEAEER;LVAGMCMGEVVR;MLGALELACSYR;MTVAIDGSTYK;QLFDYIAK;SANLSAAAIACVLNR;STIAMLPSFVPELPDGTER;TKQFNTR;VMIMEIEPGEK;VVQTGDGSGK;YHPFFDHWVVDK
HCON_00016320	2	1	1	2	2	2	1	1	1	1	0	3	1.6	1.6	62.944	562	562	6	0.0046024	2.5819	3	3	3	1.4	2708200	4641800	4214400	0	7	EVCLVVSR;VLFNGDGSK
HCON_00016430	27	27	27	22	22	18	19	22	22	18	19	40.9	40.9	40.9	80.051	709	709	4.68	0	323.31	37.2	35.4	32.4	32	382110000	282590000	144580000	133150000	186	AGEIDKK;DGIIETHVEHR;EATVVYK;EYFSLCFYDTEGTR;FAPQNSEQLLQMIAQK;GAPVGIGICAHGIYIYK;GLPWEFCYEVK;GLTPAEAENLYLDTCK;KNQFAIK;LIQPDEKPK;LKGEGISPNFDPQNPSLASTMAK;LLDGTYK;LPDEVTTEYDEK;LPDEVTTEYDEKGNK;LTHSLDNVAK;MASQMFDKPSNVTVQR;NWLYNDK;NWLYNDKK;QQTMYGIFVFNAK;QTFQNYVVPTDEQPGVVTVEHIR;RETNELK;TERDGIIETHVEHR;TVAYDAGQNEHHNEALGEFVSCK;TVETYTYK;TVETYTYKTER;VNRFPWQGIIK;YNLFLQLR
HCON_00016480	8	8	8	6	7	7	7	6	7	7	7	38.7	38.7	38.7	20.015	181	181	5.03	0	323.31	27.6	38.7	38.7	38.7	1083900000	1079100000	1158800000	920030000	196	CEDECEEVYYSFFTYGK;CVGDIFGK;CVGDIFGKLPK;DQQPACNLR;DQQVATMGYNPYAYWPYYGR;SRCEDECEEVYYSFFTYGK;VMMEQQAQPSK;VMMEQQAQPSKDQQVATMGYNPYAYWPYYGR
HCON_00016500	6	6	6	5	6	5	6	5	6	5	6	45.1	45.1	45.1	15	133	133	5.77	0	23.249	45.1	45.1	38.3	45.1	673480000	476410000	409420000	375220000	105	AIDADPESV;CECGHWFK;ERPNLVPSHFPDR;IVGCMCEPDSGHVNFMVIR;LAGDDRYEPK;RCECGHWFK
HCON_00016520	1	1	1	1	1	0	0	1	1	0	0	3.1	3.1	3.1	46.114	413	413	1	0.0038921	2.8383	3.1	3.1	0	0	1489800	1222000	0	0	2	GDQEQASEQDIAK
HCON_00016560	27	27	27	22	19	16	20	22	19	16	20	73.2	73.2	73.2	40.629	373	373	5.15	0	323.31	57.4	56.3	50.9	56	300790000	259330000	130480000	138360000	212	DDVGKPAEPDVTEAPK;DEPAAQREPEQAK;DEPAAQREPEQAKDIR;DILGFEEGK;DILGFEEGKGMTAADLLEK;DIREDALGWIAQQIPPAVHK;EDALGWIAQQIPPAVHK;EKQADLINQFVLWAR;EPEQAKDIREDALGWIAQQIPPAVHK;FQQEGIDVDSVLSAASQVVR;GMTAADLLEK;IVQETVATTVVEEEQAPALPTSEPPK;KDEPAEPAPTEGGDAAPNAPEGEQVAEEECK;KDEPAEPAPTEGGDAAPNAPEGEQVAEEECKK;KVDALTSAPVAAN;LAYGESERPPLPGK;LAYGESERPPLPGKDGSVTR;LLTALANK;LQPGAVK;NQFLAFLR;RDEPAAQREPEQAK;RPAPVAEK;SGYPAVFDTLWQLAM…
HCON_00016640	15	15	14	13	13	14	14	12	12	13	13	99.2	99.2	99.2	14.406	132	132	5.5	0	323.31	91.7	91.7	93.2	93.2	2855300000	2442100000	2051400000	2109100000	505	AAIVGSADGSIWAR;ASVEKLAKYLEEIGY;DKSGFFAAK;FVGLFDNLNDVPAQGVDLEDVHYIVPR;KFVGLFDNLNDVPAQGVDLEDVHYIVPR;SAVLIAVYEGENQVSAQVR;SGFFAAK;SGWDAYINTMTEASPAIK;SGWDAYINTMTEASPAIKR;TEENLIFGK;TEENLIFGKK;TKSAVLIAVYEGENQVSAQVR;TQDPNTFAATDAELK;TQDPNTFAATDAELKK;YLEEIGY
HCON_00016670	17	17	17	15	16	14	13	15	16	14	13	46.2	46.2	46.2	40.822	357	357	4.71	0	323.31	43.4	46.2	43.4	46.2	398080000	422700000	255220000	203180000	233	DLGIVTFPSLVYYR;DSQEVLR;FHIDENECPTFLLFHR;GAEDLRQEDTDNSIDDVDEDKIDEILR;GLVHVGK;KIPPVGK;KNPILYDGEFK;KNPILYDGEFKDSQEVLR;NLVIFFYEAK;NPILYDGEFKDSQEVLR;QEDTDNSIDDVDEDKIDEILR;SHEEVVTWDLTDDNFESR;TLTNFALYK;VETSVNDDVTDR;VETSVNDDVTDRFHIDENECPTFLLFHR;VPEPPTALEHVYEYTK;VTVADDVPLPK
HCON_00016690	6	6	6	4	3	3	2	4	3	3	2	6.2	6.2	6.2	120.29	1051	1051	4.56	0	18.034	4	3.5	3.2	2.4	3195200	2289300	807900	249240	18	AYSAYLEAK;FSTQEDLDDVK;FYVENVAFSQEPDGLR;GQAEFGLDTAIR;VAWPLVEHSK;YAYGNAK
HCON_00016720	4	4	3	2	3	3	3	1	2	2	2	15.1	15.1	12	29.43	258	258	5.26	0	12.129	8.1	11.6	11.6	11.6	7496400	3840000	7275300	9426100	16	DFGGGGFGGGGGR;FAREEDAEK;QYELGGCNK;VNCSFFFK
HCON_00016760	8	8	8	5	6	3	4	5	6	3	4	37.8	37.8	37.8	25.954	233	233	5.42	0	13.483	25.3	28.8	17.2	22.3	21854000	22095000	6203600	8466500	23	AAFTKDPK;CVYCSHSER;FCQLPAAFHEEK;IATLQADLMSAER;KFGAPIPCANCK;LHSIVAQK;RDPFADSGENVLLVQQLR;YGKPTTCK
HCON_00016850	1	1	1	1	1	1	1	1	1	1	1	14.5	14.5	14.5	9.5433	83	83	2.67	0	66.485	14.5	14.5	14.5	14.5	21801000	21443000	19099000	12684000	13	ASEGQVFVVDNR
HCON_00016860	10	10	9	7	4	8	5	6	3	7	4	13.3	13.3	12.2	82.985	753	753	4.11	0	47.913	9.3	5.7	10.1	6.6	56230000	27804000	25695000	29025000	37	DCAGWAR;KSPAWMACNCR;LVDDCSDR;MLSDDERER;NIDGLSNK;QGECEKNPWMSENCR;QNQVDQVLAFSAPR;QSDIDFVMR;TCYSQFDLR;TLKQNGEFDR
HCON_00016900	2	2	2	2	1	1	0	2	1	1	0	11.2	11.2	11.2	20.309	179	179	4.83	0.0024298	3.5179	11.2	5	5	0	1893800	1504500	0	0	5	LQCVSDYCK;SLNLDQDLCQK
HCON_00016970	24	24	24	20	21	21	14	20	21	21	14	64.1	64.1	64.1	33.558	295	295	3.82	0	323.31	59.3	58	57.6	49.5	406620000	482970000	337890000	199480000	240	AADLDGDGK;AADLDGDGKLNQDELSAFLNPENYK;DANKDGAIDLK;DGAIDLK;EKDANKDGAIDLK;EVDGAAAR;FLAEYDSDGDGVLR;FLAEYDSDGDGVLRGDEVR;FLAEYDSDGDGVLRGDEVRR;HQGGEDDHHLDHQAVLGSR;KLMEEDKLYFK;KTASEFDEIPKEESK;LMEEDKLYFK;LNQDELSAFLNPENYK;LVSWDEYMADSFPDQDVK;NLDADDR;NLDADDRK;QEATHLINGADKDKDGK;RLEVLAK;SMVALDNEEVIDR;TASEFDEIPKEESK;TASEFDEIPKEESKR;VLVEVTMK;WLIPDVK
HCON_00017000	27	27	27	19	15	19	19	19	15	19	19	27.2	27.2	27.2	124.3	1108	1108	4.58	0	203.39	22.6	19.2	22.1	19.9	66868000	42193000	26357000	45686000	140	AGEYISK;DAVEGTCFCEPPMGKPLITIEK;DGSSGDISK;DMNKDGSSGDISK;EKDDTPALFTEMGELGLK;EQFGPQLELPK;EVNSSGMWK;FEEDVEQGGNR;HICAFVR;HVHQYEQAK;IEPPNQIPSQEK;IPLAAIQEPSHSINMTK;KHVHQYEQAK;KQIGQEMLLEGVELAK;LFGGLILDIK;LFGGLILDIKR;LKTANVLGDLTEVPVPTR;NKEDLLDGVDEFLDQVTVLPPGEWDPTIR;PLITIEK;QSVGEPVDIELEDNQATIHAVK;SISDIGK;SQLDVINYSR;TANVLGDLTEVPVPTR;TAVQNEAPLETPEEDEDAIMIK;TYIDYAAAPLEHCR;WVKFEEDVEQGGNR;YLDDPMPDFHLR
HCON_00017050	1	1	1	0	1	1	1	0	1	1	1	5	5	5	28.75	240	240	3	0	9.9939	0	5	5	5	0	1603200	699230	553400	5	FADQECPDNCIK
HCON_00017060	6	6	6	5	5	6	6	5	5	6	6	28.3	28.3	28.3	17.809	159	159	4.34	0	40.854	28.3	22.6	28.3	28.3	106300000	139970000	62921000	60097000	65	DYQEFKKEDEGHD;ELGDLLSEKDYQEFK;INKSPFDEGWLYK;NEVLEQEPGK;NEVLEQEPGKINK;SPFDEGWLYK
HCON_00017110	12	12	12	11	12	12	11	11	12	12	11	91.7	91.7	91.7	14.223	121	121	5.1	0	125.84	91.7	91.7	91.7	91.7	255010000	217240000	179650000	194650000	123	AEAIANQR;ATGNLIPENYQTLTPILK;CMEAYGAK;DFRECLTNEK;ECLTNEK;KLYFEGK;KYCDLEHR;LEKPFLENHPPPGQFKPDHFEWNR;RAEAIANQR;TCGFFEAQFFR;TPVSDTFAILLSQQGR;YCDLEHR
HCON_00017190	8	8	8	5	5	5	6	5	5	5	6	19.9	19.9	19.9	39.173	342	342	2.61	0	25.217	12.3	12.3	14	16.7	7246500	25415000	4628700	3541200	39	DESLVGLR;DISPVPDNSVK;DVEDCLRER;ERDESLVGLR;LEEHGYLK;QSADIQAPPMK;QSGSSLEELEAK;SDGVSPSPR
HCON_00017200	7	7	7	6	5	3	4	6	5	3	4	19.7	19.7	19.7	43.323	391	391	5.91	0	34.914	17.6	14.6	8.4	11.5	22372000	17513000	24016000	12253000	35	DVKPSNMLVNSNGEIK;GLAYLKDEIK;GVFSDEAVNFVSK;KLVHLEVKPSVR;LGLTEPQK;MSEWIQVK;SLSSDPFFTR
HCON_00017250	10	10	10	9	7	8	7	9	7	8	7	16.4	16.4	16.4	75.531	669	669	4.09	0	107.45	14.2	11.8	12.9	12.4	14153000	12686000	9204700	8051300	46	ETSTEEAWNR;HAGTFDVR;NLETTATYDPK;RAEILEFVK;SVVSWEAAQGIEQCR;TEEFIINSPTITSAK;TEVLPTFEK;VATAADASLR;VNPLIRPNDNPDITK;WWPGALGK
HCON_00017340	6	6	6	6	5	5	5	6	5	5	5	20	20	20	30.323	270	270	4.41	0	22.868	20	16.3	16.3	16.3	117090000	106340000	49259000	59157000	40	DGKPLELSDK;DNNEFHLEGER;DNNEFHLEGERR;GPTAVLHLQTAK;LTTQIHLYAR;TSKPLIIIEK
HCON_00017350	12	12	12	10	11	10	8	10	11	10	8	78.2	78.2	78.2	17.168	156	156	4.12	0	323.31	72.4	78.2	78.2	72.4	96047000	83155000	74974000	70533000	105	ASIINPAVHCK;FFDSGDYAMDKDR;KASIINPAVHCK;KFFDSGDYAMDKDR;LPARPASSFLQK;LPHPMAAPTALSTTRPIPK;PASSFLQK;QQEQQLMNK;SEMGNEVPEDLEEGLSVEK;SKQVAPSGR;TSCVSGDPTSPDGETNLQIPRPDTVPQR;TSCVSGDPTSPDGETNLQIPRPDTVPQRK
HCON_00017360	3	3	3	3	2	3	2	3	2	3	2	12.7	12.7	12.7	29.008	267	267	4.13	0	13.831	12.7	6.7	12.7	6.7	15129000	15426000	25653000	17674000	13	FDDLLSAVASPAVDIR;HAAEIAER;LASATAGFSK
HCON_00017370	3	3	3	2	1	2	1	2	1	2	1	4	4	4	98.781	893	893	5.6	0	6.8636	2.7	1.3	2.5	1.1	215710	426220	284940	0	8	ANILFNAIPDYR;DTVIEALSSK;GLPTDDVIVVSAEK
HCON_00017490	2	2	2	2	1	0	1	2	1	0	1	3.9	3.9	3.9	47.078	409	409	5.57	0.0043736	2.6924	3.9	1.7	0	2.2	1397100	620090	0	120780	3	IADMELYSK;QILNELK
HCON_00017660	8	8	8	8	6	3	4	8	6	3	4	10.3	10.3	10.3	96.993	913	913	5.36	0	63.052	10.3	7.8	3.7	4.9	37525000	34987000	4306300	5780300	33	ATGTTNAWMSK;EAITASAQHALR;EAQQFYCEVCK;EAVDVLAPLTGQQR;GENNPSLPK;LSSTAGQLEAK;MKVDPNLEVEVK;VVGISTVNFVGGAK
HCON_00017770	2	2	2	1	2	1	0	1	2	1	0	5.2	5.2	5.2	50.434	462	462	7	0.00056259	4.528	3.5	5.2	3.5	0	236090	1554600	92148	0	4	ALFAPFGVLEEVTVLR;HLFEQFGK
HCON_00017810	3	3	3	3	2	2	2	3	2	2	2	31.4	31.4	31.4	10.18	86	86	3.86	0	30.911	31.4	29.1	29.1	29.1	21374000	7322800	7761100	7579300	13	HLQEDLAALQR;LKHLQEDLAALQR;QLTAPTTMEKEEAR
HCON_00017880	5	5	5	3	2	4	3	3	2	4	3	14.5	14.5	14.5	35.432	311	311	4.33	0	6.9559	9	5.5	12.2	9.3	53711000	9413300	13731000	10070000	12	AEEISPR;DGCFGAHK;MGNKDEAIK;MPVVSADDR;WGSSDCSELLWR
HCON_00017890	5	5	5	3	3	2	1	3	3	2	1	69.1	69.1	69.1	8.1215	68	68	6.82	0	10.586	44.1	45.6	23.5	14.7	17939000	16080000	11105000	0	17	CWENAGYAK;GTFTLPYFIR;GYWIAFFPLAYIGR;NADPWKY;TAIWDKK
HCON_00017900	3	3	3	2	2	2	0	2	2	2	0	5.4	5.4	5.4	71.829	654	654	1.5	0	33.443	4.3	4.3	3.4	0	3366800	5283100	729560	0	8	ILQEYQK;LVPEEGEQSIETR;SATTYEEDEKLAEER
HCON_00017920	14	13	13	13	14	12	11	12	13	11	10	56.8	56.8	56.8	22.416	206	206	5.53	0	98.477	56.8	56.8	46.6	46.1	169920000	177020000	105480000	99605000	118	AIETVPK;DTNGSQFFITVK;DTNGSQFFITVKK;FPDENFK;GEGYVGSK;IVIGLFGK;KPKGEGYVGSK;KTSWLDGR;SIYGEKFPDENFK;TATNFIELAK;TSWLDGR;VIPEFMIQGGDFTNGDGTGGK;VLQGMDVVR;VTDKVWFDIESNGQQMGR
HCON_00017940	5	5	5	2	4	2	2	2	4	2	2	17.9	17.9	17.9	37.196	319	319	5.23	0	204.17	7.2	13.8	7.2	7.5	824870	13651000	125830	1443600	13	IFLDWSVMEASPK;ILGLEPEIMR;KANEQFR;LADIIEVVNSIPR;TDDWSALNTALEER
HCON_00017980	18	18	18	17	17	16	16	17	17	16	16	50	50	50	31.427	284	284	5	0	164.77	49.3	43.7	47.2	47.2	380260000	344610000	164660000	179380000	165	ASSGEYISSK;DIAYEPR;DIAYEPRDD;DSGSGGVCNMVHITPTEK;EKTQITVSAASK;GGIVVAVDSR;GMGLSVGSMIAGYDK;GMGLSVGSMIAGYDKR;ILDIGDR;KMTDEEALK;LPPIDVSK;LWYEFSAELGR;MTDEEALK;MVATMAGGAADCQFWTR;RGPQIFK;RLPPIDVSK;TQITVSAASK;YCNLFELR
HCON_00017990	1	1	1	1	1	1	1	1	1	1	1	6.3	6.3	6.3	22.285	190	190	2.67	0	8.3787	6.3	6.3	6.3	6.3	24951000	8251900	13732000	13159000	8	AVGTDGTDFQHR
HCON_00018030	2	2	2	0	1	2	1	0	1	2	1	7.9	7.9	7.9	23.853	214	214	4.12	0.0087065	2.184	0	4.7	7.9	4.7	0	1972400	1941500	853920	5	LGEFYLK;VTDAVAVVDR
HCON_00018040	1	1	1	0	1	0	0	0	1	0	0	7.5	7.5	7.5	18.488	160	160	7	0.0039124	2.8995	0	7.5	0	0	0	786700	0	0	2	EPVYSSNFFLFR
HCON_00018050	12	12	12	9	9	10	6	9	9	10	6	36.3	36.3	36.3	50.256	443	443	4.67	0	323.31	28.9	23.3	30	15.3	31823000	31942000	12053000	7778900	70	AGLEPLRK;CYLPAIENYFK;EGVPPSGDYER;LGLTSINR;LIMEDNR;NEVFPASQPPLFEQLENRPK;NFAPIGGTGPETDQGWGCMLR;NVDESYLTLVNESSVSDDQK;SVGEWFGPNTAAQVIK;SVGEWFGPNTAAQVIKK;YGNTRFEDGFDALDVNEDVPASVSLK;YWPPFEPYTGVK
HCON_00018070	3	3	3	1	2	2	2	1	2	2	2	13.8	13.8	13.8	23.667	217	217	6.53	0.0002924	5.5457	5.5	8.8	8.8	8.8	1895800	4772600	2550600	1462000	14	AVIPGDSLYSTK;KIALIPNTLPK;LGVVAVK
HCON_00018120	15	15	15	13	14	12	13	13	14	12	13	32.8	32.8	32.8	51.125	460	460	4.4	0	323.31	30.9	32.2	27.8	31.1	138570000	216840000	133950000	137430000	114	ANQEVREPK;CLDCVGK;CLDCVGKDCMGSFCEGDYCVLAQYAPR;CQTFVTAK;DCMGSFCEGDYCVLAQYAPR;DHCEAADDEGKEK;DIRDHCEAADDEGKEK;EASDLLK;EASDLLKTESCVCATDYCNAEKPQITVPER;FDNEQLDILACFETK;FTCFCNSR;GCMSGSLLR;GETCLGELCSYVINHR;TESCVCATDYCNAEKPQITVPER;WGTIEWGKPQIVK
HCON_00018170	6	6	6	5	5	3	5	5	5	3	5	8	8	8	92.286	821	821	4.93	0	79.852	6.3	7.1	4.3	7.1	12611000	9241200	6748100	6333700	25	DAESSPILSTAK;EADRFEGK;IKGDTNENLQK;ISAITTATR;SLVDQDITFFDVTK;TTALVGPSGGGK
HCON_00018240	2	2	2	2	2	2	1	2	2	2	1	3.5	3.5	3.5	53.622	486	486	3.55	0	6.2883	3.5	3.5	3.5	2.1	19170000	15421000	10500000	6936200	12	CFDETTK;TLNNLTTEQR
HCON_00018310	5	5	5	4	4	2	5	4	4	2	5	48.7	48.7	48.7	17.784	152	152	3	0	26.345	32.2	32.2	17.1	48.7	20620000	22542000	9354100	10449000	21	AQKPLTYK;LLSFNCDDEEDE;MKEEDRPEVVVFDPETDLSQEEVNK;SGIAFIEQDDPPFIK;STVDGAEEDAREEK
HCON_00018330	4	4	4	3	2	2	1	3	2	2	1	6.8	6.8	6.8	77.395	720	720	5.5	0.00056227	4.5128	5.4	3.8	3.8	1.4	2726800	2489000	2873500	1324400	6	ELTSEQR;LLAAQTPQQR;TVEFPDGQLSPASLR;VGATSSGTTSNPPSLKK
HCON_00018450	4	4	3	3	2	2	2	3	2	2	2	47.1	47.1	34.3	11.174	102	102	5.31	0	132.46	34.3	25.5	25.5	25.5	5915900	7479900	6135500	5159200	13	AWNNGIDK;VALVAGAVK;VFTAVENAPESFNAVANR
HCON_00018710	36	36	36	31	32	29	27	31	32	29	27	49.8	49.8	49.8	83.329	733	733	4.99	0	323.31	44.1	45.2	39.8	38.3	417000000	415990000	277510000	271210000	305	AEEILKR;AGLLALEFYSPEAQK;ALDSAANENQK;CWNQDSVWYPR;DIITGNPIAK;DVDPVIESYIGFIENYRDPAGTR;FGVLSSAYEECR;FWIKDVDPVIESYIGFIENYRDPAGTR;GDYSPLMAR;GTKDIITGNPIAK;IDSVGRPAVTEFLR;IFVQANTK;IIPGVDVAK;INDKGEVDLISYDSTATGVIQSFIDR;KALDSAANENQK;KIDSVGRPAVTEFLR;KTSPSFIDTWER;LFESYGK;LFKDHDAK;MNFLDQEDEDLFHK;NADGTFNFDK;NADGTFNFDKGTK;NVIAATPK;SEFEGFVACVNK;SEFEGFVACVNKETSK;SEFEGFVACVNKETSKK;SLHILPNDSPVCVLDCVDAFK;STADLEGGTK;T…
HCON_00018730	14	14	14	12	11	10	10	12	11	10	10	34.9	34.9	34.9	48.065	444	444	5.64	0	112.34	31.3	29.3	25.9	27.7	31103000	23031000	27407000	28103000	72	AALNAQLDK;AMAADPYSGPWGGK;AVLEVIEEEK;DSPIQTK;FDILSMR;GGLAISDEVQTGFGR;IAPPMCITK;LGSHFWGFEAQDAEPDIVTMAK;QLSSINSPLIGDLR;QPMPAGFGVLK;SDVDTCVSAIADALKQELQ;STVVYYK;VANIFEGIK;VANIFEGIKER
HCON_00018750	6	6	6	4	5	6	3	4	5	6	3	19.7	19.7	19.7	33.342	299	299	5.74	0	15.82	11.7	17.4	19.7	9.4	14308000	51323000	47057000	4471600	25	KIMSSPK;KLAPSAATR;STVESSANKTSGAK;TCNTVSAAGR;TYTSTPYDYEVR;VQAWYNR
HCON_00018760	30	30	28	27	28	27	27	25	26	25	25	69.4	69.4	67.8	48.484	435	435	4.67	0	323.31	62.5	66.4	69	62.3	372900000	343070000	218030000	123190000	279	ACLIFFDEIDAVGGAR;DIDAEDDKPFQALDEGDIAVLK;DIDAEDDKPFQALDEGDIAVLKR;ELFEMAR;ESDTGLAPPALWDIAADK;EVVETPLLHPER;FDDGQGGDNEVQR;FVNLGIEPPK;FVNLGIEPPKGVLLYGPPGTGK;FVVDLADTVAPTDIEEGMR;GVLLYGPPGTGK;IDPTVTMMQVEEKPDVTYADVGGCKDQIEK;IITGEGHDPR;KACLIFFDEIDAVGGAR;KIEFALPDLAGR;KVATEKDFLEAINK;KVNELSGVK;KVNELSGVKESDTGLAPPALWDIAADK;LCPNSTGAEIR;QAMQQEQPLQVAR;QLETDIEECVK;QLETDIEECVKK;SVCTEAGMFAIR;TMLELINQLDGFDPR;VATEKDFL…
HCON_00018810	6	6	6	6	6	6	5	6	6	6	5	64.8	64.8	64.8	15.06	128	128	4.7	0	63.052	64.8	64.8	64.8	55.5	100580000	73502000	52690000	52205000	65	ANAPFAGHMCDGER;ATWEEMEQFK;DYCAHLLIDLMK;GAWDKCEYDDYIMR;LSVSIEGATKPEIAPR;VDRPPTFDPQYGFEKPR
HCON_00018830	35	35	35	30	34	34	32	30	34	34	32	53.2	53.2	53.2	69.745	643	643	5.57	0	323.31	46.2	52.6	52.6	50.9	1366500000	1204900000	1080000000	982830000	590	AFASLPR;ATYQVFSGSVR;DELLMSCAWDDTVR;DIAWNDDSK;DIAWNDDSKR;EWTFHTAK;FGHVFLFDTGTSNGNLSGQSR;FTHGAVSSNDSIK;GFPTVITSSPK;GFPTVITSSPKGDK;GITALALSSCK;GITALALSSCKR;IAAVGEGR;IATASGDK;IATASGDKTVK;IWDTTQSTHILK;IWNVPEK;IWNVPEKTLEK;KVVPYSVDDFK;LISGSEDNTVAIFEGPPFK;LPSQPQGMATSHEGNSTVIACYK;MNGDESNEYKK;MSPSGFYIASGDSAGNVR;NILVFEGEK;TGAAHSGSVFGLAWSPCGK;TGELIDESVK;TIAQKEWTFHTAK;TTFHEHSR;VNCVAWSPDNR;VVPYSVDDFK;VVQGHNK;V…
HCON_00018940	14	14	14	14	14	13	13	14	14	13	13	69.6	69.6	69.6	17.364	161	161	6.1	0	323.31	69.6	69.6	69.6	69.6	1738500000	1738100000	1647400000	1567900000	308	DCGGVLIELEQV;DVIFLHPK;GGGMHHICIEVSNITK;IGAHGKDVIFLHPK;KAAQFYK;LELLHPHGDK;LELLHPHGDKSPIQGFLDK;LNHVAIATPDLK;LNHVAIATPDLKK;NKGGGMHHICIEVSNITK;SPIQGFLDK;SPIQGFLDKNK;TLGEKPK;VSEAVAQPEHGVYTVFVELPNSK
HCON_00018960	3	3	3	3	3	3	3	3	3	3	3	84	84	84	8.7605	81	81	6.25	0	151.26	84	84	84	84	154580000	158980000	221260000	187920000	29	ASVYVGNLPYQTTEQALGDYFSQAGQVTNVK;NKGFGFCDFADAAGAQNAVNTLNGADFNGR;VNFANKN
HCON_00018980	14	14	14	6	7	9	6	6	7	9	6	4.7	4.7	4.7	357.39	3219	3219	2.98	0	35.783	2	2.5	2.5	1.9	8777100	12865000	34988000	27071000	41	ALEEVGGISAENR;ANVEGLYCDR;ASHAYEQIASGLK;DTKLEAENPLK;DVRPEVENR;EALAVVDGAR;ESTDVFVK;GLDGGGESEVDAIVMESK;LCECSDVGSSDGK;LDEFDQWLEDYR;LEAENPLK;LNRAEQEHK;LRAEAEDDLAAAR;NVPDSTIFVTR
HCON_00019080	4	4	4	4	3	1	1	4	3	1	1	16.5	16.5	16.5	31.47	279	279	5.69	0	14.633	16.5	13.3	4.3	4.3	12894000	14749000	943210	656610	12	DHDFGVCPR;FNLTGLNEQVPK;GNEFFCEVDEEYIQDR;KPATQFIPR
HCON_00019090	2	2	2	1	1	2	1	1	1	2	1	5.2	5.2	5.2	47.351	425	425	4.67	0.0021834	3.7538	2.8	2.8	5.2	2.8	892720	629570	1371400	183300	6	DICAYLGNDGIR;VLSALGAPSK
HCON_00019280	3	3	3	3	1	1	0	3	1	1	0	4.5	4.5	4.5	84.781	761	761	6.83	0.00056117	4.4674	4.5	1.3	1.3	0	1308400	0	340370	0	5	LGSVGDFLAK;LPIEPLLGK;NLNILSGDVSPDLKR
HCON_00019285	1	1	1	1	0	0	0	1	0	0	0	4.4	4.4	4.4	32.621	295	295	2	0.0089463	2.1699	4.4	0	0	0	0	0	0	0	1	AEEIAQSESVDLK
HCON_00019320	3	3	3	2	3	2	3	2	3	2	3	17.9	17.9	17.9	28.862	262	262	6.24	0	89.68	6.1	17.9	17.9	17.9	33224000	35717000	29434000	32195000	33	CPSGSTCCMLVSGK;SKCPSGSTCCMLVSGK;YGCCPVEGANCCADHLHCCPSGFTCDTSGQR
HCON_00019400	5	5	5	5	4	4	3	5	4	4	3	18.8	18.8	18.8	34.26	313	313	6.41	0	48.385	18.8	12.8	16.3	10.2	9513400	14952000	19421000	14752000	27	AMLNAVENGKEDDKLGVIR;LMTTAPMLNASQAK;LQLNRPEK;SSPLVSVAR;SVWGGTAQR
HCON_00019410	15	15	15	15	13	12	12	15	13	12	12	23.8	23.8	23.8	68.021	622	622	4.87	0	130.47	23.8	19.3	16.9	22.3	208020000	184960000	66343000	74648000	94	ALHQPMPFTTGGQTISDR;ALITIHNIMCYGNER;ATTEELMAPK;DALDTYK;GEIPDLTR;HSLAGSQLGK;LDKVSEFLR;QFEEQKR;QQGASSVGASSNFNPFAAEAMSAQTTK;QQGASSVGASSNFNPFAAEAMSAQTTKK;TQHPNWTVVYK;VAESVGIDR;VAESVGIDRGEIPDLTR;VCAFDFCK;YIELEKER
HCON_00019420	6	6	6	2	3	2	3	2	3	2	3	6.1	6.1	6.1	117.5	1052	1052	4.29	0	8.7831	2.4	2.9	2.1	3.1	3636900	2032400	0	659230	12	DIHAFVGTIK;DLQLLCLTGVEDR;ILTPAELEAFDR;ISFLLSDK;SSTIPEELGR;TDQLDGETDWK
HCON_00019440	1	1	1	1	1	1	1	1	1	1	1	2.6	2.6	2.6	37.894	387	387	2	0.0024109	3.3388	2.6	2.6	2.6	2.6	6286500	0	13941000	8866900	6	GGCEHCPPPR
HCON_00019450	4	4	4	3	3	2	2	3	3	2	2	43.9	43.9	43.9	9.5638	82	82	6.44	0	18.443	34.1	32.9	23.2	23.2	33881000	20473000	6570100	9504300	22	ASWDQELR;FLINVIK;ISFDEFKEYINK;SADKDGDMK
HCON_00019460	11	11	11	9	9	9	10	9	9	9	10	23.1	23.1	23.1	54.734	490	490	4.17	0	105.94	17.8	18.4	17.8	22.7	23141000	22802000	10444000	13112000	66	APASTVQILGAEK;AQLFDYLK;GKINESEQLAVGDAK;IDALADESK;INESEQLAVGDAK;LIQDHQAFAK;LKNVDNIYDEFSTAEK;NVDNIYDEFSTAEK;RFEDEEEEPSSK;SETFEYDATNDVPK;STTEAVESACALQEGK
HCON_00019470	1	1	1	1	0	0	1	1	0	0	1	15.4	15.4	15.4	21.031	188	188	7	0	30.658	15.4	0	0	15.4	1353000	0	0	646170	3	DKCISTTFQNIPISLCCCSTNLCNVPENR
HCON_00019540;HCON_00019520	43	43	43	40	40	41	40	40	40	41	40	83.6	83.6	83.6	42.383	372	372;120	4.59	0	323.31	83.6	83.6	83.1	83.1	7317000000	4890100000	3075500000	2925700000	1004	DEDELQK;DIADRVENLR;DITTLEANLGNMR;DRLATIPSDLLAEK;DSPAPIDVVTK;DSPAPIDVVTKDEQDMSAILLAIDSIPQEDLSPR;DVNNIKEQVK;DVNNIKEQVKEQLATLR;EDLSNRVDVINK;EQLATLR;EQLATLRK;EQVKEQLATLR;EVEELENSLPIAMPSSSDLIDFQQSK;IDPENMDSAK;IRDSPAPIDVVTK;IRDSPAPIDVVTKDEQDMSAILLAIDSIPQEDLSPR;KEDLSNR;KEDLSNRVDVINK;KLDDQVNEMK;KLDDQVNEMKNFEQK;KQHDDNLR;KVLPDEMK;LATIPSDLLAEK;LATIPSDLLAEKDIADR;LATIPSDLLAEKDIADRVENLR;LDDQVNEMK;LDDQVNEMKNFEQ…
HCON_00019560;REV__HCON_00179460	72	72	72	57	60	56	51	57	60	56	51	42.4	42.4	42.4	231.84	2030	2030;408	4.4	0	323.31	33.7	33.5	32.5	31.9	395710000	389670000	189900000	181200000	452	AFSLDSR;AIDTIETQETGR;ALDVLDLIGK;AQLGECDGIDIVSALSEEFDSVR;ASLNDMADCEVVLR;AYNELHK;CDSEWQNDASR;CHLMGPENENTFGDAAR;CLVILQK;DGAVDDFDKLVGK;DHVLQLCQK;DVSDLNLVYDLDQLQTQMDLLR;EKEVVKELSNLEER;ELQETYEK;ELSNLEER;ENLENAFELAHK;ENLKSQDAVLAELSDVATAK;ESVGELENALDASMR;EVVKELSNLEER;FSTHDEDER;GELNKLFDEIPSGSDAK;GLELVNNNASDIADGNPR;HFIDMAAK;HSDEVLK;IRLEYLDAVR;KLEEEVIGSPPEEAIDIPTAGK;KVLMMVTNTVTTIIQVVEER;KVTNVNEATER;LDAIAMTG…
HCON_00019570	5	5	5	5	4	3	3	5	4	3	3	19.3	19.3	19.3	42.531	388	388	5.74	0	14.156	19.3	14.7	10.3	10.6	5561600	4601300	2939300	2474800	15	AQIVGDVFIDPSAEVDK;EQSGNFGNVVIDNSGR;IGPNVSIGPNAK;LENKPLFLSDGR;YAQEQQPLGTAGGLVAQK
HCON_00019810	3	3	3	1	0	0	0	1	0	0	0	4.9	4.9	4.9	75.227	659	659	3.67	0.0029139	3.1477	2.1	0	0	0	630370	0	0	0	3	CEDLLDSLEK;IVTCDEFTSENILR;SEIVSEIK
HCON_00019820	7	7	7	6	4	4	3	6	4	4	3	21.2	21.2	21.2	49.744	457	457	6.08	0	60.793	17.7	11.2	11.2	8.8	8349000	4409200	1625100	1120300	23	AEIYLLSEEENGR;EVLTTASDIQVFGQSVK;GTVVVGTIESGVLK;KPNYNVGTIGHIDHGK;LFCSTWDQVAR;QIGLEHIIIYINK;TTLTAAITQVLSK
HCON_00019830	4	4	4	4	4	4	3	4	4	4	3	51	51	51	10.765	104	104	4.45	0	79.827	51	51	51	43.3	47561000	42470000	20352000	7398000	40	FTAPVANAVR;GSAISEDELPLHFR;LPRPDFSR;RPLIDQEECDAINAGGAYGLN
HCON_00019870	7	7	7	4	3	4	4	4	3	4	4	23.5	23.5	23.5	35.874	315	315	4.28	0	34.472	16.8	9.2	14	12.7	18157000	7314400	9176300	4739600	20	AITDFDR;CLQFLACSK;DGLQALNLLSSK;FVEQVASIYLPPSEEQLR;KSGQEVVIDAELTPAER;SGQEVVIDAELTPAER;SQIDAFNCFLK
HCON_00019920	2	2	2	2	2	2	2	2	2	2	2	21.2	21.2	21.2	14.603	132	132	3.5	0	52.916	21.2	21.2	21.2	21.2	11141000	10787000	8274600	7533300	18	AAESGLSPPTYEESSSSR;QPPLPGQQPR
HCON_00019960	4	4	4	3	4	4	3	3	4	4	3	37.3	37.3	37.3	13.417	118	118	5.58	0	74.358	30.5	37.3	37.3	30.5	35462000	44148000	40959000	34827000	35	DIGEASAYMQYALPK;LHYCVACAIHSK;NIVEAAAVR;PGVPGVPR
HCON_00019970	13	13	13	10	11	11	9	10	11	11	9	36.3	36.3	36.3	43.398	386	386	5.21	0	277.57	28.2	32.4	35.8	30.6	74038000	68170000	48428000	45943000	85	GDLILQFR;GLGGAAGSVVK;KVEEILEVHVEK;LISQAYEVLSDEK;LISQAYEVLSDEKKR;LSELLPGK;SECLVGDDDEVFELNEIAINR;TLYFNVLPGEVIK;TVICTDCK;VSLEQLYNGFSK;YHPDKNPEGGEQFK;YYDVLGVQPNATDSELK;YYDVLGVQPNATDSELKK
HCON_00020020	14	14	14	13	10	8	8	13	10	8	8	20.6	20.6	20.6	80.31	714	714	3.96	0	112.37	18.9	15.3	12.7	12.2	75120000	38227000	33015000	40918000	65	AGAEVVK;DIVGNDKLVGDDDTALR;EVDEIRVEPLQPR;EYTFDILR;GDVQLPEEAQK;IDLLDSR;KIFILAEEQLPK;KILGAACPK;LCSQVSQR;SDVVLDALEK;SLVEFLNELLVK;TTVVGFINR;VDGQFGGVDQR;VVQISAQDQCLVR
HCON_00020040	4	4	4	4	3	4	4	4	3	4	4	31	31	31	11.097	100	100	5.31	0	108.31	31	28	31	31	15349000	12247000	10293000	6038000	33	KNPITWQPVDTTEVK;MDGIIQMLPEPLR;NPITWQPVDTTEVK;NPITWQPVDTTEVKETK
HCON_00020050	29	29	29	21	19	16	18	21	19	16	18	36.3	36.3	36.3	101.99	913	913	5.73	0	171.58	23.5	23	20	20.6	87432000	68109000	61559000	59947000	120	AALQIADR;DYDDLPDFMR;DYDDLPDFMRQDLDVR;ELGLEKDDKSTIIEK;ELQEMMEEIK;FSVGGMTDVAEIK;FVSDYAELFQDLFN;ILCLHGPPGTGK;ILEFIAVNILK;ILEPVDEGTPEETHK;KETSLTEEQFVIEESAVEEIIK;KYLLNEQLK;LKDLTVPEYAMK;LKFDINKDVEK;MELIDVSGYLAEEK;MQAVVQTIR;NYLDWLTNIPWGITSEENSDLQK;QPYVGVFVK;RLDLALVLIQK;SIAEALNR;STASPPPPKPLPSPSDR;TENPLVLIDEVDK;TYVGAMPGK;VALKQPYVGVFVK;VFLPAENRR;VLFICTANVIDHIPGPLKDR;VLPVGGIK;YLLNEQLK;YPLFPGFIK
HCON_00020060	3	3	3	2	3	3	3	2	3	3	3	19.7	19.7	19.7	21.463	188	188	2.94	0	89.049	12.8	19.7	19.7	19.7	2024400	3829300	655750	1770400	18	AIEANSTNDK;QAQWEEAAGAATK;VVIEEEWEDSETTK
HCON_00020070	6	6	6	5	6	2	5	5	6	2	5	28.2	28.2	28.2	20.678	177	177	5.56	0	26.597	28.2	28.2	20.3	28.2	18171000	14888000	1729800	11837000	36	DLEDEVMK;DLEDEVMKDVPGWK;FYDKWIPASIAK;VTEKFEDVDINNAMEPFLIAER;VTEKFEDVDINNAMEPFLIAERDR;WIPASIAK
HCON_00020105	15	15	15	10	10	8	8	10	10	8	8	27.6	27.6	27.6	78.37	693	693	5.19	0	73.619	17.3	19.8	14	12.8	59657000	48022000	45576000	42459000	60	AEHVLNAVGADDTGFNLQEVVK;ENIKECYFIGR;GGDAPILISNSECSASEYSEKESAALWK;GLEPSEELLK;HNFNEGEQR;IADLIAPSLFLK;IQVYYFGDTK;KAEHVLNAVGADDTGFNLQEVVK;KIFTQSK;KNWEIAPGVR;LPFAEDMRPFNFVNVSESCPKPNHK;LPLAMYTK;NSFVVVPGWEK;SLAIEFGKPNEFNEWLLFSK;YAPDAAK
HCON_00020107	2	2	2	2	2	2	2	2	2	2	2	57.1	57.1	57.1	8.024	70	70	2	0	227.29	57.1	57.1	57.1	57.1	34603000	36424000	14728000	13992000	27	EPERPHVNWTTDTVDNENLGK;TEPVATETVTEEQTELVLR
HCON_00020120	92	92	92	69	69	61	55	69	69	61	55	20	20	20	544.64	4785	4785	4.12	0	323.31	15.3	15.8	14	12.8	1097500000	823890000	2035200000	482240000	447	AEIAQNKPLIEK;AGDEVVLLDNSDLIK;AHEITLNSFDDLPAALDK;AHEITLNSFDDLPAALDKLR;ALNDDANK;ALNDDANKLLAEMDPNDPLALR;ALQEICVPEDGVK;ALQTQMVYR;ASDLGAEIK;CATISPLWQR;CLEEHLR;DALLQWAR;DLAGSEGTVPSVVFR;DTAEWLAAAEQR;EADSAVQQLGR;EITVEAK;ELDEMKEILNK;ELGGEGGESSTALAEQCDHAK;EVENLHGR;FAQLSSLILER;FGALLPSEVEAR;FNMVLNTMK;GIGITNEK;GIGITNEKLDLILNR;GTLNELSVAAPALR;IEEVESR;IEGDLDQVER;IKVLESVLNGILEVSDIVK;INASAPGPEANK;INASAPGPEANKFLRSA…
HCON_00020160	9	9	9	4	4	4	2	4	4	4	2	5.7	5.7	5.7	212.99	1867	1867	5.3	0	18.679	2.5	2.3	2.1	1.1	8765200	5574800	1348200	893000	21	ATLINIVELEDASQK;DTVVDALFK;EAVIALQSAFR;FFPIYNPK;GFLNEFMQNQK;QSLAPTASTAK;RIEEHQQLDEAVENIGTAK;STTEELIER;VSFPTTLGVNAFR
HCON_00020240	7	7	7	4	3	4	4	4	3	4	4	54.6	54.6	54.6	23.25	207	207	5.88	0	143.25	33.3	20.8	30.9	28.5	8085700	4973400	5344700	8882900	23	ANLLGLQK;EANIESSCMK;QHEQIESDLSAMELNFLDVQK;SFPIEIGKDDGSISTLGELK;SLIDGINTLLNGNDK;TITGEDDLSLVDMNFKENDK;VSSSLKDDPGFSALVAYEK
HCON_00020280	6	6	6	4	5	5	5	4	5	5	5	63.1	63.1	63.1	9.1954	84	84	2.5	0	240.22	52.4	61.9	61.9	61.9	327690000	352480000	209500000	278440000	109	DHSSIQLDIVDVDPITGR;MQNDAGETVELYVPR;MQNDAGETVELYVPRK;QGESDDALLR;RQGESDDALLR;YAICGALR
HCON_00020325	4	4	4	3	4	4	2	3	4	4	2	28.1	28.1	28.1	15.958	139	139	5.44	0	8.7853	23	28.1	28.1	11.5	19351000	36022000	49802000	40191000	35	CALAEIK;ESLRIPK;SYPHAIIAGIDKYPLK;YSVDVAFDK
HCON_00020330;HCON_00038950	20	20	20	16	16	14	14	16	16	14	14	60.8	60.8	60.8	41.691	355	355;399	4.9	0	323.31	46.5	44.5	49	48.7	274450000	193010000	113370000	92729000	159	AMDTLGIEFGDPSEELQEK;AVDFESVTSFEEPYVSYIK;DTILQHNLK;DTILQHNLKEYNLV;ELWEDSGIQECYDR;EYQLTDSAK;FVFAAVK;FVFAAVKDTILQHNLK;ILYSHLADYFPEYDGPPRDPIAAR;INQEIEK;KDLLEEK;LAVPDYLPTEQDILR;LLLLGTGESGK;LVYQNVFMAIQSMIR;MVDVGGQR;RINQEIEK;TIITYPWFTNSSVILFLNKK;VPTTGIIEYPFDLEQIIFR;YYLSDLR;YYLSDLRR
HCON_00020340	4	4	4	4	4	4	4	4	4	4	4	31	31	31	15.918	145	145	3.55	0	130.85	31	31	31	31	86071000	76061000	73893000	62382000	46	APLEVSETPR;LIALGQNVGPLTPTTR;MELEDLPDNEIR;VVAPQPR
HCON_00020360	14	14	14	12	11	11	11	12	11	11	11	82.1	82.1	82.1	17.688	156	156	5.25	0	323.31	76.9	73.1	69.9	75.6	290340000	276740000	203670000	242190000	130	DEETFQSVDLFDGR;DLFSVCVTLQSLAR;DNFREQLR;GLIGEDFDTSGSR;GLIGEDFDTSGSRDNFR;ILDKQANK;IMKPISNFNCLENLNQFTSACR;KIMKPISNFNCLENLNQFTSACR;LVNAIQAGTVK;LVNAIQAGTVKK;MEQQLYHRPR;NFGVKDEETFQSVDLFDGR;QANKFNNEEAENLMEWMK;SHNVTPPK
HCON_00020370	4	4	4	3	2	2	1	3	2	2	1	6.5	6.5	6.5	105.53	976	976	3.27	0	22.725	5.1	2.9	3.4	1.1	4902900	2468800	0	2352100	11	LTVVSTPPVVEVR;TISYIADIGDLVVLMAR;VANEVAADSNR;VKAPEGEIQPSTEIDLFISTEK
HCON_00020440	1	1	1	1	1	1	1	1	1	1	1	4.8	4.8	4.8	23.24	207	207	6	0.001377	3.9468	4.8	4.8	4.8	4.8	0	1070700	1346800	758040	6	TAGVPCSSLK
HCON_00020460	5	5	5	5	4	4	4	5	4	4	4	25.6	25.6	25.6	26.541	238	238	5.26	0	252.99	25.6	21.8	21.8	21.8	18146000	15685000	17214000	10899000	35	CCVHPGCGQR;CIPDDLNCWWR;LASITDEYENAFVFNLAK;SCFMVLPQR;TGAYEWHDGAIGR
HCON_00020620	12	12	12	12	11	10	9	12	11	10	9	54.4	54.4	54.4	24.496	217	217	5.48	0	206.34	54.4	54.4	38.7	38.7	1178100000	933760000	810640000	753610000	227	DFGSLEK;DGGEPSKELMDAIK;DGGEPSKELMDAIKR;EAIALQPALK;ELMDAIKR;FNGGGHINHSIFWTNLAK;GNIKEAIALQPALK;HHATYVNNLNTCEEK;IHEALSK;IQTCANQDPLEPTTGLIPLFGIDVWEHAYYLQYK;NVRPDYVK;RDFGSLEK
HCON_00020730	1	1	1	1	1	1	1	1	1	1	1	8.6	8.6	8.6	23.179	209	209	2.45	0.00029525	5.7823	8.6	8.6	8.6	8.6	5139700	5503000	2441100	3255400	12	KDESVENEDVWDDTELIK
HCON_00020740	11	11	11	10	9	10	8	10	9	10	8	69	69	69	24.012	213	213	5.48	0	323.31	69	68.5	69	58.2	581810000	464410000	281790000	265200000	199	DKEVVDWWSTQVK;EVVDWWSTQVK;GALEHYVENDGMPFWTTQDTR;HPDSPPQVFVDVDGNVDHR;KNLPCLWK;KPDWAPTDVR;LALGLYGANMALALTTIPLVK;LYSVMDILALSPLGYASYLVYK;NALVATMIPGGAAIAAFAVFAR;NGGGFDYTDTR;NLPCLWK
HCON_00020760	4	4	4	3	2	2	1	3	2	2	1	5.3	5.3	5.3	83.904	749	749	4.13	0	9.2155	4	2.9	2.9	1.3	5549100	4891000	3905800	2337000	13	FDPNFKPQSHER;GEWTQGQK;VEAAVETANR;YQGEWANNTK
HCON_00020770	19	19	19	14	14	16	12	14	14	16	12	48.5	48.5	48.5	40.653	357	357	4.46	0	76.811	38.7	37.5	42.9	32.2	101940000	50738000	67970000	70628000	83	ANQILLK;EKDNYWQEYNK;ELEENAVVQQK;GIEASMNEGR;HQAVEQLR;IGGALENEK;KELEENAVVQQK;KLSQLEQLCR;KVETDAFK;LKELGEEYESR;MNTIQLQYK;QIREDSLNK;SALEKEELTR;SDALAADNGR;SLAESNAAFDK;SLEGLSLEEK;TFVEGTAR;TKLEAAEILAQK;VLVLTMAK
HCON_00020860	11	11	11	8	6	7	7	8	6	7	7	26.2	26.2	26.2	51.508	473	473	3.74	0	61.367	17.3	13.7	15.9	15	20005000	15900000	8824600	9675800	41	EGAANCIK;EHGGEVVFVELLEDR;FALIQDAER;GALTGTTVEGR;KVQEETGVDYLAK;NLPPDYTWQIVR;QHNIDPPLCDR;RDDAFLGADSR;TGSYDLFGLSPEFLR;VQEETGVDYLAK;VQQFGDAESVEMIAAGVAR
HCON_00020870	2	2	2	1	1	0	0	1	1	0	0	16.6	16.6	16.6	16.777	145	145	2.33	0.0039134	2.8996	10.3	6.2	0	0	1138600	5218200	0	0	2	DCSTKPSSSLDELFR;NFENSEGQR
HCON_00020875	3	3	3	3	3	3	3	3	3	3	3	37.3	37.3	37.3	5.6756	51	51	6.24	0	14.169	37.3	37.3	37.3	37.3	42502000	37353000	25144000	26517000	38	LEGYLQQYK;RLEGYLQQYK;VPSMSELAK
HCON_00020880	6	6	6	6	6	4	4	6	6	4	4	23	23	23	38.122	352	352	5.92	0	323.31	23	23	16.5	19	76129000	70504000	22887000	4714100	41	IAHLALK;IVMFIGSPIDNLDSAELTK;LHQLEPQGICNFMSAIK;LQCQQDAANLILQCK;VQESTMICVDNSEWMR;VSMEEER
HCON_00020890	5	5	5	5	2	3	2	5	2	3	2	20.8	20.8	20.8	32.029	279	279	6.75	0	36.98	20.8	9	16.8	5.4	12926000	1631000	1172400	299040	18	AVYASPFDLQYYAK;DLQALVVPIK;KAVYASPFDLQYYAK;LEVVEIETSKK;VILLQDVEGVGHQFDVVDVDRK
HCON_00020900	6	6	6	4	4	2	3	4	4	2	3	22	22	22	41.676	354	354	5.2	0	28.579	17.2	14.4	6.5	14.1	8862800	6240600	1946800	1439100	24	FIHAENQHLVTPEAIDFLDK;GGTNVITLLDVVKDPISR;GKYSEVFEGVK;QGGDSLSVK;QLYGTLSDLDIR;YYLYELLK
HCON_00020910	18	18	18	14	14	11	12	14	14	11	12	47.2	47.2	47.2	47.341	430	430	4.73	0	269.41	37	33.5	27.4	28.1	82709000	96157000	39921000	49304000	97	AEEAVEK;CVLDSCR;EIGEICR;ELSPLWEMVQEGIDLK;EVIFTSGATESNNIAIK;IPIDVNDLK;KVAFHTDAAQAVGK;LEAQMSGGGQER;LTGRCVSSLAR;NHIITLQTEHK;SGTLPTPLCVGLGEACR;SLETEGFK;THAYGWK;THIATLIK;TVALSSGSACTSASLEPSYVLR;VAFHTDAAQAVGK;VTYLPVDHGGR;VVDAMIPYMLNEYGNPHSR
HCON_00020960	12	12	12	9	6	4	4	9	6	4	4	16.5	16.5	16.5	88.908	794	794	4.72	0	24.311	11.8	7.3	4.5	4.5	68125000	19544000	11226000	9664300	47	EMSDKIEQLSVR;FFNENTGDVIR;HCLVVAEGGR;ICAQLFK;LALFECEDWR;LDSDTDLK;LLANVSDLIETNHR;LSADAVSHR;NALNENSVAVENSIQANHK;NTVYVVNLSILK;QALAHMIK;YILDGGDNVIK
HCON_00021010	31	31	31	28	28	29	27	28	28	29	27	79.5	79.5	79.5	43.43	391	391	6.17	0	323.31	72.6	71.4	78.5	71.6	3817900000	3051800000	2611900000	2247100000	844	ALHAVTK;DDQGKPFVLPCVR;EHSVYLTK;FAGVDVK;GSIILLHACAHNPTGVDPSK;GSIILLHACAHNPTGVDPSKEQWK;GSIILLHACAHNPTGVDPSKEQWKK;HVEMGPPDAILGVTEAFNR;HVEMGPPDAILGVTEAFNRDTNPQK;IGAFSVVCQDSEEAAR;ILIRPLYSNPPIHGAR;ILNDAALYK;ILNDAALYKQWLVDVK;ISEICKK;ISVAGISSNNVGYFAR;KISEICK;KNELFVFFDMAYQGFASGDIDADAYAVR;LIKEHSVYLTK;LLAENLNHEYAGIAGIPEFTK;MNLGVGAYR;MNLGVGAYRDDQGKPFVLPCVR;NMGMYGER;NTCGFDEAGALADIAAIPK;NWQHITDQIGMFCFTGINPQQVE…
HCON_00021060	12	12	12	10	10	12	10	10	10	12	10	66.4	66.4	66.4	30.963	283	283	6	0	323.31	55.5	55.5	66.4	52.3	217190000	171920000	158360000	128010000	205	FQNVNNIQLFIENNLGGGDVTEIEQLK;GANTSGLEAMVQK;IFTNLPK;IYGTPLSGVNMSEFKR;MIAPVFENLSNK;QMECLNGDDRTPLAGFLEGENVLR;SDCDEQLIISLPFTQPVK;VCQDDSDYQAAIAEAGAK;VCQDDSDYQAAIAEAGAKPVVVDFTAEWCGPCK;VHSIMMK;WADTQPAGDVPGQSDITSLIDKK;YMTMVFLK
HCON_00021065	10	10	10	8	7	7	4	8	7	7	4	22.2	22.2	22.2	56.563	523	523	4.55	0	44.192	18	16.6	17.2	11.3	17466000	13825000	19065000	4676300	38	DCGDAGWFEGEIEGR;DLVVGQPGQVSSK;EYNELLER;FSTLPSSSTFDSEWVSR;IAQLEKR;IGELVTIIR;QQNSAFEAAR;TADPDQPEANRR;TLHADVKEDTK;TPSAIGGVNIFGGK
HCON_00021080	2	2	2	1	2	2	1	1	2	2	1	8.5	8.5	8.5	31.319	271	271	4.78	0.00084034	4.4049	5.2	8.5	8.5	3.3	1353900	2265500	1064600	571400	10	LYISGQPFR;QIPQPPFDENGEPR
HCON_00021100	4	4	4	4	4	3	3	4	4	3	3	22.8	22.8	22.8	10.564	92	92	6.57	0	71.463	22.8	22.8	21.7	21.7	33498000	21788000	14683000	13559000	24	GNNVLYISTLK;GNNVLYISTLKR;QNPSEFLK;RQNPSEFLK
HCON_00021150	10	10	10	6	7	9	7	6	7	9	7	39.4	39.4	39.4	36.142	330	330	3.92	0	323.31	29.4	37	37	37	333650000	263610000	350860000	302230000	64	ALNSNPFADPFAETVSK;EEELNRR;GSGFSIDK;KQEELER;MREEELNR;MREEELNRR;NPNVPTHQGVSGLGAGGTPVTMSDELFR;NVQAAATAATTAAAGAAFQQATQGR;QEFTNGVMADR;QTGSGGGGGTSEGADSFNPFASQGK
HCON_00021160	7	7	7	7	6	4	7	7	6	4	7	17.6	17.6	17.6	45.297	421	421	5.25	0	47.782	17.6	15.4	9.5	17.6	42915000	37178000	21370000	15793000	38	AATSQFNER;LKDVQEAVGK;LLLQQAGGLAAK;NNDLAEMGR;VLFQSEPSAGISAYFL;VNKFEQACK;VVITDAETK
HCON_00021300	4	4	4	3	1	2	3	3	1	2	3	29.2	29.2	29.2	24.104	212	212	4.85	0	29.701	25	10.8	15.1	22.2	2194200	728190	2912300	2845700	16	ASDLSGMSK;QSICCLCLCQHAFPR;VKDGLILATSIEGSDGGDTNLVK;YAMSAVSNELQDVAR
HCON_00021310	19	19	19	15	14	12	13	15	14	12	13	56.4	56.4	56.4	51.94	479	479	5.89	0	323.31	39.7	38.6	41.1	40.9	123770000	131320000	83790000	72934000	144	DHADYGFDVTLNNFDWSVIK;DQVMLYK;EFGVSVGLIENSR;EYDYLVIGGGSGGIASAR;FLLTPVAIAAGR;FNPMYHAVTK;FQNTTNPSIMCVGDAAGK;GFGTFTDDGSIEVNGQK;GHIIVDK;GHIIVDKFQNTTNPSIMCVGDAAGK;HKEPCVMK;KTVVVGAGYIAVELAGVLANLGSDTHLLIR;LGGTCVNVGCVPK;LVCAGPDEK;SKFNPMYHAVTK;TFDETLSTSLTEAMDNGPVNIHK;VVGVHVLGGGADEMLQGFAVAVNMGATK;YGKDQVMLYK;YTLIAVGGYPTIPNIPGAEFGTDSDGFFELTK
HCON_00021410	15	15	15	13	10	11	10	13	10	11	10	56.3	56.3	56.3	28.051	247	247	5.23	0	323.31	53.4	36	39.7	37.2	215330000	174900000	144770000	147500000	146	ATCIGNNHQAAMSLLK;DGKTVVEELTASEVEK;LIKEHEEKEK;LLDDTVLAEK;LSENITCTVAGITADANILINHLR;LTNEKVEMAVLTR;QEYKSPTLAEAK;RPFGVSLLYMGWDK;SPTLAEAK;SPTLAEAKK;TTIFSPEGR;TVVEELTASEVEK;VEMAVLTR;WWAAQYK;YTQIGGK
HCON_00021440	3	3	3	1	1	1	3	1	1	1	3	12.3	12.3	12.3	34.058	308	308	4.11	0	6.4504	3.2	3.2	3.2	12.3	3314800	3189600	1666200	1644100	10	GLEDEVAMSK;ITELIEAEEK;MAAILHLNNVNLPGGELR
HCON_00021470	2	2	2	2	1	1	1	2	1	1	1	2.1	2.1	2.1	86.001	760	760	1.83	0.0084746	2.219	2.1	1.1	1.1	1.1	46293000	8690700	12359000	15084000	5	MEVENELR;NTEDEILK
HCON_00021510;REV__HCON_00056540	47	47	47	41	43	38	41	41	43	38	41	56.5	56.5	56.5	106.82	941	941;207	5.41	0	323.31	48.6	51.4	44.6	51.5	1305000000	1167100000	874050000	780190000	622	AIDWYNDWFGIDYPLPK;AQDHMLFFYGASTSK;ASTLFADHVQSK;DLSHTYDPK;DQDIEVPDVAEGEWVK;ENMAYLVEK;EVALLVDPAK;FFCHSLSPQDLK;FGGVGSGLFQR;FIADGGEDPENSLWQVPITVCVGSKPSEVK;FLASTQFESTYAR;FNSFVVR;FQYDNAVTLDLWNALGDASQQNVAK;FSIVNDLFALVQAGR;ILEPTDFLK;ILSLSQK;ILSLSQKR;IWEHFVNDELAQGFGLDALR;KASTLFADHVQSK;KFQYDNAVTLDLWNALGDASQQNVAK;LCIFTAAVR;LGWDCHEGEDSQR;LLQSNLQDIQQFLSK;LMSGWTK;LNAGASGFYR;LPTFAVPQHYEIK;LTLEDGK;MLFHYLGEETFQAG…
HCON_00021540	41	41	41	29	37	33	32	29	37	33	32	68.7	68.7	68.7	54.491	485	485	5.13	0	323.31	54	65.8	57.7	54.2	645710000	650270000	496440000	441090000	427	AFVESVLAGK;AFVESVLAGKLEPYMK;ASPVPYNGGR;ATCDKFGVK;DFISFIAK;DRFQFGYSSNAAVLK;DSDKPIVAAITNDGK;EADGIVK;EAGYTDDIVVYTPK;EEFSSEVDQNGLAER;ELVSVEEFK;ELVSVEEFKK;EVKDFISFIAK;FDPNEFK;FDPNEFKYDGNYDTDK;FDPNEFKYDGNYDTDKIK;FQFGYSSNAAVLK;FVGGDENAVVGFFESESK;FYAPWCGHCK;GFPTIYWLPK;GQAGPSAK;KFVGGDENAVVGFFESESK;KLAPEFDK;KLAPEFDKAATK;KVHFAVSNKEEFSSEVDQNGLAER;LAPEFDK;LAPEFDKAATK;LKDSFLK;LKSNDPPITLIK;MDATANDVPPLFEVR;NGFEA…
HCON_00021550	13	13	13	10	10	13	10	10	10	13	10	29.5	29.5	29.5	55.771	516	516	5.21	0	323.31	25	22.3	29.5	23.1	145770000	95524000	116800000	70859000	102	ADATISDVKDVLVSK;AQNIAALR;ASFGDLNAAVER;EAPALAGMFGSGFTNVPAANAQR;MVQQGMDILR;NHDLAIR;NLQGIPGGEAALQR;NPELGHVLNDPDMMR;NPNMFQEMMR;SLLANNPQIQQLIER;SLLCLIFSGK;TTTAAYDVQVR;VKTTTAAYDVQVR
HCON_00021580	9	9	9	7	5	6	5	7	5	6	5	30.9	30.9	30.9	44.195	385	385	5.35	0	156.02	22.1	13.2	20.5	14.5	28273000	19973000	11451000	12148000	43	FDETADALKK;FSLAAIEK;GLELCAQK;KAWELDTISTWEAPECLEK;LIEMPSEADWK;MHAALSPTRPISPEEQQAINDLR;SVASLDYIK;TILPSIECLEDSYVLR;YGMGPVPSDYFVDPK
HCON_00021590	27	26	26	20	23	22	20	19	22	21	19	58.4	56.6	56.6	44.868	399	399	5.39	0	270.65	44.4	54.9	50.6	48.6	215550000	265910000	171370000	143370000	188	ALIAAEEKL;DNYLEMEK;DNYLEMEKK;DVMDELK;EFEALCDK;ETQDKLIADHFLFK;GIYHNNDK;GKYYPLDGMTK;HAFDSFTDPDLK;HLQAANACNFWPK;IISMQQGSDVGR;INEFPPLDPK;KIEEGYQK;KKEFEALCDK;LGATLYDCIR;LGLSEYQAVK;LGWLTFCPTNLGSTVR;LIADHFLFK;QMYDGVK;QPPVDLGEGK;QPPVDLGEGKINEFPPLDPK;SGIYNLDAGVGVYAPDAESYK;SLAGYPFNPCLTK;TFAPLFDK;TFLIWVNEEDHMR;TKLGATLYDCIR;YYPLDGMTK
HCON_00021600	7	7	7	5	5	5	5	5	5	5	5	12.2	12.2	12.2	75.315	662	662	6.29	0	84.816	8.6	9.5	8.3	9.5	3818300	4560000	1792100	3909500	24	LSAFENVIGEMVALK;LSPSNISECALLLNR;LVTYYNGK;LYENPVNK;QLSLAVAEK;TVDISVEFSR;VKPVASTWNALLQSAK
HCON_00021620	17	17	16	14	15	13	12	13	14	12	11	49.9	49.9	49.9	42.511	387	387	4.7	0	163.84	39.3	48.1	40.3	37.7	258970000	221840000	166470000	129570000	109	ASVDMLR;DIDIVLIR;DLANPTAFIR;DVGGSNTASEVVK;ENTEGEYSGLEHETLPGIVESIK;FCHAPINFEAVQVSSNLVEGDLEGAIMAIK;GNIETKHDDPEFK;HDDPEFK;HKDIDIVLIR;HTVTALPGDGIGPEMIDHIR;LGDGLFLQVVK;MAFEYAALNNR;NTGTSLAGK;NTGTSLAGKDLANPTAFIR;THKLPGER;VTLENISTMMR;YLGCHQHADLISDALWK
HCON_00021700	16	16	16	15	15	15	15	15	15	15	15	87.4	87.4	87.4	22.383	198	198	5.19	0	323.31	87.4	87.4	83.3	87.4	1082200000	1311600000	977380000	922400000	367	AEWFKDDKPVK;AKSELEMK;APPSIYGEPK;DGYQFLLEIHGPQK;DGYQFLLEIHGPQKEDQAK;DNGNIIVIK;FTVTAGNAPTFHDKPHIVQR;IRPADNGSVFLEVIVTGADTAK;KLMCEIK;NAEGQNQQSLNLVFD;NFDKELAGEYMATFYSNDGENSAK;QLEQGDK;QLEQGDKYQFSHTDEGGNR;QLEQGDKYQFSHTDEGGNRK;TKWMLGGK;YQFSHTDEGGNR
HCON_00021720	12	12	12	9	9	9	11	9	9	9	11	93.5	93.5	93.5	11.324	108	108	6.03	0	262.51	60.2	60.2	60.2	91.7	855670000	1059700000	856640000	725540000	210	AGDGATFPK;AKLTISPDLGYGSGGVPGAIPPNSTLIFDVELISAN;DRGSPFK;FKIGKGEVIK;GEVIKGWDQGVAQMSVGQR;GVDIETIK;GVDIETIKAGDGATFPK;GWDQGVAQMSVGQR;IGKGEVIK;IGKGEVIKGWDQGVAQMSVGQR;LTISPDLGYGSGGVPGAIPPNSTLIFDVELISAN;TGQTVTCHYVLTLQNGK
HCON_00021790	13	13	13	12	12	11	13	12	12	11	13	46.2	46.2	46.2	21.376	182	182	4.9	0	323.31	46.2	46.2	46.2	46.2	485570000	459390000	303010000	241420000	172	EDDIIAPIR;ELVGFGVNGDNTYDDR;ELVGFGVNGDNTYDDRLDYWYPAIR;FRKEDDIIAPIR;GNFLGAPK;KEDDIIAPIR;KELGDWK;LDYWYPAIR;NLSIEDK;NLSIEDKK;QTLSEFEAPTGYWK;YYDYENQK;YYDYENQKWK
HCON_00021800	2	2	2	1	0	0	0	1	0	0	0	3.1	3.1	3.1	94.335	851	851	6.67	0.0041408	2.7978	1.9	0	0	0	0	0	0	0	3	GSVPIFWSQK;YGAPLVAVNLVDQAGR
HCON_00021810	6	6	6	5	6	6	5	5	6	6	5	46.8	46.8	46.8	14.717	124	124	3.26	0	100.27	35.5	46.8	46.8	40.3	134310000	121660000	66144000	62844000	49	AIDEIRK;EYTIHMHK;LYTLCTFVPCTNFK;NAINEVVTR;NLTNVNVDSEE;QQMNTEDVR
HCON_00021820	7	7	7	5	2	4	4	5	2	4	4	37.6	37.6	37.6	28.524	258	258	4.11	0	44.048	27.5	12.8	24.8	25.6	7977200	2017600	2011100	3346500	28	DKVVDPATGLVVQGVDENYASEQK;EKPPPVEVK;ESKTEESPSVVDQILASIDEESRK;LVMDLEK;SSAGSTTDADPLVIALYR;TSEAELASQLVVTQR;VVDPATGLVVQGVDENYASEQK
HCON_00021840	4	4	4	2	2	3	2	2	2	3	2	11	11	11	32.007	281	281	5.2	0	23.056	7.8	7.8	7.8	7.8	10643000	3384400	2675600	5786900	13	ALDSTLDAINTNDR;ALDSTLDAINTNDRK;GAFVLSK;HDELNKELR
HCON_00021850;CON__Q3ZBD7	38	38	38	37	37	36	37	37	37	36	37	75.3	75.3	75.3	61.506	551	551;557	5.4	0	323.31	75.3	75.3	71.5	71.5	3967600000	3511800000	2738200000	2546800000	737	AAMFNGDR;AAMFNGDRINFTENR;AANTPADK;AANTPADKIAK;AFVDSHEK;AFVDSHEKEQLSIYQQLLNDPER;AFVDSHEKEQLSIYQQLLNDPERFNK;AGDKSAVAK;AIDTPDGR;ATEFGIDPANMFEFWDWVGGR;AVLHIALR;DVMPDVNR;EEAEAELK;EQLSIYQQLLNDPER;FAAYFQQGDMESNGK;GKTREEAEAELK;GTVTSHDVSTNGLINFIK;HFVALSTNVPK;HYQVGPNVHFVSNVDGTHIAEVIK;IISGAWTGYTGQK;IKDVVNIGIGGSDLGPLMVCEALR;INFTENR;ITDTSFAK;KLNPETTLFIIASK;LIPCDFIAPAK;LLEGAHAADQHFVNQPLDR;LNPETTLFIIASK;NGLHHQI…
HCON_00021890	7	7	7	6	6	5	6	6	6	5	6	19.2	19.2	19.2	35.646	313	313	5.51	0	17.83	16.3	16.3	16.3	16.3	20605000	22645000	11350000	8002600	38	IPANQINK;LEGNQLQPGQSLIVR;LFVSGLVPK;LGVDQEFPFK;LGVDQEFPFKR;TLGVPYLSR;VNDEFDLR
HCON_00022030	1	1	1	0	0	1	0	0	0	1	0	2.3	2.3	2.3	77.388	705	705	2	0.0094223	2.1503	0	0	2.3	0	0	0	0	0	1	DDSGAIFIDRDPDVFR
HCON_00022090	7	7	7	3	4	2	5	3	4	2	5	12.5	12.5	12.5	85.34	743	743	3.5	0	83.619	6.3	7	3.8	8.7	10874000	13779000	3412300	7947400	19	AYQALTDEESRENWEK;EIIERETDDVELTR;FSAPPVK;IPLDNEGLEYDQR;SLPNLGENKK;TSLLDPIAAGLEDQR;YGNPDGPTATTFGIALPK
HCON_00022100	3	3	3	3	3	3	2	3	3	3	2	9.1	9.1	9.1	37.22	328	328	6	0	6.8515	9.1	9.1	9.1	6.1	9727600	7842600	5432100	3388000	19	DLTVIPPNKK;ILVDDVTQTVA;SLLNLYGVK
HCON_00022170	2	2	2	1	1	2	1	1	1	2	1	2.9	2.9	2.9	96.741	874	874	2.71	0	7.0488	1.5	1.4	2.9	1.4	530130	3626400	733170	1296300	7	IIDKETEDVLSAK;LYSEGEELNDGR
HCON_00022260	7	7	7	5	3	6	4	5	3	6	4	5.4	5.4	5.4	147.93	1312	1312	5.57	0	14.203	4.1	2.5	4.7	3.6	137580000	2405400	74778000	944980	22	ASWDYLAK;DDGGGGFAALLQK;ESEADIQWK;EVEEIQEK;LVQLFEAK;SQAISIVLTK;TIEFPEPVKEPEPEK
HCON_00022270	8	8	8	5	4	7	5	5	4	7	5	35.1	35.1	35.1	40.184	348	348	5.66	0	264.82	21.8	18.4	32.8	20.7	22280000	13903000	11425000	6884000	47	ADDYDQVK;LHIQSTDYGNFLANEPGSITVQVIDER;LVTEFTHLR;LYPEGLAGLAR;NIIWIAECISQR;QVCEFYSDYKPLFEGTGGTSGEK;SIIITINSFDTELSKDDREK;TLEDKFFEYEVK
HCON_00022340	8	8	8	6	6	4	3	6	6	4	3	29.8	29.8	29.8	44.975	420	420	5.59	0	32.628	17.1	17.1	11.9	7.6	15030000	13999000	6629200	6348800	35	ASELSSQNSGLLSGVASK;ASTAAAATLPSPQEEEDPSDSTITQFEASFNKPR;AWDDDAWAILNN;DVSIQATQK;GASQAAAIAK;QSGQAGDAFFSLAETGTEK;SPSLQGLGSIIPK;SWGGISQFVK
HCON_00022437	3	3	3	2	2	2	2	2	2	2	2	17.1	17.1	17.1	24.355	222	222	5.87	0	7.2828	11.7	11.7	11.7	11.7	2460800	1754100	1192900	1144400	17	LDTAANVVPK;LLSFNTNQLTLR;WQVANDELTVEFVNKK
HCON_00022450	4	4	4	3	2	2	0	3	2	2	0	11.7	11.7	11.7	57.624	505	505	5.67	0	14.253	7.9	5.1	5.1	0	1328100	837220	732210	0	15	ATTEAQGWVDMEEK;ESVDLALSILDGYLLK;KKEEEENVNQEEAGTTPEK;RLEVALWDGK
HCON_00022460	5	5	5	2	3	1	2	2	3	1	2	12.1	12.1	12.1	51.736	461	461	5.93	0	22.404	4.1	8.2	2.2	4.6	766510	1701100	0	474840	14	IPDLEAIVVSQETVK;LVFADPVK;SLLISAAQSVK;SLWELIEPISTR;VQDISVIEPK
HCON_00022520	16	16	16	12	10	11	13	12	10	11	13	25.1	25.1	25.1	91.445	788	788	4.71	0	230.76	19.3	16	17.4	22.1	26879000	21087000	13290000	14326000	87	EDSNYPLPMVVFR;ELFSSTDIDPNVLETFHQFVALRE;EQEELEQQQEKLENLKDFQK;FDDENQPGYEAASK;GMPEYDEVER;IEAGEEMEDSDVK;IIILVDK;KICAQELTNYAR;KKDELENILEGASK;LENLKDFQK;LFDYADCPEDGTVLPGAHSIER;LSYYGQLK;NFNFGGEIVEK;SLQSAGWK;VAHDVDILQK;VLPWIGLELSEK
HCON_00022524	1	1	1	0	0	1	0	0	0	1	0	7.9	7.9	7.9	25.058	229	229	4	0	6.1819	0	0	7.9	0	0	0	309270	0	3	GATSTPDNFELLYFTGER
HCON_00022530	22	22	22	17	13	13	10	17	13	13	10	25.3	25.3	25.3	118.34	1060	1060	4.87	0	214.65	18.8	15.8	15.7	11.7	33407000	26154000	18835000	15829000	86	AAIATLLELKK;AYVDDTDTETMR;AYVDDTDTETMRK;FDDTNPAKENAHFEK;FSALFNAIVEDQR;FVAAHMMVGK;FVELPGAEK;IDEVLTLCEK;IEAQGELVR;KGDIIQLQR;LIEAQGNTVR;LLVEQVDAQEMK;LNMTNTVMSK;NPQLQEK;QFIIAQGGSR;QQLVINAK;QYKEQTGQDYKPGQQATSLK;QYSEVTGQEYKPGQVPEPSNK;SGDTVTFVNWGNIK;TAFDESALYEEIK;TTEYTDRDDQYYFICDALGLR;VTVGDVALWSLIIK
HCON_00022540	6	6	6	3	4	5	4	3	4	5	4	12.5	12.5	12.5	79.409	710	710	5.08	0	65.284	4.8	6.6	11	6.9	5481600	6331400	2858800	2281800	26	AAGDHVQLDIGQK;CTDDSFIIDEGER;CVAGLIVTDPETK;GELEDVLAALSAGAIAAGGAVLPPSENSR;GIVLAPFQEK;LKPSSGFYAGK
HCON_00022630	2	2	2	2	1	0	1	2	1	0	1	2.4	2.4	2.4	124.37	1130	1130	2.67	0.00028241	4.6469	2.4	1	0	1	1580600	627150	0	359540	5	AAVFLVESGCDGDAVR;VQTDVDVVDEK
HCON_00022640	8	8	8	4	7	6	6	4	7	6	6	15.4	15.4	15.4	58.148	500	500	5.3	0	23.431	8.6	13.2	11.6	11.8	37713000	43542000	33937000	36061000	44	FALHTLR;IMYEFEIACEK;NRDEFNPDR;QGSNFASR;TANLMKPLNSVLDFIR;VEEELLAVTK;VGSYLIPK;VVAFGLGK
HCON_00022670	6	6	6	6	4	4	2	6	4	4	2	24	24	24	38.429	338	338	5.96	0	15.305	24	13.6	13	6.2	7462900	5279200	2506700	809560	28	AELYLIIGNLLLR;LEEQVIPFGIGR;RAEQLLKPQNDLMDFLANQVEK;SKLDNIFDDFK;TNTPYFNAVLTEIHR;TYDVLINK
HCON_00022690	33	33	33	25	27	24	22	25	27	24	22	42.4	42.4	42.4	118.2	1098	1098	3.82	0	323.31	36.2	37.5	29.7	29.9	153790000	145420000	126030000	103200000	205	CADDCPDGHFGLDCAFK;CDPNGKCECLDGFAGEFCLR;CDSVTGK;CECLDGFAGEFCLR;CEQECPPDR;CICAAGFTGPTCDDR;CICAAGFTGPTCDDRCPLGFFGK;CICDHGYTGENCEQK;CKPGFAGDSCER;CNHVDGTCSCPAGYEGR;CNVPCEDGFYGPDCINK;CTCAEGHK;CTCAEGHKCDPITGK;CVAPNVCECDSGYGGK;CVCGPGKEGDTCSAECNPGR;DNVCKPECEPPCKK;EGDTCSAECNPGR;GFKGEDCSTQCDNGFYGDDCHLK;GYKGPDCK;GYYGPMCSK;KCELCNGISWTDSNAACDPVTGACK;LCDCLNNNK;LCDCLNNNKCDSVTGK;LCVAGFWGLGCAR;QCDPHTGECACPAGWQGDR;…
HCON_00022740	2	2	2	0	1	1	1	0	1	1	1	8.2	8.2	8.2	25.322	220	220	5.4	0.0046048	2.5944	0	4.5	3.6	4.5	0	0	870550	0	4	VVISQIQK;YIGGPEPDQK
HCON_00022750	6	6	6	3	4	3	3	3	4	3	3	4.4	4.4	4.4	174.31	1556	1556	5.25	0	9.7538	1.9	2.9	2.2	2	1286300	1174200	633990	482430	14	ELFVLATDGGTEALR;ELGSTALPVAIK;IETPTDDYIEWVR;KLPTNELVK;LLETVDLAR;TVPDELQYLER
HCON_00022820	6	6	6	4	5	6	5	4	5	6	5	41.8	41.8	41.8	15.907	141	141	5.5	0	15.469	35.5	41.8	41.8	41.8	27322000	40857000	39206000	29306000	26	AKPFSDEKR;EQDREPEK;EQDREPEKLGR;QPGYVASSSSTGPSTTKK;WVVIYPTYLDSKK;YVASMIPK
HCON_00022860	3	3	3	2	1	0	1	2	1	0	1	0.9	0.9	0.9	299.43	2711	2711	5.6	0.0036554	2.9131	0.6	0.3	0	0.3	0	439080	0	0	5	AFSPLLEK;AQVDIEK;NITDPVYEK
HCON_00022870	15	15	15	12	13	13	14	12	13	13	14	89	89	89	17.171	145	145	4.93	0	323.31	80.7	80.7	88.3	89	158730000	170560000	116060000	120800000	143	GVNWFVR;HNITFNFENDTLTEK;KMIQFASVTK;KNTLYHGWK;LGETFEADGMDDVR;LNDPNDKGETYYYNIDADDKLVLK;MENHGITCR;METVIPDKFFGR;MIQFASVTK;NENSGYNLDNLTSK;NENSGYNLDNLTSKK;NTLYHGWK;SENFDEFLAAK;VISKNENSGYNLDNLTSK;VISKNENSGYNLDNLTSKK
HCON_00022880	5	5	5	2	3	3	2	2	3	3	2	10.2	10.2	10.2	74.257	666	666	5.59	0	11.312	4.2	5.3	6.9	4.8	1065300	1537700	845020	1128600	16	DIFIGDIANGK;GGETCAPGATHILYAWAK;TDEGVFVADGYCNNR;VVSAYYK;WKIDGNDLQLVWQSGQK
HCON_00022915	4	4	4	3	4	2	3	3	4	2	3	6	6	6	99.571	879	879	3.67	0	37.633	4.6	6	3.8	3.8	2410800	3313600	118360	1364800	13	AIEAENSFQDNR;ALPDDVIK;LIDTSASFEEQSK;VIDICALEQALGGFTNLETR
HCON_00023020	159	159	159	111	116	108	98	111	116	108	98	29.2	29.2	29.2	718.21	6471	6471	4.29	0	323.31	20.5	20.6	19.9	17.2	438220000	513220000	288870000	371440000	713	AELDDGATYK;AELVIDGDR;AENIYGISDPSPASPPSR;AENYFGTAECSASLGVVK;AGPHPVIR;ALELTLGIPQR;APEFIVQLK;APLSVQAPETLK;ASLIWYK;ASSDAKGEVDEKPEIAK;ASSEAMLLVLPR;ATNETGSVETK;ATNIAGSVESSAEVEVTR;AVEGQPLRLECK;AVNEAGEAQTEATVHVAK;AVNPVGACECSGK;CAVGDTGDYKIEVENDAGK;CEASNPAGIAR;CVATNESGSATTK;DAQPDDTGVYCVK;DFDGSVK;DGGPIWEDSRYEWDIDEAK;DGIEITESNK;DGKEIELIAR;DGQPVNIDGTR;DGVELEKDDR;DGVPVQIDEVHVIR;DIDVEEGQPIELK;DITCDYSGK;DITEEQEA…
HCON_00023080	31	31	31	25	28	29	25	25	28	29	25	36.8	36.8	36.8	87.475	780	780	3.89	0	323.31	31.9	36.7	33.5	31.4	848040000	1035900000	1085600000	628440000	450	DGTWYYEPQNHQPYAR;EIDIPLNR;EMNEDEVR;EMNEDEVRR;GDSETMPPVQYDETWYEPPGQTSYPR;GGDGWVLR;GGDGWVLRDGTWYYEPQNHQPYAR;GGQHQAPPAAEPEHR;HEQHEAPPGAEYEHR;HEQHEAPPGAEYEHRR;IQPLADYDPLLSSPVDR;IQPLADYDPLLSSPVDRLPDQEGR;KVVETGQPPNVPPDQR;LPDQEGR;NEAPTTAPESLERPR;NGMWHRDPQHQDR;RGEWVFR;RGGQHQAPPAAEPEHR;RHEQHEAPPGAEYEHR;RIQPLADYDPLLSSPVDR;RIQPLADYDPLLSSPVDRLPDQEGR;RPYPHEMHR;TTPCGDSSPEGR;VGDGWVLR;VHVPSHDHGDHGNR;VIWSSDGK;VVE…
HCON_00023095	1	1	1	1	1	0	1	1	1	0	1	4.4	4.4	4.4	38.246	338	338	2	0.0013931	4.2546	4.4	4.4	0	4.4	2523100	1874400	0	1533700	8	DALMDSQLPDLVEER
HCON_00023097	1	1	1	0	1	1	0	0	1	1	0	5.6	5.6	5.6	27.549	284	284	1	0	62.127	0	5.6	5.6	0	0	5367400	47792000	0	4	DGDNGSAGTPGEPGQR
HCON_00023220	28	28	28	27	24	18	18	27	24	18	18	33.5	33.5	33.5	86.594	787	787	4.73	0	123.63	32.5	28.3	23.3	22.2	133690000	123350000	75339000	74921000	166	AGGGGGLGGMFGGFGQSTAR;DASEEISQK;DVAGCEEAK;EDMIELLGK;EILSREDMIELLGK;EQYLYSK;GAILTGPPGTGK;GLGYAQYLPK;IINKEDIK;ITTGAQDDLQK;KNSPCILFIDEIDAVGR;KSQVLQPEEK;KSQVLQPEEKR;LLEKEILSR;NFEQAIER;QIPVLYK;QIYVPVPDIK;QTYEEMVSGTGGLDEDTELPK;SEFDFKR;SLAAAQMHLGYDADR;SQVLQPEEK;SQVLQPEEKR;TGQTCYFNIGSVDSFER;VDILDSALLRPGR;VHLQPLK;VSEEIFFGR;VTQMAYAQVVK;VVAGMEK
HCON_00023240	6	6	6	3	4	5	6	3	4	5	6	16.4	16.4	16.4	42.948	379	379	5.23	0	108.27	8.7	12.7	14.5	16.4	109100000	14316000	93514000	95148000	25	EKGDTVAADKFER;GIKDLSK;IDLFFSVDK;MIDNGVK;TYGDIESILENIDTK;VIADNAPNAIK
HCON_00023290	7	7	7	6	7	6	6	6	7	6	6	49.5	49.5	49.5	11.519	103	103	2.93	0	59.555	49.5	49.5	49.5	49.5	350920000	323570000	483220000	291600000	83	AGHLPAER;DSSLPAQMEK;EVVEKDSSLPAQMEK;SAVTEPELK;SYPTSAVR;TSSESSDEAGREVVEK;TSSESSDEAGREVVEKDSSLPAQMEK
HCON_00023310	9	9	9	2	5	4	4	2	5	4	4	5.6	5.6	5.6	206.19	1797	1797	4.62	0	13.815	1.2	2.9	1.7	2.5	4108700	7535500	17033000	1821200	21	AEYIASER;DAVALQR;ERPTEIPECDVFVCESR;EVFAVDQPDQTR;FGNPIPTPPQK;IVGIEWK;LPTKEEYPDYYEVIR;SVYANQIGK;VSGLMSNWLAAQPK
HCON_00023360	2	2	2	2	1	1	1	2	1	1	1	21.7	21.7	21.7	13.66	120	120	3.88	0	20.832	21.7	10.8	10.8	10.8	3532700	1095700	266210	374370	9	EFWEEIKDDYIQR;NDVKDEVLYITER
HCON_00023370	12	12	12	11	10	11	10	11	10	11	10	32.3	32.3	32.3	35.94	322	322	4.56	0	177.44	28.3	28.3	28.3	28.3	124610000	115720000	95454000	97619000	95	AAEPWGIK;AAILASEAR;EAEQINVAR;EQLNESIVDAINK;EREQLNESIVDAINK;ESAINKAEGEKR;GQAEALR;IAAALNQK;ILDPGLNILIPFLDR;IQEAMQMQVEAER;ISLDTVFK;ISLDTVFKER
HCON_00023400	2	2	2	1	1	1	1	1	1	1	1	11.6	11.6	11.6	24.439	215	215	2.77	0	214.66	8.4	8.4	8.4	8.4	9240500	11815000	3789700	4446200	14	EIYTTQQPDGTYVTTTTR;SHIPVIR
HCON_00023430	6	6	6	3	2	3	5	3	2	3	5	32.5	32.5	32.5	22.25	200	200	3.39	0	144.19	12	8.5	12	28.5	46729000	9099600	37875000	35503000	28	ITASDDPGR;LWTEYSPK;MSVTYADVDEK;TSIDCER;VSQDLNLK;YDVDGCVPVNNVCTTCTEPILR
HCON_00023450	8	8	8	7	5	6	4	7	5	6	4	28.1	28.1	28.1	45.411	413	413	3.8	0	323.31	26.2	16.5	19.6	14.5	21382000	15911000	9411300	6027900	41	CGNPTVENVEVVLR;EVTEPMVPPGLLR;LGTEFDELQFESR;LKLQQLTTGSALSPFDAALLAR;LSVGIENADDLIADLDR;SEFAYPPADNAAR;TLPLRVDK;YIGGHADVIGGCVTTR
HCON_00023530	33	33	33	23	24	28	27	23	24	28	27	48.7	48.7	48.7	78.777	679	679	3.67	0	323.31	38.4	40.6	43.6	47.6	1087600000	1266500000	1213900000	938320000	341	AELLAEQER;AELLAEQERR;AHHEQYLR;ALLKEETEEFDI;DMVELCGGFR;EALGFHHHR;ERWEQDR;ESQEHAAAGAEPSSPYSSQEAPGGR;ESQQPAAPASQEIADR;FFMEMTTPDTFAR;GPKPSVVGEEYWSSVGYNGALR;GQHVAPEHHPHHVVPQHPASR;ICALFAGR;LYEGHQEGGETHYYPDQR;NKNNPNEEMPFEWIQAGYAHPR;NNPNEEMPFEWIQAGYAHPR;QKAEYER;QMDADQEYELR;QNAFDYSNQVAPGR;RAELLAEQER;RAELLAEQERR;SGWVAYWITK;SPEDEEYESR;SPEDEEYESRR;SSQSNQVAPER;SSQSNQVAPERSPEDEEYESR;SSQSNQVAPERSPEDEEYESRR;TTND…
HCON_00023560	11	11	11	7	7	4	6	7	7	4	6	10.8	10.8	10.8	133.32	1220	1220	5.16	0	281.89	6.8	6.9	4.3	4.9	11765000	13272000	1565700	4748700	35	AQGGGVSAGQAAMQALQNLSER;EVDRFPYDPPIK;GILVQWNLATK;HGLPDDAR;ILIAFDK;LEEWEGCEK;LSATVDATENLR;LVSTVVVAPSGTIVK;QDSCDVDAILADRDK;QIGVSPVEPGK;VQPENCCFSK
HCON_00023640	3	3	3	3	3	3	2	3	3	3	2	17.6	17.6	17.6	22.639	199	199	5.3	0	323.31	17.6	17.6	17.6	15.1	144300000	70906000	10478000	9230400	34	IAEIAQILNER;QQLQQLSDEELAALADIVR;QQLQQLSDEELAALADIVREEMIR
HCON_00023670	26	26	26	19	17	18	17	19	17	18	17	30.6	30.6	30.6	106.06	916	916	4.43	0	323.31	22.5	19.7	23.7	21.3	90404000	85168000	47080000	39418000	120	AGYAGPGQWFPGR;AMLAGDWK;AWGGTGATAAQSGTSQR;DYIVNDK;EAHQGLSEIQNTQR;EFRGEEDGAADTK;EFRGEEDGAADTKK;FTEEEENLKDDTIPFK;GGVFQGDRR;IHEDIFDVDEVCK;ILQNADCHSNDYIEK;ILSVFDDLCK;IQGSLLMTVQR;IYALDEEKR;KIYALDEEKR;LDSELTK;LLQELYK;LQQLADNNEQILEPR;QEVTHEAMISK;QVQLFEPK;SSLIGPPENTR;TAEQEKLER;TICQLGLCAFR;TLLAVTELLDILIAHPEVK;YQDNYEGDEPVGEIMDR;YVKEFEQK
HCON_00023690	19	19	19	15	16	16	16	15	16	16	16	51.7	51.7	51.7	49.933	443	443	5.2	0	323.31	42.4	45.4	43.3	41.1	509270000	356380000	239190000	317730000	228	ADFQILNYQTGFGNEFATADPR;AKHENVDRDYYK;AMYNSDGDFLIVPQQGELK;DVLKPQR;DYYKDWQK;EGVDFVQGLYTICGGGDVVSR;FSVAVDGPSR;GYILEVYGTHFQLPDLGPIGANGLANPR;HENVDRDYYK;HFKFPAAPR;IRPSVVHKPFEK;ITTEFGR;NSPQQCPHGLYAEQLSGTAFTAPR;TENFTNNFAGIEPTPNQYR;VKTENFTNNFAGIEPTPNQYR;VPDALPVGR;WGVAEDTFRPPYYHR;WHPFPLPNK;WHPFPLPNKEGVDFVQGLYTICGGGDVVSR
HCON_00023730	17	17	17	16	16	14	14	16	16	14	14	64	64	64	31.476	261	261	4.46	0	323.31	59.4	62.1	53.3	53.6	267980000	235460000	130110000	163850000	134	AAWDAYWK;AFDAPATWFR;DWQYYKK;ETIVEPINNR;GMFWHDKK;GSSSLLEQR;HYEPPYEFFLSK;LANGEFDHSFWK;QAEDKAAWDAYWK;RHPEIMEAR;SPLEGDKPLSK;VAQDPEFDKEQGK;VAQDPEFDKEQGKK;VIEDMEENELNFFIK;VPEIDECGVNDQACFFEANEQYR;VPEIDECGVNDQACFFEANEQYRLDK;YGELGGEADVR
HCON_00023800	11	11	11	8	8	10	9	8	8	10	9	60.3	60.3	60.3	26.205	237	237	3.55	0	323.31	44.3	40.5	55.7	50.6	99110000	103660000	81373000	65256000	74	DAQVVADR;DLPEGVNLPPAALSK;DTPVNTIPTIIATLSDFAR;ELEDVVIDAIYNK;GQFIEIDDWASR;NNAVEDANRR;QIPYAEAMQYLR;QRPSQANPASK;TLEVFAYGSLK;VQQAEAELAAAR;VTEVMSTPEVAIECAITNPR
HCON_00023810	5	5	5	4	5	4	5	4	5	4	5	51.1	51.1	51.1	10.443	92	92	4.58	0	66.405	48.9	51.1	48.9	51.1	502830000	493950000	325160000	320120000	107	GKLEDDKPYEDPYLPR;HPGGVNPITGEIGGPAGLEPTR;LEDDKPYEDPYLPR;TKEEIMK;TKEEIMKEK
HCON_00023830	13	13	13	13	12	10	8	13	12	10	8	21.2	21.2	21.2	75.515	661	661	5.85	0	91.638	21.2	19.5	15.4	12.7	52644000	43789000	25605000	21380000	66	ALESVIR;ECVPVMQQGER;FASTSQPEESCK;GEWNNVMMAK;HAIILLQMAR;INIATTAK;KITEADQHLADIILQVK;KPYNPILGETFR;LEEDALLYYTSR;NVDDLIASSSK;SIMSTPWVELGGK;VFHLQGR;VTLPTFILER
HCON_00023860	2	2	2	1	1	0	1	1	1	0	1	3.2	3.2	3.2	84.487	730	730	2	0	32.153	1.4	1.8	0	1.8	2657100	0	0	0	3	ADGEQIDEITLEK;STTEGTELLR
HCON_00023890	7	7	7	4	6	6	5	4	6	6	5	42.2	42.2	42.2	24.784	218	218	6.05	0	31.292	22	34.4	34.4	29.4	15014000	14834000	10242000	7660200	41	ASAKEDFGIQEAFTAVAK;ATIGVDFAMK;DANAAIVVMDATNDQTK;FVHDVFTANYK;ILVIGDPGTGK;LILTDGSHIPCILVVNK;WKADLDQK
HCON_00023900	2	2	2	2	2	1	1	2	2	1	1	8.7	8.7	8.7	32.893	288	288	1.75	0.00029438	5.7317	8.7	8.7	3.1	3.1	4563900	4203400	1763900	2689800	8	QLTDENDLR;TWIHSGQNEEEQTTAK
HCON_00023910	21	21	21	18	20	17	15	18	20	17	15	54.2	54.2	54.2	33.633	310	310	6.04	0	323.31	43.9	53.9	53.9	43.9	271420000	184360000	144200000	119800000	183	AESHAYTVDLSK;AFVPGMLEADHGHVVTIASIAGK;DQIYSTAEK;GEVVLITGSGSGLGR;GMAIQFAK;HEVGKVDILINNAGIVTGK;KSVKGEVVLITGSGSGLGR;LVLWDINEK;LVLWDINEKGNLETK;NHLGGNK;QILDDMK;QILDDMKAESHAYTVDLSK;QILDDMKAESHAYTVDLSKR;RDQIYSTAEK;SPTLLPVLQPDYVVDCIMEAVLTDKELIAIPR;SVKGEVVLITGSGSGLGR;VDILINNAGIVTGK;VDILINNAGIVTGKK;VGVAGLVDYCASK;VKHEVGK;VKHEVGKVDILINNAGIVTGK
HCON_00023920	1	1	1	1	1	1	0	1	1	1	0	0.8	0.8	0.8	146.78	1308	1308	7	0.0031521	3.016	0.8	0.8	0.8	0	0	755480	341740	0	4	FSVILSGESK
HCON_00023940	1	1	1	0	0	0	0	0	0	0	0	13.4	13.4	13.4	8.9584	82	82	2	0	7.62	0	0	0	0	0	0	0	0	1	EGNLGLSTDAR
HCON_00023960	11	10	10	9	10	11	8	8	9	10	7	80.6	76.1	76.1	17.225	155	155	3.51	0	323.31	76.1	79.4	80.6	70.3	113470000	126580000	79473000	74013000	83	ASDAIVR;ATTQNAAGNEGGLK;GMTGFGMPR;IAAVNVPSTDQNER;IAAVNVPSTDQNERR;IWELEFPEEAIADQNPNQNSTPENAHN;LQSGTNQFESQK;NTQTAVEFADDGKR;QTDAIVPLQSGTNQFDSQR;RIWELEFPEEAIADQNPNQNSTPENAHN;TGFGMPR
HCON_00024000;HCON_00024005	3	3	3	1	1	0	0	1	1	0	0	8.3	8.3	8.3	56.563	495	495;468	6.25	0.00028498	4.8296	3	2.2	0	0	164390	1172000	0	0	3	DIDLEPIPAGILLPK;FLMEDGVTPNK;SPLTFVGQLFPIIYR
HCON_00024030	6	6	6	2	5	5	4	2	5	5	4	37.9	37.9	37.9	25.402	227	227	5.03	0	54.63	11	31.3	31.3	27.3	8010700	67225000	63195000	6662300	27	AADDQGSSGVGAASR;ADAQRLLFNFGTLK;AISEASEEQLALCPGLGPIR;ILLTLCNVDEPR;KPVFVPVDEK;TALQNAAVGILTGAR
HCON_00024040	17	17	17	15	15	13	13	15	15	13	13	78.4	78.4	78.4	21.985	190	190	5.48	0	323.31	78.4	78.4	78.4	78.4	175060000	156560000	86576000	91801000	185	DFFPSGSAEGFCEHVFR;EDLEFLKK;EFLLAINVTSSGTPEQK;EFVDGCLADKELFQILTNEVK;EFVDGCLADKELFQILTNEVKK;GFVQDCPK;IIEAIYEMLGPEVTK;KNTNFTEEQIKEWYK;LSKEDLEFLK;LSKEDLEFLKK;MDVNNDKELTLK;MYDIDGNGTIDEK;MYDIDGNGTIDEKEMIK;NTNFTEEQIKEWYK;TFDTDNSGFIDFK;TFDTDNSGFIDFKEFLLAINVTSSGTPEQK;VYKDFFPSGSAEGFCEHVFR
HCON_00024050	2	2	2	1	1	2	2	1	1	2	2	8.7	8.7	8.7	40.648	369	369	7	0	15.269	3	3	8.7	8.7	3343500	1632100	2980600	2128400	10	FSPNPNEKPLLAAGSWDGVVR;IFIAAGDKEVR
HCON_00024060	7	7	7	5	6	5	4	5	6	5	4	22.4	22.4	22.4	45.165	398	398	4.2	0	32.336	19.6	16.8	16.8	14.1	13777000	15115000	5568800	6997400	35	ILHVQYTEWPDFGVPASTK;IVLGSSTNEDDSYINASPVSIK;SGTFIIVDGVLR;STSLLEGYEQTQR;TDSDACPLTDR;TDSDACPLTDRK;YVDVLPFDQCR
HCON_00024080	6	6	6	4	6	4	3	4	6	4	3	19.2	19.2	19.2	34.01	318	318	6.16	0	17.142	11.9	19.2	13.8	9.4	19506000	11403000	11676000	8648500	47	AFMELAK;ALAADPSK;ILILSGK;QVAILDVDICGPSQPR;STVTSSLAR;TKVPVLGVVENMAK
HCON_00024090	1	1	1	1	0	0	0	1	0	0	0	3.2	3.2	3.2	42.949	404	404	8	0.0098912	2.1094	3.2	0	0	0	456470	0	0	0	2	ILTNLPSGYVAMK
HCON_00024210	10	10	10	7	10	9	7	7	10	9	7	47.2	47.2	47.2	25.204	231	231	4.18	0	323.31	32.9	47.2	46.3	46.3	240440000	244800000	168480000	159860000	144	DRDPATVEDLVLDGCESAEIEGLSDK;DRDPATVEDLVLDGCESAEIEGLSDKLVK;IEELEPLK;IEELEPLKK;IEKIEELEPLKK;LAELDLFNNPVTAGGDGEYR;LDISDNSIAGGLQHVADNCPELLHLNLASNK;LDISDNSIAGGLQHVADNCPELLHLNLASNKIEK;LQSLSMVHVGLQSLK;MKLAELDLFNNPVTAGGDGEYR
HCON_00024220	13	13	13	11	10	7	7	11	10	7	7	27	27	27	62.075	551	551	4.07	0	161.23	22.9	22.1	15.8	15.8	42651000	38388000	13050000	18323000	54	AQPVRQESEDELEQVDDLPSTSR;ATAPGAGDDRGEMQQPAEK;DCLVLESFK;DINPVISVGIPR;DLLLQDFQK;EAEFLQK;ELFNIKPADFLR;KSVGDDDVPISTR;LFASSNAK;LILFLGIIDILQNYR;LLPGYYMNLQQNPK;SVGDDDVPISTR;TYAPIAFR
HCON_00024250	21	21	21	17	20	18	19	17	20	18	19	41.1	41.1	41.1	66.659	596	596	5.13	0	323.31	33.9	37.9	35.4	37.2	172380000	221360000	120040000	108020000	180	AAGGETYLYSYK;AECIPSR;DMDSPFR;EVIGYWETMK;FQRPHEVR;GSLVGYQSVSSSGK;GVVHCLR;KDWTPLHK;LFTDFIK;LGFFGLLTFASDDVVPR;LKESVAETR;NLAAYDLLAALQFVR;PLFEANDLQDFLHDPPPR;QIDPDVK;QIPYAEPPVDELR;QLDSFEILR;SHPGKPDETTPLVSGNFEAGMPQPSNEWNDT;TFDESLTK;TSVPSSNAFTK;VLAVIYPK;WVDEDCLHLNIFAGADCLK
HCON_00024300	7	7	7	6	5	6	5	6	5	6	5	23.3	23.3	23.3	38.52	339	339	6.29	0	70.04	20.1	15.9	19.2	16.8	13535000	9036100	6155000	7511000	34	FSPCTLASNFK;GLFQLDFGLLPR;ILDPSEEEVDR;QYCEALTELFEQHK;RVPIDTVVGAPIAVPK;TQFGVSK;YFPVTLHK
HCON_00024310	5	5	5	4	3	2	3	4	3	2	3	24	24	24	33.902	292	292	6.53	0	39.127	21.2	14.7	10.3	14.7	4452400	2777600	1027100	1329900	18	GIFQLTFGYLPFR;KPIDTVVGEPIPVTK;VLGINFAPLHEPWEK;VPNPTQEQIDELHEIYVEK;YGVPAETK
HCON_00024320	3	3	3	2	2	1	0	2	2	1	0	15.2	15.2	15.2	26.39	230	230	4.82	0.0002858	4.929	9.1	12.2	6.1	0	45988000	5909600	2237600	0	9	EAALAGK;ISLEGLDDIFTDDR;KKFEGTPVTPDSFR
HCON_00024340	2	2	2	1	2	1	0	1	2	1	0	9.8	9.8	9.8	36.183	326	326	3.67	0	175.97	3.4	9.8	3.4	0	2381400	9394600	1571800	0	7	LQATVAESNLK;SAPTDDISESLNSECDTDEHR
HCON_00024490	6	6	6	3	2	2	3	3	2	2	3	16.6	16.6	16.6	64.884	572	572	5.1	0	53.337	8.6	7	7	9.3	5371000	4011600	1694200	2031200	17	KQQSVQCPIPPEIAELLR;KSDSVANDSQVDNSAAIDAIEK;NMLSLPEGIDKNK;RICDEDDDLAEVTPETVPDEVR;WTQGVLEEFFR;YVGFELFNR
HCON_00024510	8	8	8	8	8	8	7	8	8	8	7	15.7	15.7	15.7	55.779	504	504	5.08	0	73.478	15.7	15.7	15.7	13.7	243730000	221890000	138640000	117020000	86	AIGIHGLDPK;CIFSPAGCQQEK;EAAHPPEAAHPPPAK;GDDGMYCHLR;KCIFSPAGCQQEK;SNNPVTDPSDVEAEKK;TLYVFIAK;VISSPPK
HCON_00024530	41	41	40	30	34	35	35	29	33	34	34	53.7	53.7	52.7	84.765	792	792	4.77	0	323.31	39.6	46.6	47.6	44.7	1253200000	1201600000	845700000	828380000	461	AAGAVVGK;AALTNAVELNK;AALTNAVELNKETVVPLVGNIPTVK;ALENDDTNK;ASAAIGK;AVETGDEHIIEK;CTITDEQSAIEYFTNIR;DAAELAQEK;DSDEKEDLSK;DSDEKEDLSKNDSSNPAELAR;ENGKKPEHEVDEDGFR;ETVVPLVGNIPTVK;EVEALHK;EVPPPAR;IIFALEK;ILHTGTAPLSR;ISMDTDDLKR;KQWFRDDLK;KTAAHEAPIQK;LASADHDLR;NDSSNPAELAR;QIDANVISAPTK;QMIEEASTPLASALASALTDAVGAAQK;QSDPIKR;QWFRDDLK;RPVTTTAHGPPSR;SAGSDGSVAGLLK;SANYILHSEDVSPAVLDGWLAGK;SGRLELIVLAGDLK;SLPFLHSPVVST…
HCON_00024540	3	3	3	2	0	1	0	2	0	1	0	4.5	4.5	4.5	103.91	950	950	3.67	0.0029124	3.1387	2.9	0	1.6	0	147050000	0	669300	0	3	ELVPGDVVLLNTGDRVPADVR;SDATSGISSAEATLR;TLEQLNK
HCON_00024550	4	4	4	1	3	2	2	1	3	2	2	10.4	10.4	10.4	57.015	508	508	3	0	9.2554	3.5	6.9	4.9	4.5	689260	3729600	2167500	2229800	9	EQEDERYPTQLAR;LLALLQQSLK;TSIEIEAADVVR;YLEETNQAVSCSADGTLR
HCON_00024560	6	6	6	5	4	4	5	5	4	4	5	14.9	14.9	14.9	54.901	518	518	5.59	0	70.32	13.5	9.5	10	13.5	25938000	18058000	20277000	17486000	34	FDHGQVPAPQQFYPVPQQ;IPISVDR;LDKDNDTMKEILK;LYVYNVDTDVVR;QHIEKPIEVTVYNSK;SPVPPVVATQPK
HCON_00024570	6	6	6	5	5	5	5	5	5	5	5	57.1	57.1	57.1	10.22	91	91	7.24	0	18.617	47.3	49.5	49.5	49.5	62151000	67970000	66273000	57955000	47	AVGIWNCSK;KAVGIWNCSK;KMEVTQHSR;KVGIVGK;TVAGGAYVYGTITAATVR;YTCVFCGK
HCON_00024580	1	1	1	1	1	1	1	1	1	1	1	1.8	1.8	1.8	65.087	567	567	1.17	0.0034049	2.9647	1.8	1.8	1.8	1.8	0	1998500	0	867320	5	TGEIVQEYDR
HCON_00024600	2	2	2	0	0	1	1	0	0	1	1	28.1	28.1	28.1	12.035	114	114	7	0	20.088	0	0	14	14	0	0	471860	687370	4	AFDSLAGSGFSAFDKR;AFDSLAGSGFTGFDKR
HCON_00024620	7	7	7	5	4	4	3	5	4	4	3	31.1	31.1	31.1	20.128	177	177	4.6	0	31.942	22.6	22.6	22.6	16.9	19337000	12100000	7617100	4229500	34	FLVENWR;GYDIHIK;RLDTFVNR;SQELGDDGLPK;SQELGDDGLPKDYK;VNEDVHTK;YEVTNYEITEK
HCON_00024640	14	14	14	11	11	9	12	11	11	9	12	55.5	55.5	55.5	38.04	348	348	5.16	0	323.31	43.7	43.7	37.4	49.4	88572000	71215000	36837000	33063000	99	AEFGLEDMSR;AHPDWNIILLR;DFIHIVDLAR;EGHVGTEIYNLGTGTGYSVK;ELPVTENSPTGQGITNPYGQTK;EMVAAFEK;GNFDGLIHLAALK;GVPNNLMPFVSQVAIGK;IFGDKWDTPDGTGVR;NFVFSSSATVYGIPK;TGDIASVYCDPSLALK;WQSNNPNGFAQA;YFNPVGAHPSGR;YMMEQILIDVGK
HCON_00024650	6	6	6	4	5	4	4	4	5	4	4	37.4	37.4	37.4	26.35	246	246	4.23	0	323.31	31.3	23.6	20.3	20.3	27772000	40150000	40434000	37072000	31	DTLIESLL;ELAALLQVPVVAGTVNR;LDYEGSNDVGVFCTLTNK;LSALGNVIACNDHVAIVHAEISQETEEALVDTLK;NSLPDEVK;TPPETQR
HCON_00024670	8	8	8	7	7	7	7	7	7	7	7	89.5	89.5	89.5	15.05	133	133	5.31	0	323.31	73.7	73.7	73.7	89.5	133640000	195350000	119540000	118290000	86	AQGLGDLYDPENSYMSFEGVQCK;AQGLGDLYDPENSYMSFEGVQCKGR;CDSQPLYDGSILVMVLGQLK;FDQGDGMAR;FSSLTFK;GRDAILAK;MNFNPDYETIATAFVQHYYSK;TDDDPINPFSQIFILRPNTTGSFFIGNEIFR
HCON_00024710	4	4	4	4	2	1	1	4	2	1	1	5.8	5.8	5.8	84.082	738	738	1.77	0	7.374	5.8	2.6	1.5	1.5	32918000	24825000	14567000	18830000	11	ATGVTSEDEDEFVEHMR;LFDEIDEGGAR;LLQVFNK;TQEELLER
HCON_00024720	4	4	4	2	1	1	2	2	1	1	2	20.6	20.6	20.6	28.446	257	257	4.67	0	13.055	10.9	4.3	5.1	9.3	2025400	1542500	1146200	1201000	8	DTAVITQVFDFAGDEVK;LGIGAALTLLAK;NLKEELETFNR;VVSAEEAKEIEAK
HCON_00024740	1	1	1	1	1	1	1	1	1	1	1	1.3	1.3	1.3	71.775	620	620	7	0.0096511	2.1246	1.3	1.3	1.3	1.3	1094300	441730	227320	358730	6	AFVPDFLK
HCON_00024800	2	2	2	1	2	2	2	1	2	2	2	7	7	7	56.087	486	486	5.77	0	19.734	2.5	7	7	7	0	1449700	1053400	541330	16	KPLNILQEEFPNAGDASGAGLR;TAEYVNQLPTIK
HCON_00024810	18	18	18	15	16	16	17	15	16	16	17	64.2	64.2	64.2	30.745	285	285	5.1	0	323.31	56.5	62.8	62.8	62.8	436270000	419910000	276580000	256470000	243	AFAAGADIK;AFAAGADIKEMVNR;AFNALCNQLMNELSTSLR;AQFGQPEINIGTIPGAGGTQR;DCGIVSK;EAVNAAYETTLNEGLK;EAVNAAYETTLNEGLKIER;EFASTFQGR;EGMSAFAEK;ELDEDTSIGAIVVTGSQK;FLEEWTAVSQTAK;IAEQSPLIVHMVK;KEGMSAFAEK;KNVALITLNRPK;NVALITLNRPK;SMAMEVCLTGNR;VFPAEQVVDEAVK;VFPAEQVVDEAVKLGEK
HCON_00024860	12	12	12	9	9	8	7	9	9	8	7	39.1	39.1	39.1	51.077	432	432	5.93	0	119.4	26.6	28.2	28.9	22.7	23379000	24611000	12538000	15880000	56	AQQIALQLEK;AYIDSNPFDTEWELIHQR;CMAPFFDLHLIIPLLEFIEPR;ILDFLQQNHNFQLEMIDALFK;LASEILLQEWDHARDDLVK;LGQVVMGVK;LLIFEMFCR;NLVPQADPNYLNALYGK;NSLKDLIK;TNMIDSLTETYQGQPIPK;YDFDEAQEK;YLAVAVVTSK
HCON_00024900	1	1	1	1	1	1	1	1	1	1	1	7.1	7.1	7.1	39.994	354	354	6.67	1	-2	7.1	7.1	7.1	7.1	39898000	52563000	15122000	17830000	5	FAEQQLQFSQAIHAEQLLGNQMRSR
HCON_00024980	60	60	60	40	36	26	28	40	36	26	28	17.7	17.7	17.7	526.57	4761	4761	4.3	0	306.95	12.3	11.4	6.6	7.7	91340000	86801000	29429000	52390000	202	AFICDGEDDCGDSSDEHTR;AIAVHPGK;ALGVTAVHPVLQPK;ANLDGTGALVIASNDLTELDHIALDTANQR;AWLCDGDVTCAGGEDESAELCKTEK;CDCFEGFAIDVDDKK;CDGNDDCDDGSDEKECAQSQK;CDGSGDCSDGEDEKDCPHPGCK;CIPEQWK;CIPIYWLCDGDNDCYDGTDEDKER;CKLDGSCECSSDFEGEFCQK;CPTCDDIGEFR;CSASEFQCK;DCADGSDEPETCEFKK;DIENLVNIK;DKNILLENPVFEAHPDEISDV;DLCSADR;DLGDVVVFSSENQPR;DSGGFGVGYTCACPIGQK;EACPGLPIDCR;EFSGEER;EVVVGAEHVAEPTDVIVDPASR;GSSPCQITDNLR;HAAAQAEQEDNDI…
HCON_00025020	3	3	3	2	3	3	3	2	3	3	3	6	6	6	60.46	536	536	3.32	0.00029308	5.6053	3.4	6	6	6	4780800	3767900	2443200	1436000	27	ADLSLAEILSR;DLVVEQK;NAILPDENTGETVR
HCON_00025170	7	7	7	7	7	7	7	7	7	7	7	48.2	48.2	48.2	19.601	166	166	5.6	0	132.94	48.2	48.2	48.2	48.2	520640000	489420000	637140000	511970000	159	DISRDPR;IRENYYK;KPTLLFDKEGVSHQR;LEILEVLQDNMIAAAK;QSLTIDPSLGHFK;STAPWDWER;YHQPQKPGDTPTR
HCON_00025180	9	9	9	9	7	6	5	9	7	6	5	60.9	60.9	60.9	17.407	151	151	4.67	0	270.98	60.9	43	42.4	37.7	183770000	179460000	88589000	96539000	81	AANVLEKPATVK;ADQDEAHLAELK;ADQDEAHLAELKK;DMVILPEMVGSVIGIYNGK;GVDLEQLLDMSR;HLNLISR;KAANVLEKPATVK;KHLNLISR;VFNQTEIKPEMIGYYLGEFAITYKPVK
HCON_00025230	37	37	37	35	33	35	32	35	33	35	32	68.5	68.5	68.5	62.04	558	558	5.56	0	323.31	68.5	64	68.5	62.7	2495100000	2426000000	2833800000	1794100000	895	AEFPFPALFPPLSNK;ANDYVLMVTADHGNAEK;APALCDVAPSVLTVMGLPKPQEMSGVSLLDKV;CMVPSPK;DGDTVIFFDYR;DTSPTSGVGFLEK;EISEVMGMER;EQAYCQLATIVGR;GEACSVEEAPALVK;GEACSVEEAPALVKK;HPFVMCNFAPPDMVGHTGVYEAAVK;ICVAYEAMIGGK;ICVAYEAMIGGKGEACSVEEAPALVK;INLSIKNDTLVK;INLSIKNDTLVKNEALVAACNR;KHPFVMCNFAPPDMVGHTGVYEAAVK;LTQFHCAETEK;MKAPDGSK;NDTLVKNEALVAACNR;NEALVAACNR;NLQVIGMTQYK;NVLAEWLAEHK;PIYQDIVR;PQEMSGVSLLDKV;QFENEER;QLGVPNCFL…
HCON_00025240	1	1	1	1	1	1	1	1	1	1	1	4.6	4.6	4.6	21.032	195	195	4	0.0077384	2.2482	4.6	4.6	4.6	4.6	1482500	1803700	1390500	1806900	5	NNPVVVSDK
HCON_00025300	6	6	4	4	4	6	4	3	3	4	3	38.8	38.8	30.2	14.781	139	139	5.52	0	54.478	25.9	25.9	38.8	25.9	10133000	11676000	14265000	10027000	27	ISGTVGYWNAIQK;KSGEDVTTAWK;LPYYEDCGTPGR;LPYYEDCGTPGRK;SGEDVTTAWK;YKGGCASTGEGACQIMSR
HCON_00025330	6	6	6	3	4	4	2	3	4	4	2	47.7	47.7	47.7	14.803	132	132	4.5	0	323.31	19.7	36.4	25	13.6	70031000	69690000	50721000	45791000	29	ISQQTTR;LSDEGFK;LSDEGFKQLIER;MVENAVINMAR;QQAENQENALNSMLSQILDQQALVR;TTTVKFDR
HCON_00025360	9	9	9	8	8	7	6	8	8	7	6	30.6	30.6	30.6	34.747	324	324	5.26	0	73.68	29.9	25	24.4	21.6	42965000	43518000	30087000	19468000	58	ALFLLGK;DGAGVVAEVGANVR;EFGGPNVIK;GKLILSINDKL;LILSINDKL;VATSGVNPVDTYIR;VAVVGSR;VLSNVPIPAIESGEQILIR;YPEGFDLIVEMAAHLNLK
HCON_00025370	14	14	14	11	14	12	12	11	14	12	12	73	73	73	16.885	148	148	4.47	0	323.31	68.9	73	66.2	68.9	511010000	482510000	396840000	348070000	248	ENMKLPQPAEGATF;GDGNISWGLEDDTDMTLTR;GKGDGNISWGLEDDTDMTLTR;IHMNGVNQTTGVIDKR;IYNLHVECGPNYPK;KNMMCAK;LLEELEDGQK;LLEELEDGQKGK;LLEELEDGQKGKGDGNISWGLEDDTDMTLTR;LPQPAEGATF;SVLEDIR;SVLEDIRK;SWNGSFMIK;WTGTIIGPPR
HCON_00025400	3	3	3	3	2	1	1	3	2	1	1	8.7	8.7	8.7	48.162	423	423	4.9	0	7.6352	8.7	6.1	4	4	8592000	4444500	1337100	1443900	9	EKEEEALATQQKEEFTK;ELAELEHHEEK;LLGAVLYNR
HCON_00025410	3	3	3	2	2	3	1	2	2	3	1	15.7	15.7	15.7	16.109	140	140	4	0.0028955	3.0551	10	10	15.7	5.7	5005100	7722400	8207400	0	12	LQEHVGR;QQLDFDAK;VSEITVK
HCON_00025420	11	11	11	7	7	8	5	7	7	8	5	36.7	36.7	36.7	50.483	461	461	6.07	0	133.54	22.3	23.4	23.6	14.1	16211000	15849000	11906000	7381400	53	AAAEHVNLSPSCLK;ALESTISPVVIFATNR;ALLLAGPPGTGK;AVAQLLTPAR;DIVEDDDIREITELFVINR;EALPNAGGLVGQTLAR;EVYEGEVTELTPVETTNPLGGYGK;LDPSIYDSILK;QKVEIGDVIYIEANSGAVKR;TAAGVFVDLVK;VLIVPTIEYSVEELKK
HCON_00025570	1	1	1	1	1	1	1	1	1	1	1	2.6	2.6	2.6	44.207	386	386	6	0.0024174	3.4266	2.6	2.6	2.6	2.6	1487500	599520	350940	328670	5	GIFDVEYLSK
HCON_00025610	23	23	23	20	17	17	16	20	17	17	16	40.5	40.5	40.5	72.153	660	660	5.33	0	323.31	33.8	33.2	34.2	30.5	124470000	98384000	75914000	70495000	132	ACDDMMQVGR;ALVVMHVVPK;AVDSPQSGDEAPPK;CLDNYEVAGSAFVK;DLSSVVDGYIANLER;EFGNPIYIFK;IFGSSNPAK;IIFANIAQILEFHK;KEFGNPIYIFK;LLYQGTLPISDSQGGTSQK;LQNFDGSLNAQGK;MELPADLVGKDK;MLAALVDPR;MLFEPSVPDDPLK;NQIMVNK;QYVLMELVETEKDYVR;SDYLVSQEDFEQFFAETK;SPTSPPPVGK;SSDPAQPTAFIATAQTQEEKNEWVR;TPEEMAR;YISEQLDQQK;YISEQLDQQKR;YQLLLKDILK
HCON_00025620	6	6	6	6	6	5	4	6	6	5	4	75.3	75.3	75.3	8.6279	77	77	3.45	0	144.29	75.3	75.3	57.1	51.9	249300000	249700000	156120000	113570000	102	EGIPPPQQR;EIELDIEPNDKVER;QMNDDKTATDYK;TLTGKEIELDIEPNDKVER;VAGGSVLHLVLALR;VEEKEGIPPPQQR
HCON_00025670	14	14	14	10	9	1	5	10	9	1	5	7.2	7.2	7.2	284.06	2514	2514	5.45	0	57.668	4.8	4.9	0.4	2.7	17600000	5372500	0	619710	30	AAAGAFLAGLK;ALAFLIQTSK;ALVTANFAEICGHAK;AVAPSDKPQLVLALCK;DLLGLEPGAPLHK;FVAGELK;LAGSEFGTGEVDVQEQIDR;LNVQEEAAGVVR;LSAWDQCDPSLCK;LSELNPALVLPR;LVEEASMVSEELVR;NIDPLFQK;SLFGGSPISDEQTATEQVIR;YNLTSGEAYEK
HCON_00025800	9	9	9	6	4	7	4	6	4	7	4	6	6	6	194.08	1746	1746	4.65	0	103.67	4.2	2.3	5	3.3	5123300	6761300	3081500	3756300	32	DLASILALSFPDR;EIQDGKELDFETGFDNAR;GLGELSECSSEAISER;KSPDSNGDFNEK;LVDSLALVR;NHSEAFR;PTVGTVTQLLK;TVLVTLAK;YFPVVGDICK
HCON_00025830	5	5	5	4	4	2	0	4	4	2	0	25.2	25.2	25.2	24.049	218	218	5.12	0	69.493	25.2	22.5	12.4	0	4759100	1354100	1050600	0	15	GFAYAEFADK;QMQSDIEGQMNLPR;SVYIGNVDYSVTAEELEK;VTILCDK;VTILCDKYTGHPK
HCON_00025890;HCON_00003480	7	7	7	6	4	5	2	6	4	5	2	9.3	9.3	9.3	87.334	773	773;521	5.16	0	11.883	8.2	6	6.9	2.3	8014700	4413700	2016100	508000	26	DLKPENILFESEDSNAR;GSFDVAAAK;IEDGALFAVK;LLPACVEQQLK;LLVPEELDR;LTDFGLSK;LVDFGFAR
HCON_00025900	7	7	7	4	5	6	4	4	5	6	4	36.7	36.7	36.7	22.744	207	207	5.67	0	23.604	20.3	25.1	32.4	20.8	59349000	47042000	19606000	13123000	34	AGSYGIQEYGAVFVK;AVHGCFSNVVGLPIYK;DFVEQTAAGK;LHAVLEEMK;LMQQIGIK;VHSALVNK;VSNFEENLPK
HCON_00025940	16	16	16	13	12	13	13	13	12	13	13	52.6	52.6	52.6	27.823	249	249	4.23	0	228.14	38.6	39.4	34.9	47.4	188320000	162000000	90896000	81611000	136	ADDDLELNLGK;ADDDLELNLGKK;CSVTAIK;EKNPELSGEK;EKNPELSGEKK;HFESVLR;HVLQFLLAELGTTGSIDGNNCLIVK;KTAFSNFAEICR;KVIKLDDDEPAPTPETTADDLGELK;LDDDEPAPTPETTADDLGELK;LFFLQCHTCGSR;SGFTAMVGK;SSDTELTK;SSDTELTKDTR;TAFSNFAEICR;VIKLDDDEPAPTPETTADDLGELK
HCON_00025960	2	2	2	1	2	1	1	1	2	1	1	4.2	4.2	4.2	55.271	474	474	4.75	0.002897	3.0583	1.5	4.2	1.5	1.5	26039000	22676000	24828000	21920000	10	ELANDAIIDALTK;EVQLQLK
HCON_00025965	6	6	6	6	5	6	4	6	5	6	4	33.1	33.1	33.1	31.291	284	284	4.73	0	323.31	33.1	28.5	33.1	23.6	288350000	261170000	204350000	199390000	89	AAAAANNGAAPPDLSLMSLAR;AEAAEALINDIDDK;DGTPATQSQQAK;GAIESFDIASVR;HFVNTIMTEEEAK;HGGDDYIFALLTGYFDAPAGVK
HCON_00025970	12	12	12	7	9	5	6	7	9	5	6	9.8	9.8	9.8	139.81	1255	1255	3.24	0	20.56	5.3	7.9	3.9	5	20514000	20975000	14003000	10536000	35	AIMIGAIER;DAVLCTSSR;DYIAVGSDSGR;EIADVLR;EVTEGLDR;FLTVGIADSTVR;KGENQLVIFCDDTTPR;LANDMEEVELAK;NLGEQPDIR;TTVDNVTGDMMDTR;VHQETFGK;YAEPLDDK
HCON_00025980	33	33	33	32	33	29	30	32	33	29	30	71.2	71.2	71.2	47.891	437	437	5.47	0	323.31	70.5	71.2	68.9	67	1476600000	1315600000	1014700000	874940000	505	AFGSHVIVTEIDPINALQAAMEGYEVTTLDEAAPR;ANIVVTTTGCK;ANIVVTTTGCKDIVLGR;ASSKPAYK;ATDVMLAGK;DGKPLNMILDDGGDLTNLVHQK;EIIIAENEMPGLMAMR;EQAEYLGVPIDGPYKPDHYR;EQAEYLGVPIDGPYKPDHYRY;ESLPDGIK;ESLPDGIKR;EVVKPQVDR;FDNLYGIR;GLSEETTTGVHNLAK;GSAASLR;HIILLAEGR;HMELLPNDAIVCNVGHFDCEIDVK;IGLYVLPK;KEIIIAENEMPGLMAMR;KLDEEVAR;LHLAQLGVK;LKVPAINVNDSVTK;LTKEQAEYLGVPIDGPYKPDHYR;SKFDNLYGIR;VADIGLADFGR;VADIGLADFGRK;VPAINVNDSVTK;…
HCON_00025985	4	4	4	1	2	2	3	1	2	2	3	11.7	11.7	11.7	48.838	427	427	4.38	0	7.0383	1.9	5.2	5.2	8.4	2743100	3931600	2034300	1727900	12	FEVPYYTTSGLQVR;GVELEDVK;LTTQVKPLIWVEAVVEK;SCSAIFILDLK
HCON_00026020	9	9	9	9	9	9	8	9	9	9	8	52.5	52.5	52.5	9.1801	80	80	4.75	0	323.31	52.5	52.5	52.5	52.5	1228500000	1188900000	1007200000	860960000	212	KVNPWAEK;RYTETQEDPLVNPIDK;RYTETQEDPLVNPIDKK;SQLNIER;TPISQSATELR;TPISQSATELRR;VNPWAEK;YTETQEDPLVNPIDK;YTETQEDPLVNPIDKK
HCON_00026170	49	49	49	46	46	46	44	46	46	46	44	73	73	73	57.946	538	538	5.61	0	323.31	67.3	67.3	73	73	8114900000	7010500000	5259200000	4890800000	1263	APGIIPR;AVDSLVPIGR;DNGKHALIIYDDLSK;EAYPGDVFYLHSR;EFLAHIR;EGDIVKR;ELIIGDR;EPMLTGVK;EVAAFAQFGSDLDASTQQLLNR;EVVVNFLATFK;EVVVNFLATFKA;FEKEFLAHIR;FNAGTDEK;FNAGTDEKK;GHLDKVDPSLITK;GHLDKVDPSLITKFEK;GMALNLEPDNVGVVVFGNDK;GVRPAINVGLSVSR;HALIIYDDLSK;ILGQESSIK;ILGQESSIKLEETGK;KKLYCIYVAIGQK;KLYCIYVAIGQK;LELAQYR;LKEVVVNFLATFK;LKEVVVNFLATFKA;LSVREPMLTGVK;LTDTGAMK;LYCIYVAIGQK;NIQAEEMVEFDSGIK;PAINVGLSVSR;QGQYVPMA…
HCON_00026180	1	1	1	0	1	1	0	0	1	1	0	2.1	2.1	2.1	63.087	567	567	3	0	16.296	0	2.1	2.1	0	0	373620	0	0	4	FDDELVDSGVAK
HCON_00026190	15	15	15	11	13	13	14	11	13	13	14	35.8	35.8	35.8	54.092	466	466	4.71	0	266.53	27.3	31.5	29.2	33.3	95615000	71988000	32989000	41361000	86	ASDTMVQWVDQR;DDGTLYR;FWIAIQDLK;GVLSAAQQQGSR;HGLEEDEAESYNR;IYEEFLAPGAPAQVNVDSR;KADKVVYDSEER;LQESVQLR;NFIFNMGAAK;QLSSDSLPVR;TLDQTLDCLQK;VAVPQALTGQSLVALVGEK;WGLSVQELVK;WGLSVQELVKDPIGR;YSPNEQIDQK
HCON_00026210;HCON_00064610	10	1	1	9	10	10	9	1	1	1	1	61	5.7	5.7	13.641	123	123;81	7.14	0.0043871	2.7462	60.2	61	61	60.2	30311000	23748000	17526000	19810000	7	AMSIMNSFVNDVFER;EIQTAVR;ESYSVYIYR;HAVSEGTK;IAAEASR;KESYSVYIYR;LAQYNKR;LILPGELAK;QVHPDTGVSSK;RKESYSVYIYR
HCON_00054450;HCON_00054410;HCON_00054360;HCON_00026220;HCON_00119190	11	11	11	7	10	7	9	7	10	7	9	60.2	60.2	60.2	11.369	103	103;103;103;112;130	5.95	0	199.09	52.4	59.2	52.4	53.4	761740000	777070000	613420000	568960000	167	DAVTYCEHAK;DNIQGITK;DNIQGITKPAIR;DNIQGITKPAIRR;ISGLIYEETR;KTVTAMDVVYALK;KTVTAMDVVYALKR;TLYGFGG;TVTAMDVVYALK;TVTAMDVVYALKR;VFLENVIR
HCON_00026230	11	11	11	8	6	8	7	8	6	8	7	28.5	28.5	28.5	55.185	494	494	4.31	0	91.79	20.6	17.2	21.7	20.6	21699000	17319000	17325000	9443500	52	ERDIYDFFAPLQIVPDGILLPDER;GAAVGPWEESR;GGYDDGYGGFGYLGR;GLPYSCTEDQLR;KDYDEALLKDK;KFFGDTGISK;TNGEAYVVFADQETADR;VASSYSDTFGR;VKDLVVK;YIEVMPADEESSR;YVELFPDFGR
HCON_00026240	6	6	6	6	5	3	4	6	5	3	4	10.9	10.9	10.9	78.105	687	687	5.56	0	44.603	10.9	9.5	6.1	7.6	8967300	6122700	1528100	1593400	30	ADQLYDEAIR;EKLDLNDVANNSTFIIVR;LKSENSVWSGDQVR;LVCALQLLR;VASNDPTALWK;YDVGTCIWDSSEK
HCON_00026250	5	5	5	2	3	3	2	2	3	3	2	20.7	20.7	20.7	36.429	324	324	4.73	0	53.291	5.2	15.1	12.7	9.6	1894100	6660200	1921400	1417400	15	AWLLSDLK;LMTVDPNLSR;LPEVLDPWDGLPDREFAK;NVVVENTIFGELDREQEAFVEK;VIIDDLQVK
HCON_00026290	16	16	16	14	7	6	5	14	7	6	5	21.6	21.6	21.6	96.257	872	872	5.02	0	47.852	19.8	10.9	9.9	8.9	13624000	8107400	5844500	4285300	62	AAIFEAFLK;ATLTFAEQGK;DMEHVEMLNLESGR;EALLDLFQVPQADIR;EYVAHELLR;GTAIIHFDPIVLAR;HLIAVPDEAQSLADIQQTGR;KLSYLGPK;LAPDTLK;LHVLLAK;LIINDKEEFIGSGK;SHFDIDPPAVAAELPPQAEQPVPPCQK;TVEFTSPPSR;VDISTDK;VYTHEGFGK;YLINEVSK
HCON_00026310	1	1	1	0	0	1	0	0	0	1	0	1.3	1.3	1.3	178.23	1621	1621	3	0.00029824	6.103	0	0	1.3	0	0	0	0	0	1	TNTALTSYESVNEELDRLDAK
HCON_00026410	10	10	10	7	2	5	4	7	2	5	4	23.6	23.6	23.6	51.317	458	458	4.06	0	28.06	18.3	4.1	11.4	8.7	23746000	7165200	38534000	23745000	31	AALPDNR;AHCVDNTDEVQR;FKWPLDLQK;FLVLATDGLWEWLDPDTVVR;LAFEMCDEDLCR;LIDILQVPPGR;LLGELYPLR;QVLLDIQER;SITIDQDAIAR;WNADAHLR
HCON_00026420	1	1	1	1	1	1	1	1	1	1	1	7.5	7.5	7.5	21.79	200	200	6.5	0	27.776	7.5	7.5	7.5	7.5	663750	918560	773180	0	11	STVQALLNENSSLIK
HCON_00026430	10	10	10	10	10	10	9	10	10	10	9	49.1	49.1	49.1	19.894	173	173	4.55	0	323.31	49.1	49.1	49.1	48	265440000	272130000	157800000	158020000	129	DVEDILQPTFPK;EATQAPWGNTK;EDAIEFCEK;FASKEDAIEFCEK;KDVEDILQPTFPK;NRWPYEIEKEHER;NYGSNFAWSK;RKDVEDILQPTFPK;VPVTVTGDEAAEIGGRPAEHTEER;WPYEIEKEHER
HCON_00026520	3	3	3	2	2	3	3	2	2	3	3	7.4	7.4	7.4	55.262	487	487	5.4	0	39.594	4.7	4.7	7.4	7.4	1360500	1286700	2005900	2368400	15	AIQENSNSLSNEK;FGSLATLEAVK;TLTLPTDDVQVK
HCON_00026530	7	7	7	5	3	2	4	5	3	2	4	30.1	30.1	30.1	32.985	289	289	4.94	0	12.634	21.8	15.6	9.3	15.6	5665900	1398800	0	1210100	19	FSLEDTDLSVANSLR;HTIYPNPK;IVYSGIAVLK;SEFSQLKDQEGEEK;SELLQHGLAINN;SVTTADLVCK;WNPTCGVGFEYDPDNALR
HCON_00026550	20	20	20	17	19	17	17	17	19	17	17	62.1	62.1	62.1	28.386	253	253	4.61	0	323.31	59.7	62.1	54.5	62.1	526980000	496810000	429290000	418350000	278	ALSQVVQSGAQNIEIAVMK;ALSQVVQSGAQNIEIAVMKR;DCVVIGVEK;EAAEAEEAK;FTQSPGR;GKDCVVIGVEK;GKDCVVIGVEKK;GSTAVGVR;IECQSYK;KGSTAVGVR;KSIPALQDDR;LTLEDPVTVAYISR;LVEQEREAAEAEEAK;RPFGISMLIGGFDFDGHPR;RTDVPGECTHR;SIPALQDDR;TDVPGECTHR;TEPSGAYYEYLANSTGR;TEPSGAYYEYLANSTGRGEKPVR;VLTVEEVEALMK
HCON_00026560	4	4	4	3	3	2	0	3	3	2	0	4	4	4	128.97	1167	1167	3.62	0	7.7348	2.7	3.2	2.1	0	19924000	18756000	599160	0	11	DFQGLSDRDIELIVR;HDVLTER;IIDDPSEAAK;IVHTADWDTPVVNIR
HCON_00026690	8	8	8	5	6	6	3	5	6	6	3	14.5	14.5	14.5	71.572	627	627	5.71	0	154.04	8.6	10.8	11.8	4.5	8038300	24096000	11181000	11789000	35	FGSVNYYAK;GFNPVVMTK;GIAVVVETPAVGLK;MLDPDGNVVYSAR;MLEELIER;SADTLDGLWTFVR;SHPCAIMWSLANEPK;TTHYPYAEER
HCON_00026740	4	4	4	3	2	1	1	3	2	1	1	7.1	7.1	7.1	59.667	522	522	6.67	0.00028297	4.6945	4.4	4.2	1.5	1.5	4495700	1625300	687290	925680	8	GIVEVAIK;ISGVPVVK;KLGDGNFGEVWYGK;NVLVGEK
HCON_00026770	11	11	11	8	8	9	7	8	8	9	7	45.1	45.1	45.1	37.643	339	339	5.5	0	240.43	33.9	33.9	31	27.4	70750000	68447000	18927000	28979000	90	DAPELKLPK;DPQLPQMFAPVK;GEAYVCTSVPLDPEAEHYITGYKPVLEGK;HGVEVAGWVVNENEKGEDEWFLIGR;NEPDHSGVTLYHTEEPQPK;QGDMLAAR;QSILYAWAK;RDPQLPQMFAPVK;TAATMILVTGGLLPAK;TKQSILYAWAK;TTESFETACVIEEDVELHPFAYR
HCON_00026780	11	11	11	10	9	9	8	10	9	9	8	46.2	46.2	46.2	35.053	320	320	4.59	0	127.71	44.1	35.6	38.8	36.2	59978000	70532000	57189000	40431000	67	DVIKEVTK;ECTTYTLDR;FHAQHPALLPAINSLLK;GMVTLPSDEEGIAK;LFDYLQK;LNSLTAR;QAMAIAFGGAMPGGSGR;SDPVACHILQDYYIIK;SVLSHTGR;VLQGGGTPMVNQPCDDSLLRECDR;VQADGSPSPAEPPQITQEMLR
HCON_00026790	8	8	8	5	5	6	4	5	5	6	4	37.1	37.1	37.1	25.528	221	221	4.19	0	47.16	26.7	26.7	29	24.4	50232000	50676000	49085000	28590000	47	AAEDAYWADDDKLVNR;AAEDAYWADDDKLVNRK;AAYLAFEEAMLPR;FANENPK;IEVVDHLEENINQLEVGTATAR;KLAEAEMAK;LAAEKIEVVDHLEENINQLEVGTATAR;SPQNPLNAK
HCON_00026860;HCON_00175650	6	6	6	4	5	5	3	4	5	5	3	20.8	20.8	20.8	46.811	400	400;433	5.64	0	323.31	16.2	18.5	17.2	8.5	17778000	11508000	2724900	1457400	31	FLEDEAKENEGAEAPTLEDVDGFKER;LLGLVNDEDLSSQR;MFFLDAFLK;NAGDIITTDIIATLWGK;SFVGSYLK;VTMCDFEVR
HCON_00026870	4	4	4	4	2	2	2	4	2	2	2	12.8	12.8	12.8	46.538	407	407	6.67	0	25.965	12.8	6.4	6.4	6.4	9704300	2336700	1344400	1374900	15	ALVNNYIQQIDPNVAR;SLLQQFVVEK;TIAAFLVQEHSVALVK;TLWEEFIKER
HCON_00026910	8	8	8	7	4	5	4	7	4	5	4	25.5	25.5	25.5	39.856	349	349	5.42	0	64.912	22.9	15.5	17.8	15.5	15215000	7858000	3515700	4149700	35	ADGLTEESR;EKDGEVMSPFDDNSYAVIR;LLDIFNQGSNVEK;MSENFTQAFR;QGLIDYNFNCFK;SFLFDVASK;VDAQYDIYNR;VVQNLVK
HCON_00026960	9	9	9	9	8	6	9	9	8	6	9	36.9	36.9	36.9	24.766	214	214	5.51	0	20.575	36.9	33.2	27.1	36.9	159340000	91131000	38602000	108350000	49	EHGPLEK;GAYGKPQGLVAR;IFDLGKK;KHPYHVTR;MLSCAGADR;QLIVVSR;SDGVGVQLVR;VDIGDILFSMR;WDKADYER
HCON_00026970	11	11	11	8	9	5	6	8	9	5	6	26.8	26.8	26.8	50.552	436	436	4.52	0	66.098	19	22.5	17.4	17.4	44948000	39924000	11794000	9300100	56	CEFAADAFAAK;HVEDLISEEDYEK;HVEDLISEEDYEKAR;IVLYDTLLSGEEKEK;LAASLKFPLTK;LGHGDKLITALTK;LLLGTNWVLFLWNYYLHYR;LYVVYGSK;RCEFAADAFAAK;VHLVNEK;VIQQCAEAAAELTDKDK
HCON_00026990	2	2	2	2	2	2	1	2	2	2	1	3	3	3	77.409	695	695	4.6	0	6.1819	3	3	3	1.6	0	510150	375180	160700	7	GLELGEALVK;TSEELQELLLK
HCON_00027090;HCON_00027080	6	6	6	5	5	4	4	5	5	4	4	53.2	53.2	53.2	15.356	141	141;136	5.05	0	323.31	48.2	46.8	27.7	41.8	31962000	40060000	44267000	44160000	41	DLGLEKGYR;GNDTIFGK;IAMLQEAEDSDQALLGK;IIYEDDDVLAFHDVSPQAPVHFLVIPK;LMLTAAK;QLGWPPG
HCON_00027115	9	9	9	5	6	6	5	5	6	6	5	16.5	16.5	16.5	73.814	672	672	4.52	0	118.42	10	11.3	11.2	9.1	12159000	18238000	13966000	4360100	29	ATIVEQMSIPAR;AYQDAETMYTETR;ELLGLLYQLSK;HSYAEQAQHDLR;SDVSGAEDELLER;SLSVCQQNK;SVATYASGVLK;TIASYPTLIDALIK;TVEEAGVTPILVEAMR
HCON_00027185	2	2	2	1	2	2	0	1	2	2	0	9.9	9.9	9.9	33.679	304	304	4.12	0	40.748	3.9	9.9	9.9	0	1986900	909950	877070	0	5	TLATDIVQVCER;VLSLLEEIKETQNEILEK
HCON_00027220	6	6	6	6	5	5	4	6	5	5	4	75.3	75.3	75.3	8.7943	77	77	5.02	0	78.787	75.3	63.6	63.6	40.3	123280000	114880000	78649000	83816000	63	GFDPFMNMVIEDAIEYPK;GNSVVIMEPK;KYMDKEMELK;NGDPISLGMVVIR;THPPELK;THPPELKK
HCON_00027230	8	8	8	7	8	7	8	7	8	7	8	36.4	36.4	36.4	20.756	184	184	4.13	0	150.11	32.1	36.4	32.1	36.4	1485700000	1503900000	878680000	819260000	168	AIETATK;AIKPVFVK;HAANDVINTHLE;LNQIADK;QLHGDGPVSNVLATIEQK;SVPPQVQK;VLDDVDK;VLDDVDKQLHGDGPVSNVLATIEQK
HCON_00027240	30	30	30	16	15	13	9	16	15	13	9	9.4	9.4	9.4	429.49	3806	3806	4.24	0	82.127	4.7	4.5	3.4	2.5	45698000	23233000	14289000	7140500	79	AAAIHAALPGK;AEDTVERLEDCVDMYGK;AIDEAIK;AIEGIIGELDEK;ATVTALDK;AVDNFLTESR;DTTLATLYEK;GQILCGK;IDDCASILACIGDTK;IHVDDANDACGR;ISEAMNVLTGHDETDEESLVAK;ISESVCVEK;LAEAEQEWEK;LATAEFAK;LLAQASVDPGAK;LLEQLEK;LTDSERPSDAEECCEHLDNLESLLEK;NIFSELSQK;QNDLQISLNK;QQLQVQDNNLSFIEKDPLKK;SEETTDEAVQEELK;SLEAELDAHEEVLK;TLVQSGK;TSPSELADSQQK;TVCEWAEVR;VDSLVIDAIR;VGALEQTLQSVGER;VLFEAEK;VLSDLLK;VSSPLEVDEEATSMDESFVR
HCON_00027250	4	4	4	3	3	3	3	3	3	3	3	49.1	49.1	49.1	12.672	114	114	5.64	0	19.698	23.7	23.7	23.7	23.7	21348000	24880000	24826000	18726000	25	HCQAQIKPLDR;LATASDPPLTTECPVCHAKPPTPTDQFCR;LIIFDQIR;YCASCGAR
HCON_00027320	42	42	42	32	37	32	32	32	37	32	32	39.2	39.2	39.2	137.92	1231	1231	5.49	0	323.31	32.2	36.3	31.1	31.7	163880000	167640000	94489000	94605000	245	AWEVDSCR;EATPVEVPIDPTEYR;EQCFYDIYR;ERPAYCIAENLAFYVK;FADAIDK;FADAIDKLR;GICFHQDQPIFVSGGDDYK;GPFELLGLVPPSK;GQTIPPIDPNAK;HTLTLINR;HVLEGHDR;IWDISGLR;KLEVLCSQQESTR;KQLPGGGGSVPR;KVLAAAEQDNKDPNQLAYDEHNPFVVCSR;LEENWPLLATAR;LLELGPKPDVAAQVR;LLHDQLGVVNK;LLHDQLGVVNKQPFK;LLVPPPPICK;MCVLLDKFDEHDGPVR;NAEMLAYFTHCELQPVHR;NDAHGHYQTALYLGDIEER;NEEGLQLFDVQQK;NFVPLYR;NWQEASGK;QEVAEAEQLIEICR;QLPGGGGSVPR;RIDEVLNMVK;RLDLT…
HCON_00027370	13	13	13	12	9	10	5	12	9	10	5	17.4	17.4	17.4	98.025	894	894	5.48	0	230.75	15.7	11.5	11.9	5.9	46499000	31864000	36497000	27940000	65	ALANHDETQVCAAAVGLVTDMCR;ALEFLNDASAR;AQLLLDVLQK;DFPAFVK;ELSVILREENCQPFAR;FVPAMVK;LAAFETLMELIK;LAATNALLNSLEFTKK;QAAGLQLK;TISQNQDDQKR;TSVTNPGSTASLK;TTDRTDGNQSNLR;WLTLPADIR
HCON_00027380	40	39	39	34	36	30	26	33	35	29	25	61.6	60	60	83.27	752	752	5.04	0	323.31	52.7	51.6	46.7	43.1	354410000	231870000	214630000	131420000	243	AFADAFR;AQMLVSK;CPTDELAVTNAAVVNKDDFDAQGVK;EFSIQFGGMAFTK;ELDKMSNDLQNLLQQQSYGIGIK;FSNLVLQALLVLLNEPPPPDHR;GELCVFQFSDPEK;GELCVFQFSDPEKGK;GILLFGPPGTGK;GMVVWGSEVTR;HIQMQTGPGHR;IEAIALGME;ILEEGAR;IVNGPQILDK;IVNGPQILDKYVGESESNVR;KCEEGYR;KLDPEVNLEDLAK;KLFADAEEEWRR;KWAVLSLDQEVLVAPFAFK;LDPEVNLEDLAK;LLDYSPVGPR;LLGVIDFCR;LLVLATSSNR;LSVLLIDNVER;LVEETVNPDAGGFVTAVLAGPPR;MGIGGLDKEFSGIFR;NATSEPLNSDFMAR;NFSGAEIEGLVR…
HCON_00027410	28	28	28	19	23	24	17	19	23	24	17	38	38	38	86.203	756	756	4.22	0	149.27	28.3	33.1	33.6	22.5	105560000	129340000	96834000	78670000	129	ALSENEAK;DSQLSPEK;DYMAGIIHVR;EHQQLALK;EIVSQADELAELASR;EQLSAAR;GICILIDGR;HIADMLIAQVNANHNVTPEAR;IDELGQR;ITAENEER;LEQTWGR;LLDWIEGPGEK;LMAAVPAHSITLEK;LNNDIQELR;LNVTEAFNTTIVEVNHR;LQITPDDPVIAEAR;LSIGQQSPSEESPR;MAIIVQPDKFFHQQK;NQIGLNEK;NQIGLNEKLEQTWGR;QAAILSIR;QLCQVALVLR;QLVKEHQQLALK;QSEEFHTR;QYYHAAGTAR;STYEYGR;VLQEVFSLPGSVDR;WLLTLHEIGENKDEAR
HCON_00027420	6	6	6	6	6	6	5	6	6	6	5	35.6	35.6	35.6	17.842	163	163	4.26	0	60.918	35.6	35.6	35.6	29.4	23666000	25043000	19334000	11846000	38	ANPVSDNKGVLACEYR;GVLACEYR;IDDPVTVPQGAPK;ITTYLPDTTK;NPQFLDPQETFEHYENR;YRIDDPVTVPQGAPK
HCON_00027590;HCON_00027520;HCON_00027490	18	18	18	14	15	14	14	14	15	14	14	36	36	36	53.267	470	470;71;109	4.85	0	323.31	32.1	32.1	30.6	30.6	107250000	114080000	76850000	71957000	141	AESVPGITDK;AESVPGITDKTYEVWR;ASQTSTLSGAGVK;ASQTSTLSGAGVKR;ATALRDEMDEAVR;DFLTMEAELPR;EEIGRFEVQR;ELGVAQESMSK;FTEALSEYVGLVGSVK;GLSMLASCEESTALAR;GVIVPAAPEK;KELGVAQESMSK;LRVDCDVR;MDQLEAEFGEISK;RMDQLEAEFGEISK;SIAAMTK;SVGEVFSK;VWQTWQTAQQNLAR
HCON_00027690	18	18	18	15	15	14	13	15	15	14	13	67.3	67.3	67.3	27.632	257	257	5.8	0	323.31	58.8	54.5	52.9	53.7	152060000	129960000	75914000	79883000	129	AAALLFAK;AGEVLNSDISVYDELFNVNVR;AYAAFLER;CLALEMAPQGVR;EALPHIIK;EVAEAILFLASER;IDSLVNSAGILR;KIDSLVNSAGILR;NETALEEVAK;NKYQLSLTGR;SAVDQFTK;SSFTTGELLR;TIVDNTIR;TIVDNTIRK;TMPVAIITGASSGIGR;TTHALGRPGDPK;VNAVNPGVTVTNLHR;YQLSLTGR
HCON_00027700	17	17	17	16	17	15	12	16	17	15	12	72.3	72.3	72.3	26.72	253	253	5.19	0	323.31	72.3	72.3	58.5	49.8	203210000	195230000	133760000	105260000	163	AAIDQFTK;ATHALGR;CLALEMAPHGVR;DEDALKK;EGYALSLSGR;EGYALSLSGRDEDALKK;MALPHIIK;NLIEHTIK;QMEVNVR;SCFDAGAPGAITTVGDLCDEANAK;SGMDDSAYEGFLER;SSFTTGQLLK;SVVMLTR;TKGTIVNVSSIAGPCPFPGVAYYCMSK;VGEPSEVAEAVLFLASNK;VNAVNPGVIVTEVHK;VNAVNPGVIVTEVHKR
HCON_00027720	3	3	3	1	1	0	2	1	1	0	2	4.6	4.6	4.6	119.49	1067	1067	4.38	0	11.185	0.9	2	0	2.9	0	4040300	0	1479600	7	ATVEDLDRPGVDTEPESVLLR;EWQCLGQVFK;LQQLKEEIGELSAADQER
HCON_00027730	8	8	8	5	5	6	5	5	5	6	5	12.6	12.6	12.6	77.554	680	680	4.7	0	32.32	8.4	8.2	9.7	8.4	11026000	3410300	2474000	5267200	29	EQGAGSLVLFSDK;IDEEDMLK;ILCDVICSGDGTLR;LAEHDVNCR;LIDAHPLLPK;QAAWEEAQTEK;QLFYANAAVK;WTPQEGLGLHR
HCON_00027740	7	7	7	5	4	4	4	5	4	4	4	8	8	8	112.42	1016	1016	5	0	26.416	5.7	3.8	3.9	4.6	31048000	29631000	8587100	1936300	27	ELLGCGLSEDGQLGLGSR;HTLLLAEDGK;IVAFFQPR;LHQPFAESISK;SHSLAVAEDGR;SVDTPIMTAGPSCPLK;TPVFLDK
HCON_00027750	1	1	1	0	1	0	1	0	1	0	1	9.1	9.1	9.1	16.179	143	143	3	0.0031455	2.981	0	9.1	0	9.1	0	1257700	0	391570	3	ELLDAGIVIDGAR
HCON_00027760	1	1	1	1	0	0	1	1	0	0	1	2.9	2.9	2.9	70.971	629	629	4	0.0043894	2.7546	2.9	0	0	2.9	956960	0	0	377220	2	ELDKPAALFIAPDEYDSR
HCON_00027790	6	6	6	5	5	4	3	5	5	4	3	5.3	5.3	5.3	176.22	1578	1578	5.75	0	95.673	4.7	4.7	3	3.2	13175000	6459100	5838000	2250200	26	GKDVSELFPAVVK;IINLIAK;KPAPALQSSFK;LNDAQYTPLR;SVSIEVPIGEQVQPIRIPDEEVEKER;VTDDNVEVSSDNAVFGK
HCON_00027820	4	4	4	3	3	1	2	3	3	1	2	13	13	13	35.511	307	307	5	0	14.038	8.8	8.8	2.3	6.8	10265000	11277000	1800800	1098500	11	FFQIDVER;TLIGDPSSIEQVR;VVENNLNSLTER;WCFSDIK
HCON_00027840	4	1	0	4	4	4	4	0	0	0	0	9.4	2.5	0	35.841	318	318	4.23	0	27.244	9.4	9.4	9.4	9.4	442420000	459690000	346630000	280760000	46	ELIQAGK;NIAVIPK;TAIETGYR;TPAQILLR
HCON_00027860;HCON_00121420	26	26	26	23	24	23	23	23	24	23	23	75.1	75.1	75.1	34.603	301	301;298	5.63	0	323.31	65.8	65.8	57.1	65.8	3666500000	3099700000	2419600000	2331800000	601	AIETGYR;AIGVSNWNAEQIER;FMPDKFGWK;GASNALEDTNVK;GASNALEDTNVKK;GHPEDPFAK;GHPEDPFAKER;GIAVIPK;GLESVYK;GLESVYKK;HNIALTSYATMGSPGR;IATVPIHNVQVELHIYWPQHELHELCK;KHNIALTSYATMGSPGR;LAEKYDK;LAEKYDKSPAQILLR;LFMNDFMK;LIDTAAVYENEAAIGEEIR;LIDTAAVYENEAAIGEEIRELIK;LSPEEIK;QLQMDYIDLLLAHMPTCFNHDMTAQK;QLQMDYIDLLLAHMPTCFNHDMTAQKK;SDVFITTK;SPAQILLR;SVKVEDIWR;VWVTHLYPEGIMESAR;YDKSPAQILLR
HCON_00027870	26	26	24	24	24	24	23	22	22	22	21	76.6	76.6	72.2	38.421	342	342	6.08	0	323.31	75.4	74.9	74.9	73.7	3412200000	2732900000	1984200000	1923200000	611	AIGVSNWNGAQIESVMK;DDIKLLESTK;DIWGGLEK;FGWYDAPNDLDDPNVK;FGWYDAPNDLDDPNVKK;FGWYDAPNDLDDPNVKKLAQK;FMPDKFGWYDAPNDLDDPNVK;FMPDKFGWYDAPNDLDDPNVKK;GIAIIPK;GMIDAGK;HNVSLTSYASLGSPGR;ISRPEIFITTK;KHNVSLTSYASLGSPGR;LFDFSLTK;LFDFSLTKDDIK;LFLDEFMIGHPEDPFK;LFLDEFMIGHPEDPFKSER;LIDTAAVYENEDSIGEVIK;LQMNYVDLLLAHMPTCFNHDMTQQNK;LSNGTTMPQVGLGTWQSSPEEVK;TALEGGYK;TPAQILLR;VASVPIHNCQVELHLYWPQHELHEVCK;VASVPIHNCQVELHLYWPQH…
HCON_00027907;HCON_00027905	20	18	12	19	17	19	19	11	10	11	11	64.5	62	49.2	36.175	321	321;330	5.25	0	323.31	56.1	46.7	56.1	62.9	460840000	431030000	329540000	270770000	194	AAIEAGYR;AIGVSNWNGEQIER;DIAIIPK;EELFITTK;ELIQAGK;GLEGVYK;GLEGVYKK;IVENFQLFDFK;LDWAPAPNALEDEHVK;LDWAPAPNALEDEHVKELAK;LFLQDFMEGHPEDPFADER;LIDTATCYQNEDAIGEAIK;LIDTATCYQNEDAIGEAIKELIQAGK;LWATHMHPDDTEGAIR;MPQVGLGTWQSSPAEVK;TATVPIHNCQVELYLYWPQHELQEVCK;TPAQILLR;VNFSLPGGVK;VTREELFITTK;YVMDRDIAIIPK
HCON_00027910	17	12	11	14	16	14	11	8	10	8	5	54.5	47.1	44.8	34.894	310	310	5.72	0	274.15	43.9	54.5	45.8	36.8	38553000	48391000	36118000	27022000	70	AIGLSNTNAEQIER;EELFITTK;ELIQAGK;GLEGVYK;GLEGVYKK;GPTITLSSGAK;ITREELFITTK;LEWPPAPNPLEDENVK;LEWPPAPNPLEDENVKK;LFTQAFMEGHPEDAFASER;LIDTATCYENEGAIGEAIK;LWVTHLHPDDAEK;MPQVGLGTWQSKPEEVK;NIAVIPK;TAIEAGYR;TPAQILLR;VNFSLPSGAK
HCON_00027940	5	1	1	4	5	5	5	0	1	1	1	13.4	3.6	3.6	34.457	306	306	6.25	0.0043702	2.6852	9.8	13.4	13.4	13.4	0	11782000	1410200	0	4	AAIEAGYR;ELIQAGK;ITRDELFITTK;NIAVIPK;TPAQILLR
HCON_00027960	12	12	12	7	8	7	7	7	8	7	7	12.3	12.3	12.3	140.41	1265	1265	4.96	0	233.28	6.3	7.6	6.2	8.3	29238000	40293000	15238000	11319000	48	AMPCVSHEWIYK;DATEAEDEDVDEEEQKK;EADTDNEENKDEGMEVDTSANEK;EATDVIADNIESTEDR;GTWTTLALSK;KKVENVEESVTPR;KSAATPATPQTSK;LPDVNAHQK;SAAAAVPVEPK;SAATPATPQTSK;SGVLNENLDSSVAINQDTQKLEEK;VATPVQK
HCON_00027970	11	11	11	8	8	10	6	8	8	10	6	49.7	49.7	49.7	16.645	149	149	5.09	0	47.127	44.3	44.3	48.3	31.5	238490000	181580000	99475000	100630000	86	ALQTLEAIK;ATSVKDVDQHEAVK;DVDQHEAVK;KALQTLEAIK;QHAKPVEL;QIAHFLK;QLAPVDPDWYYIR;SPAGVGALR;VKATSVKDVDQHEAVK;VKVPEWSDIVK;VPEWSDIVK
HCON_00028000	9	9	9	7	8	6	6	7	8	6	6	31.7	31.7	31.7	36.676	328	328	4.31	0	116.49	26.8	28	24.7	24.7	30684000	24044000	10005000	9264500	48	DDQQMTTDSPLFR;DKTAALLDVYTLENLK;EGDLLISAAK;FWDCETGVVLHTINTPTPAK;LGTASGDNSIR;LYHMVFEEEFAR;NPSVLCVVDTR;TAALLDVYTLENLK;TNDVPCLSNEK
HCON_00028025	6	6	6	4	3	4	4	4	3	4	4	5.5	5.5	5.5	139.06	1226	1226	4.16	0	69.18	3.6	2.8	4.1	4.1	7494800	1630700	2729600	1628400	22	DVELVCILVAALSNER;EYVPILNEFR;LGISEELIEK;QSTEIVYK;SSPQQVER;VTELLAEEVLNLPDDR
HCON_00028140	30	30	30	21	20	19	21	21	20	19	21	33.7	33.7	33.7	106.85	1002	1002	4.68	0	292.63	27.3	21.8	21	21.1	181000000	152930000	155220000	129700000	154	AAPAIPTSTPASAPK;AIPFSFGAPK;AQAEFAAQAK;DQSTNAPQSHSVPPEAPR;DSTQSLR;DSTQSLREELR;DYSESPDGVDEIFTAK;FASVEVANK;FKEVFEK;FMEAVAAVSASK;FTFGLSAAAAAK;GYGDQFK;LAVTADHSK;LFGASSTVTAEEK;LFGASSTVTAEEKK;LQPGQWECPECYSR;NAEGVVSPVKPTK;SGEKAPAPTSK;SSDSNESVPQK;SSDSNESVPQKGYGDQFK;TDADKCPCCGTSK;TPETKPTIK;TPETKPTIKK;TTLPTSSIPLGGTPSSEGQK;TTSPATTTSVVSETAKPTTNIFAGIKPTENVFSK;VCANFAIAPK;VCANHQLLPGMTIQVMPR;VFGSGFGGNLSFASLAK;VLE…
HCON_00028150	4	4	4	4	3	4	3	4	3	4	3	43.6	43.6	43.6	12.397	110	110	5.97	0	70.163	43.6	42.7	43.6	42.7	12315000	10394000	3652700	7196200	36	GGDEFDDIPDDELEETLMER;LEGLTEMIPASLR;LEGLTEMIPASLRK;QMLLGPSAAVQAAK
HCON_00028160	10	10	10	5	6	5	5	5	6	5	5	20.8	20.8	20.8	59.686	548	548	5.8	0	25.92	10.4	13	11.5	10.6	2248900	3688800	3513100	3624000	27	EAVLGEAEVEYTR;LVEGTVVNVK;LVQAAGGNAEK;LYAGNIIEESSK;SILEGVLLDAK;SLGFGSSSGELR;SNILLIGPSGVGK;TAPALGPCK;TFLTQTLAR;VLTEPQNSLLTQLK
HCON_00028170	3	3	3	0	2	2	0	0	2	2	0	8.9	8.9	8.9	61.239	541	541	4.17	0.00028977	5.3007	0	6.8	4.1	0	0	533040	269360	0	5	EYDAAVFAMEK;GDLSVFETNIR;KAEEAGIVAPPIPKPEIAAGDDSDAR
HCON_00028180	26	26	26	23	24	20	22	23	24	20	22	48.2	48.2	48.2	71.882	649	649	5	0	323.31	42.4	42.1	33.7	43.3	357930000	315440000	223450000	172750000	243	ADYEQYR;AVINATGPLTDTIR;CYDLVSGR;DMMSNNEWDIK;EIVDALK;EYACTAIDVIAR;GALIYYDGTHNDAR;HMAEEAMDACIK;ICGAHVK;IMAEELGWSSAEQR;KEIVDALK;LAFLNTHAAHEVLPDVVR;LHQEFPYLDAEVR;LIHGGVR;LWQVPYYWFGIK;MNLAIVLTAIR;MTIAGTTDTPSEVTLSPIPTDADIEFILK;NHIIEVSDSGLITIAGGK;NSFFIGK;QFIDVEMGQLAK;QNAASNVSLNLTK;SGEEYDVLVIGGGATGAGVALDSQTR;TALVELDDFSSGTSSR;VIFFLPWER;WPIIGTR;YLQAAIMK
HCON_00028280	12	12	12	11	12	11	11	11	12	11	11	55.8	55.8	55.8	23.639	208	208	4.98	0	323.31	50	55.8	55.8	55.8	138610000	156510000	103390000	95267000	127	ADGYILEGK;ADGYILEGKELEFYLR;ELEFYLR;GTVITIDAAPFR;IIDTVYNSTNNELVR;ISSSPGQVGR;LDSGNYSWASEK;LSEEDNAIINK;LSEEDNAIINKK;QWYEAHYALPLAR;SAAVDPLLLEQFATGR;TGATRPVPHK
HCON_00028320	3	3	3	2	1	1	0	2	1	1	0	3.5	3.5	3.5	103.45	913	913	6.25	0.0019131	3.7743	2.2	1.3	1.3	0	41088000	203720	115680	0	3	KDQILDNTLETK;SKPFVDLLDYVR;VFEVGSVK
HCON_00028330	15	15	15	12	10	10	6	12	10	10	6	34	34	34	54.484	488	488	4.69	0	101.03	27	21.9	22.7	13.3	67759000	51203000	21304000	18721000	72	AAVDHSSITGLTGR;IETLEGK;ISGQLVVTR;KEEQVEISDTVSTDPVTGVK;KGDVVQIMSQDDNWIQAR;KVNDLSR;LTDALELLR;NLDVTFK;QLNQIEVEK;RPVDQLSK;SMLLHAAPQYFATVVPLTSR;SNADNLGK;VGYLPASLSK;VNADYNSDLDDSR;WLSIDVK
HCON_00028340	6	6	6	6	4	3	4	6	4	3	4	47	47	47	21.008	183	183	5.1	0	323.31	47	40.4	31.7	40.4	108320000	91696000	67072000	54176000	56	ALSNGTWNPFNPETCR;GFDLDNSGNIDK;GFDLDNSGNIDKSELQNALTR;LSDQFYNILMMK;SGQISVDELQR;THTGHVNFDDFIQLCVVLQTLTAAFR
HCON_00028360	5	5	5	2	2	3	0	2	2	3	0	6.2	6.2	6.2	99.12	877	877	5.42	0	9.3214	2.2	2.1	3.9	0	966590	0	187890	0	11	AELLTDISDVR;ICEESPSSTK;LAQLSSLLK;LWLENSLQK;SLTTSVSEDQRELEK
HCON_00028390	4	4	4	1	3	2	2	1	3	2	2	2.8	2.8	2.8	142.94	1271	1271	6.46	0.00028409	4.7803	0.6	2	1.2	1.3	1841500	11953000	7779700	0	12	AFLVDQQK;DSAIIGVAK;ILLDSLSTQEK;NHVRPLR
HCON_00028405	7	7	7	6	7	7	5	6	7	7	5	47.6	47.6	47.6	25.973	231	231	4.82	0	56.199	35.9	47.6	47.6	29.9	28792000	27230000	15216000	18635000	56	DFTYVGQATVSK;EGFGDDACVPR;EKFPLVDTDYVPVYSK;KIDIAHVFASPYDR;KLPGGSDLLSDNSMLSER;LTEKYDGDLLLVSHGAPIGAIHEIWGK;TIETASTIVADK
HCON_00028410	11	11	11	10	9	7	4	10	9	7	4	29.4	29.4	29.4	41.22	367	367	4.96	0	32.743	26.4	28.9	21.5	10.6	38092000	30934000	27784000	19988000	54	AEPVLESDENAAQANQLYEELK;AMMANIDELNK;GEPPLSMDDIR;GEPPLSMDDIRK;LEITNCFPTAR;LFLAEALADDKGTVK;LFLAEALADDKGTVKDR;LSVPALELCAK;NDWSPEAVK;SISAYGK;VTGENIAK
HCON_00028420	2	2	2	1	2	1	1	1	2	1	1	10.4	10.4	10.4	22.251	202	202	3.55	0	11.534	6.4	10.4	6.4	6.4	5639500	5130800	2632400	609510	11	AAEGVYMK;EVVGTDGITSGGK
HCON_00028450;HCON_00047570	38	4	4	34	34	34	34	4	3	3	3	64.5	9	9	50.637	465	465;1032	6.1	0	49.185	60.9	59.1	58.3	59.1	234370000	217190000	172880000	170060000	67	DMRQTVAVGVIK;EAQEMGK;EHALLAQTLGVK;FEKEAQEMGK;FNEITTEVSNFIK;FNEITTEVSNFIKK;FNELKEK;GSVCSDSK;GSVCSDSKNDPAK;GSVCSDSKNDPAKEAR;GWNVERK;IGGIGTVPVGR;KIGYNPK;KVEDNPK;LPLQDVYK;MDSTEPPFSEAR;NDPAKEAR;PLRLPLQDVYK;QLIVACNK;QLIVACNKMDSTEPPFSEAR;QTVAVGVIK;RGSVCSDSK;RGSVCSDSKNDPAK;SFNAQVIIMNHPGQIAAGYTPVLDCHTAHIACK;SGDAGIVELIPTK;SGDAGIVELIPTKPLCVESFTDYAPLGR;STTTGHLIYK;SVDKTEAAGGK;TIEKFEK;TIEKFEKEAQEMGK;TLLEALDSIV…
HCON_00028460	4	4	4	4	4	3	3	4	4	3	3	22.9	22.9	22.9	16.655	153	153	4.55	0	14.53	22.9	22.9	11.1	11.1	59687000	54885000	46638000	41337000	21	AFETGSR;FTPIGGVLFILGWLTFML;KAFETGSR;SSCPEAMNK
HCON_00028470	2	2	2	2	2	2	2	2	2	2	2	12.4	12.4	12.4	23.973	217	217	4	0	17.62	12.4	12.4	12.4	12.4	1808500	2084800	1120000	1253600	10	DAEIAGLLDQAMR;DCINNQVSVNSLDK
HCON_00028490	2	2	2	2	2	0	0	2	2	0	0	7.3	7.3	7.3	33.891	301	301	4.5	0.0013847	4.1067	7.3	7.3	0	0	3509500	909020	0	0	4	DASVIPK;YLAIEYDPGLTKEEK
HCON_00028500	2	2	2	1	2	2	1	1	2	2	1	4.1	4.1	4.1	64.241	558	558	4.5	0.0002936	5.6314	1.8	4.1	4.1	2.3	0	1693300	1088400	1070300	8	LVCQEQKPQYQCK;SDVGAANALR
HCON_00028680	11	11	11	10	8	10	7	10	8	10	7	32.6	32.6	32.6	35.667	319	319	3.55	0	166.99	28.2	24.8	25.1	21.3	55235000	41182000	26053000	23669000	67	ADTLACYASTK;DVIVPLANVLTPNAFELGELVGFK;ELLPIYK;GMDAIHDLGVK;LTAVELNDLYEGLK;MNPVEEALCK;MNPVEEALCKER;YAQEQVDSGSR;YAQEQVDSGSRK;YVVVTSGVEESEK;YVVVTSGVEESEKADTLACYASTK
HCON_00028690	4	3	3	2	3	3	2	1	2	2	1	8.5	5.8	5.8	43.886	398	398	3.08	0	9.3038	5.8	8.3	8.3	5.3	351780	3534900	1768800	925400	11	EYPELNCEFLGK;KEYPELNCEFLGK;LLEDEALINR;NPIGLAAGFDK
HCON_00028740	5	5	5	3	3	1	1	3	3	1	1	16.7	16.7	16.7	41.041	365	365	6	0	7.6121	10.7	10.4	3.6	3.3	1800500	672640	190390	665980	8	AAGPYGPTIVK;HLVLVDPWGFPEK;SMTLPFGWAK;SWIDPGPAFDIQAQR;TSEIDSQISSER
HCON_00028750	6	6	6	1	3	3	2	1	3	3	2	5.9	5.9	5.9	117.9	1038	1038	5.09	0	13.698	1.3	3.1	2.5	2.4	408180	2633700	18571000	0	9	DAANFAK;DTFDSDFSNDWQK;EGGLTISPK;LANEIDAEIGSMK;VQGQLAK;YTEGIQSLNWPK
HCON_00028790	41	41	41	27	28	24	20	27	28	24	20	10.9	10.9	10.9	478.72	4279	4279	4.91	0	232.1	7.2	7.6	6.2	5	46075000	42724000	30781000	26181000	136	AAHAIIGGGPGIK;ADLSLNWIK;AEQELSK;AINYDEKDPFLCQSCGFCK;ALIAMYIK;DSTSELSK;DVAETVK;EIDETNDVSLR;GIPSEISQNLLDR;GTWFAPLEK;IANYDLDDCK;IESEWSK;IISDENPNVVLVDGITSLLLTLIHR;ILDSGVLSK;ILWNDLWPLAR;IRDEGSIGSLPIEGVPVGR;LAVCVEQLLANKR;LGADNAAEVR;LGSVGSMPVTAIQK;LLALADTGSAGR;LTELTTTHSNPIVK;NLPAELIDR;NVDEWSK;QALTDEVLTK;QFVHPDNVSK;QLTDEYLSLYTDPK;QNQELHCPR;QTLSLLEK;SFGDWLYGK;SFSEASQGGGR;SISDVAEK;SLNTFPDSLWQQK;SRPDKDAINVA…
HCON_00028800	23	23	22	19	21	19	22	18	20	18	21	59	59	56.9	38.871	346	346	6.04	0	234.32	45.7	50	49.7	59	307360000	269730000	168050000	182790000	186	AARPLVTVYNEK;EAVTFLR;GGHMFAPLK;KLDAIYGTLK;KLGPVLIYGQDADCAR;LAPGGHLGR;LDAIYGTLK;LGPVLIYGQDADCAR;LIIWTESAFK;LNPYAATFR;LTNADLSR;NGWSVPLNK;NIPGVDILNVER;QAHAVSTLAGK;QHSAESWGTGR;SGQGAFGNMCR;SHIWEDIEK;VAEVPFVVSDK;VAEVPFVVSDKIESFR;VAEVPFVVSDKIESFRK;YAICSAIAASGIPALVQAR;YEATETQIK;YEATETQIKLPYVFR
HCON_00028830	13	13	13	7	10	9	8	7	10	9	8	47.3	47.3	47.3	34.897	311	311	4.22	0	259.89	26.4	36	37.6	28.9	215090000	249680000	154770000	179760000	99	AKQEEAAAR;ALKEEQAR;DENGMMFHAAK;EAMIQVR;ELGLVPSANFVMTR;KEEIEKER;LPSGQAVR;LWLEINHSDGTPFSLLMPFPR;QSFGASEPLSAVR;SGHENFSESTEVIAALTPEQR;STVVDQLVDMGFER;TEYKEAMIQVR;VLEQIKLDR
HCON_00029060	13	13	12	10	10	10	10	10	10	10	10	72.8	72.8	71.3	22.153	202	202	4.69	0	323.31	69.8	69.8	63.4	63.4	251210000	214080000	206980000	184980000	188	DIELVMSQANTSR;IEDLSQHQQLTAIDR;IKPSEDTPVPLATVQEDEDDGTEEDATGIEEK;LGLKPVTGVSR;NILFVINKPDVYK;SADNDIVNAIMSLTM;SKNILFVINKPDVYK;SPGSDTYIVFGEAK;VAEAAGLGDQMDK;VAEAAGLGDQMDKQVK;VEVDAAK;VEVDAAKKEEMEK
HCON_00029290	2	2	2	2	0	1	2	2	0	1	2	9.6	9.6	9.6	20.485	187	187	2.14	0.00028645	4.9632	9.6	0	5.3	9.6	5501600	0	7949700	7134300	7	QCIDEWFK;QSSVAEDRPR
HCON_00029310	4	4	4	4	3	2	3	4	3	2	3	31.6	31.6	31.6	17.219	155	155	6.15	0	103.23	31.6	31.6	13.5	31	1271900000	47976000	43864000	29487000	58	IIGPGLNK;SYDAFLASESLIK;VCVFGDQHHLDEANANGIPCMSADDLK;VCVFGDQHHLDEANANGIPCMSADDLKK
HCON_00029320	5	5	5	4	4	5	5	4	4	5	5	20.6	20.6	20.6	36.981	354	354	5.38	0	85.532	13.3	13.3	20.6	20.6	8264000	4061800	6003700	3570300	32	AAEVSPPELPAK;AVSPVQAAAIK;ELLSGCGVNSK;SIPVSEQIQQTFK;TIQAFCEDGASEVLDDWVRPAGGSSK
HCON_00029410	17	17	17	15	14	12	12	15	14	12	12	54	54	54	47.633	424	424	4.65	0	323.31	46.5	46	31.8	43.6	98679000	75121000	63833000	57147000	130	AEPEDHFFLLTEPPLNTPENR;AGHLPACVIDNGTGYTK;DITYFIQQILR;DKVASSNAAALR;DREPTIPSDQSYEVAK;EFVVDVGYER;FLGPEIFFHPEFANPDFTTPISDTIDNVIQQCPIDVR;FWEQCIFK;GLYDNIVLSGGSTMFK;HGIVEDWDLMER;HIPIAGR;HNPVFGALT;IDDLDFFIGDEALSPAAANYSAK;TYHGINNITK;TYHGINNITKK;VSHTKEEYMER;WNTSSGGR
HCON_00029420	6	6	6	4	4	2	3	4	4	2	3	9.2	9.2	9.2	91.244	785	785	4.37	0	12.035	7.1	6.5	2	5.6	8588000	6872900	1883900	1514900	20	ADVASTPILTDNQNK;AGNEKDVDEAADTVGCCSLR;AVALYFIDK;DSEIPVAPDGHK;ISVAWCK;YFNQVPVEK
HCON_00029450	7	7	7	6	7	5	6	6	7	5	6	25.4	25.4	25.4	36.946	334	334	5.26	0	22.039	22.2	25.4	15.3	22.2	117770000	17139000	9399500	7838400	46	AGAEYLLQK;CHVFQFNDVPR;DDPNGLLGLDLGDKPWFHGELNR;DGDFLVR;HILLINDGVVR;MELPLTATELR;VINHQIELNISTK
HCON_00029510	5	5	5	4	5	4	3	4	5	4	3	20	20	20	40.481	365	365	2.36	0	36.241	14	20	15.9	9.9	14815000	15854000	6665900	7678800	29	AGEVWGDFDVSRDER;CWASDGKSELELSDNDGCSVQR;DGDEPTAPQLK;GTDYEVK;RNDEGNYENEISVQNTER
HCON_00029720	4	4	4	3	2	3	3	3	2	3	3	12.1	12.1	12.1	36.385	323	323	7	0	8.2379	9.6	5.6	9.6	8	4574200	2684600	1958000	2124500	16	CIGANTLAQFQTR;IQTNWNK;LNLLPSTVLER;SVMYSLAK
HCON_00029730	9	9	9	8	9	8	8	8	9	8	8	38.4	38.4	38.4	33.363	294	294	4.82	0	314.65	37.1	38.4	34	34	191430000	172640000	114190000	112640000	96	AEIYHNGPIACGIAATK;AFETYEGGIYK;CGSCWPGDCFSIK;IEEDCVWADPIV;NQHIPQYCGSCWAFGATSALADR;NSWGTPWGEQGWFR;NVDGVNYASVDR;VVTSAYK;YNLKIEEDCVWADPIV
HCON_00029740	21	21	21	12	12	13	15	12	12	13	15	22.9	22.9	22.9	145.72	1327	1327	4.73	0	285.17	13.1	13.8	13.4	16.5	19310000	12158000	10488000	8548100	83	AIQVFVMK;CTDKDSPEFGPPFNMQLDQSK;DNLRPYAIEGGGEADNDQYSIANLR;DSTQLNGLISANRDELQSK;DVNDNGPEPYTVPK;ESLPGFELSPK;FCVFPENTPVNQQGTCEIR;FSTYVSPQER;IAFPEQTNDIELLFIPGR;ILEIPLILTDR;LDREDISSYK;MQINVNSYLGK;QFTIDQDGTLR;RPSNQAIDPDDESIVSITK;SIQDIFTQEMIK;SQLHDLESDQNAAPFDEIR;VNDDLYDLATPSYEK;VSGAAELTYGADK;VYVEDLDDWDLGDKTFTWK;WSNQNLPLR;YIELVVDQCR
HCON_00029750	17	17	17	16	15	17	16	16	15	17	16	60.6	60.6	60.6	17.202	155	155	5.56	0	323.31	58.7	58.7	60.6	58.7	10570000000	9067400000	7681000000	7713200000	979	DGTLLCK;DNFLNLLK;ELSKENINTSGDR;ELSKENINTSGDRDNFLNLLK;ENINTSGDR;ENINTSGDRDNFLNLLK;ENINTSGDRDNFLNLLKDGTLLCK;FNDEEAEMLLK;IQKPISNFACMENINAFVEAAK;IQKPISNFACMENINAFVEAAKK;KIQKPISNFACMENINAFVEAAK;MANGIEPGIVK;MANGIEPGIVKK;QDSKFNDEEAEMLLK;QKQDSKFNDEEAEMLLK;TTAGGLGFAVR;WIKELSK
HCON_00029770	6	6	6	5	5	5	4	5	5	5	4	14.7	14.7	14.7	51.158	457	457	3.85	0	52.604	12.5	13.1	12.5	10.9	6156300	7202900	4711300	4167400	25	AYFDNSVDIPNLDLLR;DGPCTDVTVEEAK;EVISETADSDFTKK;GSGWPLLLDK;TCEDFIK;YGLDVLK
HCON_00029780	3	3	3	1	3	2	2	1	3	2	2	13.1	13.1	13.1	20.788	191	191	2.58	0	22.799	3.7	13.1	9.4	9.4	41018000	51971000	23255000	26276000	21	DFIAEQR;NNEVATGGGGRDFIAEQR;TLGGIMK
HCON_00029790	4	4	4	2	2	1	2	2	2	1	2	27.4	27.4	27.4	16.193	135	135	5.15	0	8.8935	13.3	13.3	6.7	14.1	1329100	923040	916000	834100	13	ENVPEEELFR;ESLSQQFIK;IFYDEDLVR;LKEVGIQLK
HCON_00029800	46	46	46	37	39	36	35	37	39	36	35	46.1	46.1	46.1	106.68	968	968	4.32	0	323.31	36.6	40.6	37	34.5	343990000	408490000	309860000	245930000	288	AIHRADR;AIQEGTGTRPYTGK;AISEEISANK;ALDNALK;AMFDENYPDPVR;ANLWVNEVCTVLGGR;AVAGLGADEK;AVELSAAGAGK;AVMGFSVNEDSGK;CVLTDSDQK;DANAQATCENVERLDEAVELALK;DIINDEEQQFLK;EAEEIVQSIINTR;EAPLPQAR;EESGDLRPLPAK;ELAQNSNEDVVVHVFAPGASSK;FVDSIEAGVEGALILDK;GLTVDQK;GSLVAPDR;HIDCGLGLER;ILPFGMK;IVALSGPEAER;KAVELSAAGAGK;LDEAVELALK;LIAVIQGK;LYVSYFGGDTK;NHTATHVLNHALR;QADAAVADK;QADAAVADKVLSEAK;QLTANEVR;QVKEAEEIVQSIINTR;RDPETVR;…
HCON_00029850	1	1	1	1	1	1	1	1	1	1	1	4.7	4.7	4.7	18.313	172	172	2.42	0.0046154	2.6418	4.7	4.7	4.7	4.7	12126000	93708000	136680000	98926000	12	NSPEGIAR
HCON_00029875	2	2	2	2	1	0	1	2	1	0	1	5	5	5	48.218	422	422	4	0	6.248	5	1.9	0	1.9	1106500	2799900	0	0	4	SVELEDVK;YAPEQSAFVWTIK
HCON_00029880	13	13	9	11	10	9	11	7	6	5	8	22.1	22.1	16.7	68.918	615	615	5.78	0	115.52	17.1	16.1	15.3	18.5	64613000	46980000	40357000	37720000	73	AVLWTDGR;EGMILTIEPGYYLR;FFENSGK;FLTGFTGSNAYVAVTNDK;GNLVDEFWNDRPPLQSK;GVKNPVELEGMR;IENCYEVVR;SLFSSQK;SPIPQEFIR;TASYESDAWIR;TVWISSK;VLSVVGK;WYEQQAGLNK
HCON_00029960	18	18	18	16	15	14	16	16	15	14	16	70.2	70.2	70.2	28.025	255	255	4.44	0	323.31	65.5	64.7	64.7	68.2	1090200000	1141600000	627920000	596220000	258	ADDSHLQVTR;AIHVEVPDAELPK;AIHVEVPDAELPKVEPLHVAK;DLGVDLTPQTK;EIDGGLDTVK;ILVGVKR;KLATEVVAISLGGPK;LATEVVAISLGGPK;LPAVLSADLR;QAGEFVEDVHTLISK;QAIDDDAAQTGPLLAGLLDWPQALFANK;QAIDDDAAQTGPLLAGLLDWPQALFANKVEK;TGVVTENVQHSMNPFDEIALEEAVK;TLEVNDPPVR;VEPLHVAK;VIDYAVK;VKLPAVLSADLR;VKPDKTGVVTENVQHSMNPFDEIALEEAVK
HCON_00029970	19	19	19	15	14	13	13	15	14	13	13	79.8	79.8	79.8	21.814	198	198	4.24	0	323.31	74.2	78.8	72.2	62.1	723430000	705530000	430820000	357560000	196	AGIELNAELPSNVPTTVPAAAQSVADDSDLTQR;AMESAMK;DFENLDVHTATMER;DKLTAAIK;EVAQVHAENAIR;EVAQVHAENAIRK;IDAVAAR;KKNEAVNYIR;KNEAVNYIR;NEAVNYIR;RVTSSMSGVVK;SLDKHLFELK;SQVDALIAEAADK;TMDGTTVLNAPK;VEKDKLTAAIK;VQQLMDR;VQQLMDRFER;VQTAATQK;VTSSMSGVVK
HCON_00029980	13	13	13	11	11	9	12	11	11	9	12	45.4	45.4	45.4	23.96	207	207	5.28	0	129.67	40.1	37.7	36.2	44.4	213650000	252020000	97528000	178730000	102	AITEAER;AITEAERK;AVAISPR;GFTIEELK;GNQMLGNAHFR;IKTWFNQPGR;KAVAISPR;KGDSNPEELK;PIAGLLR;TIGIAVDYR;TWFNQPGR;TWFNQPGRK;VAAQLHGDIMPVSNVIEYEAPR
HCON_00029990	18	18	18	17	16	17	16	17	16	17	16	67.8	67.8	67.8	20.441	183	183	4.68	0	323.31	66.7	62.3	63.4	61.7	666450000	633700000	384180000	379710000	298	ADKETLEFK;ADKETLEFKWDQK;AGRVDETENTGYVGAYK;DAGVLDSK;ERFDAEGK;FGAATATEMTGK;KKTTFEETK;KSVQEELDAITEK;KVIIGVAEDR;LEAPTLNSAAK;RWEAFTK;SVQEELDAITEK;TITTTMTGIAFSK;TTFEETK;TTFEETKK;VDETENTGYVGAYK;VIIGVAEDR;WLKDAGVLDSK
HCON_00030030	12	12	12	11	10	10	10	11	10	10	10	43.1	43.1	43.1	37.97	332	332	5.71	0	323.31	43.1	36.4	39.5	39.5	42857000	39359000	22622000	23395000	70	AAINCLVADGVK;EECTFYVGGGPAFADKTPQGPTLYFK;ESDLPLIAIDSFR;FQNLPQGK;NVIAYFPQLSGPEYESLKK;QFVLDLHSGK;QLDSGLQEISSSEDLQR;QWLTEHCIPLVR;SVEALSQFIQK;TPQGPTLYFK;VASILREECTFYVGGGPAFADK;YTILDKDEL
HCON_00030060	8	8	8	8	5	5	5	8	5	5	5	43.6	43.6	43.6	20.396	172	172	4.86	0	182.62	43.6	36	34.9	34.9	59770000	49101000	15815000	29056000	47	EGVVMDPAMFR;EYDPHNFK;LWQDPVLGYFETHGK;TEFLPGQEYNLTDDEK;TEFLPGQEYNLTDDEKK;TLTTSGSGK;WYSADMTQAEFFR;YKEGVVMDPAMFR
HCON_00030070	4	4	4	2	2	1	1	2	2	1	1	3.7	3.7	3.7	126.67	1114	1114	4.33	0	7.351	2.3	1.7	1	1	4291900	3946700	0	0	10	DATPLLVK;HNPQLAEAWCAWALK;NIALLGK;YVEQDGEEPFR
HCON_00030080	27	27	27	23	22	17	18	23	22	17	18	45.6	45.6	45.6	66.1	585	585	4.81	0	323.31	39	40.2	32.1	35.6	162510000	150460000	41638000	98033000	161	AGSSDLAEPIAIRPTSETVMYPSYK;AKELEIEEQIVAQGDLVR;ASTREDADAGAAQMGAK;AYAWQNSWGLSTR;DLAANQVTAVLR;EDADAGAAQMGAK;EKLPDQCLFPSCK;EKTHIADFAPEVAWVTR;ELIDTADR;EYAAPGGR;FAGGDFTTTVEAYVPCNGR;FFALFGR;FKQLLDEK;FNHWELK;GDASASEDVKK;GVPIRLEVGPK;KWVQSHR;LAIKQEELVPEIKR;LGIEISKDENYSEWYGQVITK;LLEMIHVEMYNK;LNQWCNVVR;LPDQCLFPSCK;QEELVPEIK;QEELVPEIKR;THIADFAPEVAWVTR;TLCIPLEQPK;TLCIPLEQPKEK
HCON_00030090	22	22	22	18	19	17	16	18	19	17	16	67.9	67.9	67.9	27.217	246	246	5.17	0	323.31	59.8	57.7	55.7	61	483310000	393860000	447670000	346740000	201	ADLNHDETIQLAIEALQSSLGIETR;AINSTNLTAVAVK;AQLEASQWK;DLEVVVVSK;GIDTAVIAVQK;GIDTAVIAVQKR;GSSAGFDR;HITIFSPEGR;KADLNHDETIQLAIEALQSSLGIETR;KKADLNHDETIQLAIEALQSSLGIETR;KLTNDQVDHHLNAIANRD;LTNDQVDHHLNAIANRD;MADKNQYYTQNAEMR;NQYYTQNAEMR;QVTASSFLEK;QVTASSFLEKK;RAQLEASQWK;SKDLEVVVVSK;SKDLEVVVVSKK;VDPAGYYR;VYQVEYAFK;YLNGYDMPCELLAK
HCON_00030120	15	15	15	12	14	12	11	12	14	12	11	65	65	65	22.493	206	206	5.41	0	323.31	60.2	65	60.2	55.3	585800000	520240000	356950000	357590000	203	AHRGELFVQVTSAEPLSK;AVALEVAK;ESTNFLGLLAENGR;EVIVASI;GELFVQVTSAEPLSK;GVYQQDPSFK;KAVALEVAK;LKEVIVASI;LNVTYTVK;LNVTYTVKPAIMGGLVVTIGDK;NFVLNPTLK;SHESALNDALHK;SLEQVDKDLQK;VPVQVHGIEGR;YVDLSIASR
HCON_00030130	3	3	3	2	2	2	3	2	2	2	3	42.9	42.9	42.9	9.436	84	84	4.28	0	8.7315	27.4	27.4	27.4	42.9	23927000	23047000	15196000	15750000	18	LTEGCSFR;LVQHPNSYFMDVK;PLAIDLLHPDPEIER
HCON_00030230	1	1	1	1	0	1	1	1	0	1	1	4.8	4.8	4.8	34.811	375	375	5	0.0045965	2.5579	4.8	0	4.8	4.8	2877300	0	1648600	1744600	6	AGGGGGALVGGPTNNVGR
HCON_00030320	2	2	2	2	2	1	2	2	2	1	2	5.1	5.1	5.1	57.696	493	493	4.22	0.00028662	4.9926	5.1	5.1	3	5.1	4445500	2446300	278060	1658400	9	QTNGEPIELR;TTLHGNDAILEFIQK
HCON_00030340	10	10	10	7	6	6	7	7	6	6	7	31.8	31.8	31.8	41.27	352	352	4.83	0	134.95	21.3	19.3	21.6	24.7	31440000	23485000	18274000	16143000	45	CLEGWDDQYIQLK;CVAVDQR;DFHMFDVMFR;EGAVASLK;FALYYPDMVEK;GALTGPINYYR;ICKPPTLIIWGDEDQFLVK;LHYVQTGAENK;NAENFTDEDLEAWK;YCQHGQVK
HCON_00030460	9	8	8	6	6	8	6	5	5	7	5	15.1	13.3	13.3	52.001	465	465	3.38	0	60.399	11.4	9.9	13.5	9.9	152340000	117620000	163200000	114170000	37	GKLFSEDEIR;GSVGAACTVQDR;LFSEDEIR;NIDGLSNK;NPIYMLQWCK;QLSDEER;RVEIALR;SSGEFDR;VHSAFQAIK
HCON_00030490	5	5	5	2	3	3	2	2	3	3	2	20.3	20.3	20.3	40.189	369	369	6.93	0	22.71	5.1	14.1	14.1	8.7	611730	2193900	5231900	2748700	13	DPNPCIFFEPK;GLLLSCIRDPNPCIFFEPK;LIVTHEAPVTSGFGAEIVATIQR;SGGMFNCGALTVR;VCGFDTPFPHVYEPFYLPTK
HCON_00030500	6	6	6	2	4	3	1	2	4	3	1	15.2	15.2	15.2	44.376	388	388	5.94	0	11.015	4.6	9.8	7.7	2.1	4102000	19567000	1104200	1550000	17	ELDDLRDVTK;HCLPEGYVLKK;ITLQSFVAWK;KLNQTTIVCK;SVVCAFFK;YFLQAVEESK
HCON_00030525	26	26	26	22	25	25	22	22	25	25	22	77	77	77	36.09	344	344	5.66	0	323.31	75	74.4	77	76.7	945060000	821600000	652770000	599820000	364	AAVDAGFVHNDMQVGQTGK;AVPEMTAAL;GTSFPPAEEGGSGAVENAPAADVK;IQSTAPVK;IVAPELYIAIGISGAIQHLAGMK;IVAPELYIAIGISGAIQHLAGMKDSK;IVVSGGR;KVLVAQDDK;KVLVAQDDKLK;LAPITLNAISAAGK;LDCSPISEVIQIHSADTFTR;LGAGVGASR;LGSDVSVLVTGANASK;LIYDLADK;LIYDLADKLGAGVGASR;QFNFSSIIAGASAFGR;SERPDLATAK;TDLSEFISQELSK;TQYAGNAVTK;VAEQVAK;VAPVVLASHK;VIVAINK;VIVAINKDPDAPIFQVADYGLK;VLVAQDDK;VLVAQDDKLK;VLVAQDDKLKNNLPER
HCON_00030600	6	6	6	5	5	4	5	5	5	4	5	34	34	34	18.002	159	159	4.07	0	15.544	28.9	21.4	21.4	21.4	36158000	33868000	30149000	17705000	46	ADENKPPPQVILLMPTEDGK;AGDLGEKFEEEFAR;ASNIYSDPQTR;FEEEFAR;KASNIYSDPQTR;LFQSVSDK
HCON_00030610	1	1	1	0	0	1	1	0	0	1	1	2	2	2	77.864	699	699	3.71	0.002443	3.6303	0	0	2	2	0	0	131720	328870	6	LLEADGDSLLVGAR
HCON_00030632	2	2	2	2	2	2	2	2	2	2	2	10.4	10.4	10.4	23.973	212	212	2.62	0.00028369	4.7577	10.4	10.4	10.4	10.4	9713900	11914000	428110	10126000	11	SHDQLYR;THDETNLVQSVQAEK
HCON_00030634	3	3	3	0	1	2	0	0	1	2	0	18.8	18.8	18.8	20.007	181	181	6.56	0	10.39	0	8.3	10.5	0	0	110010	1928500	0	6	LKDALTAR;NVPLDILYALDGNFR;SSIPSLTISYK
HCON_00030680;HCON_00030640;HCON_00030650	6	6	6	4	5	3	4	4	5	3	4	16.1	16.1	16.1	39.073	341	341;396;435	6	0	13.971	10.3	13.8	7.9	11.4	18267000	18978000	3327700	5238700	22	HNEIEDAK;LDSEEVKAEPVR;LFLNNPLR;QGNSVTIK;SKEELFQK;SSVPQFTITFK
HCON_00030690	2	2	2	1	2	1	1	1	2	1	1	7.7	7.7	7.7	29.839	271	271	2.69	0	10.447	4.8	7.7	4.8	4.8	5931700	13249000	4167600	3951600	12	DADAVALAAGSNR;HQCPAFGR
HCON_00030735	13	13	13	12	13	13	13	12	13	13	13	27.3	27.3	27.3	31.206	289	289	4.93	0	323.31	24.6	27.3	27.3	27.3	13451000000	12552000000	11945000000	10841000000	643	ADAAQTEPK;DADAAAEAASGDK;DADAAAEAASGDKHK;DADAAAEAASGDKHKK;DDLYDSLQK;DDLYDSLQKK;KADAAQTEPK;KLADLGISITNVYTYDHENHPIQLK;LADLGISITNVYTYDHENHPIQLK;LHLDGAMLK;NKDDLYDSLQK;NKDDLYDSLQKK;SLSSGSSK
HCON_00030790	4	4	4	0	2	0	0	0	2	0	0	10.7	10.7	10.7	50.344	456	456	4	0	7.0631	0	5.9	0	0	0	572720	0	0	4	ETEYAAQLSDR;GALLGFLTVALEGR;HLCLGCPENQK;MLDIAELYTAVER
HCON_00030800	15	15	15	10	11	11	9	10	11	11	9	22.1	22.1	22.1	82.837	763	763	5.48	0	73.577	15.7	17.8	17.8	14.7	20602000	19393000	16112000	9823000	57	AAVAAMDK;ALIEQVQLAENSR;GGVPLGIDPNLLSK;GLMDVYEK;HIPCADLFPDLAEDVLELSIIR;IVPGAASSTGIEGR;KAVGGLLTLK;MADQYAAAIR;MDFSEIEK;MIAAAQSGLPVSIK;MLAASTK;NATQLEFLIK;QYVEVAK;STGATAPKPR;YTFPYPSDANQSGK
HCON_00030860	3	3	3	1	3	2	3	1	3	2	3	14.7	14.7	14.7	31.859	279	279	3.5	0	46.047	5.4	14.7	10	14.7	7087800	6052300	4145200	4487300	23	LTLMEQILLLGLK;NSEPTGDVILDEALR;SLLELEYDAQAEK
HCON_00030870	2	2	2	2	2	2	1	2	2	2	1	11.7	11.7	11.7	18.654	163	163	5.92	0	11.445	11.7	11.7	11.7	6.7	5054800	3537800	2571300	1836300	11	MQALDVLLSSK;WYYNLDGR
HCON_00030940	7	7	7	3	6	4	3	3	6	4	3	20.2	20.2	20.2	44.953	397	397	4.32	0	44.015	8.3	17.6	12.6	8.6	5927700	5555400	1642400	1804500	27	ALPEDVDAGK;IEDDFHAAIR;ISVVGDTGTGK;NSPILVAGNK;SSLIGQLITSEYK;TDVWPEPKPALEFDEK;TTIEDVPHER
HCON_00030995;HCON_00050535	5	5	5	5	4	5	5	5	4	5	5	9.9	9.9	9.9	29.374	293	293;283	4.07	0	46.721	9.9	7.2	9.9	9.9	1690900000	2345100000	3337300000	2604300000	364	GEPGEKGR;GSCDHCPPPR;MAEEPMDYR;MAEEPMDYRK;RGSCDHCPPPR
HCON_00031010	10	10	10	7	10	7	8	7	10	7	8	29.9	29.9	29.9	40.035	354	354	4.73	0	323.31	27.7	29.9	27.4	29.9	52048000	53176000	24463000	35553000	72	AVATQGPISIAIDAGHR;EEGLVTPVK;ENHGVDTEDSYPYVGR;KAVATQGPISIAIDAGHR;LVSLSEQNLVDCSTK;NNHCGVATK;NSWGPTWGEK;NTVGADDKGFVDLPEGDEEALK;NTVGADDKGFVDLPEGDEEALKK;SFQLYKK
HCON_00031050	10	10	10	10	9	10	8	10	9	10	8	41.2	41.2	41.2	27.987	250	250	4.09	0	323.31	41.2	36	41.2	29.6	150450000	132030000	100260000	86075000	76	ACTTEVTLTR;ELTDTLR;GLPITAIVLGSLYYAR;IQPFVAR;KELTDTLR;KFEDPYAATER;MESGFAAPDVSAAGVQPR;TSGNSSEFSR;VNLNNEELQK;VPSFGEMTTDYSK
HCON_00031065	2	2	2	1	2	2	2	1	2	2	2	7.8	7.8	7.8	30.347	308	308	2.9	0	68.964	4.9	7.8	7.8	7.8	122450000	138200000	121780000	135630000	23	GEQCQCGPPPPNCER;MAEMFPMIK
HCON_00031070	19	19	11	18	18	18	18	10	10	11	11	39.9	39.9	26.7	56.1	501	501	4.34	0	323.31	37.9	37.9	38.7	38.1	209630000	201120000	141760000	123330000	190	AEIDKYR;AENSDSGNVLEPPTFPGK;AENSDSGNVLEPPTFPGKESFDVDVNK;AGLVTGDIDEMVNAR;AGLYEYQMESIFR;ESFDVDVNK;GNENLSDLPR;GQGGVRIEDDVVIWEK;GVAPGSVVLLQGGVEK;HASYYHGGCR;IEDDVVIWEK;INDESFFK;LYPVMAELR;SQLPGLK;TDKELEVMR;TVEEIEHFMSSEEFSDSTIQK;VVYNAVLEANR;WTDMHLLSEK;YNTDAEDLPFR
HCON_00031100	12	7	6	7	8	8	7	1	2	2	1	28.6	19.8	18.1	55.69	496	496	5.55	0	14.145	12.7	19	14.7	12.7	17138000	25343000	21050000	20492000	18	AGLLTAGDVDEMVNAR;GNENMSDVPR;IEDDVVIWEK;INDESFFK;IVYNAVLEANR;LGAVFMPHGLGHLIGLDVHDCGGYLGDALPR;LYPVMAELR;NVAPGSAVLLR;SQLPGLK;VILTHLQK;WTDMHLLSEK;YNTDETGVPFR
HCON_00031110	6	5	5	2	4	3	1	1	3	2	1	11.9	10.1	10.1	56.283	496	496	3.54	0	8.7328	3.8	8.3	6.7	2	983060	3762000	1003800	328690	11	DSFEIDIK;EAGLLTGDVDEMLK;IEDDIVIWEK;NVISDYIK;SFSLGENTLK;TDKELEVMR
HCON_00031120	6	6	6	6	6	6	6	6	6	6	6	20.5	20.5	20.5	20.019	185	185	4.57	0	249.71	20.5	20.5	20.5	20.5	403270000	405210000	441610000	275870000	91	FLFDGRR;INDDDTPK;LKVVGQDSNEVHFR;RINDDDTPK;TGVAVSSLR;VVGQDSNEVHFR
HCON_00031150	8	8	8	8	8	8	8	8	8	8	8	91.3	91.3	91.3	11.453	103	103	4.76	0	323.31	91.3	91.3	91.3	91.3	293500000	269110000	201040000	178740000	142	CISAPGSSLSNSDK;CISAPGSSLSNSDKQCLQR;FMDSWNLVSQTLQK;LQDELVSSGAYGQSSFS;MDQLLDLEALK;QLTPEKQQQVIQAVK;QQAAIANAQNLITDLSEK;QQQVIQAVK
HCON_00031185	2	2	2	1	1	2	1	1	1	2	1	12.3	12.3	12.3	17.91	154	154	6.33	0	9.4025	5.2	5.2	12.3	5.2	4279800	3305500	3646900	2508100	8	FFADTTSK;IWNIGGGEIYK
HCON_00031210	13	13	13	12	10	11	9	12	10	11	9	37.6	37.6	37.6	40.411	359	359	6.1	0	87.031	35.7	24.8	30.6	22.3	51608000	39350000	32131000	29468000	69	ASTPQEAIDLISTIIEYTPSAR;DIKPQNLLIDPESGILK;EFKFPQIK;EQIQSMNPNYK;LCDFGSAK;LQENNEPVAIK;LQENNEPVAIKK;LSHPNIVK;PTPQQACLHAFFDELR;QLLSCSLK;QSIPLIYVK;VLGTPTKEQIQSMNPNYK;YFFYSGGEK
HCON_00031490	5	5	5	3	5	4	2	3	5	4	2	4.1	4.1	4.1	140.79	1249	1249	3.55	0	9.0409	2.6	4.1	3.2	1.8	6576300	7755200	682390	1648900	20	FEQLYPGSLEK;LLNAIPK;SALDDNHLEIR;TLEVDVDR;TSEVSESFFNEEVR
HCON_00031510	1	1	1	1	1	1	1	1	1	1	1	1	1	1	181.29	1663	1663	1.86	0.0013789	3.9899	1	1	1	1	1619500	1612700	578350	1101700	7	IEVDAPLPEPESYETAR
HCON_00031520	1	1	1	1	1	1	1	1	1	1	1	11.7	11.7	11.7	12.933	111	111	2	0.0021828	3.748	11.7	11.7	11.7	11.7	4001100	2405700	1974100	2861400	6	ASSDAPSTSSDPK
HCON_00031550	15	15	15	12	10	7	9	12	10	7	9	34	34	34	58.607	530	530	5.09	0	105.39	27	23.6	14.2	21.7	42052000	33725000	31878000	27271000	65	AVGYFER;CNQTAAVVDR;DLEEGFGGWVPAGPL;EITSLELVEAYIHR;FAEDIPLLVK;GGVNPGWELVK;IEQVNPIINAVVVK;IYVTKPTDSLLMISATQAVQK;LLIAAAK;LSEYMLCSEASK;MDLPLAR;NFDEARIK;NGLPLGVQVIGAPNSDR;TSNPYDAR;TTPGVIPLDGHIPAATQYK
HCON_00031665	3	3	3	2	3	2	1	2	3	2	1	21.9	21.9	21.9	14.48	128	128	6.27	0	6.2464	14.1	21.9	15.6	7.8	639690	1629800	734690	414410	9	IVFPNDALTK;QVVLNVGGEK;VLLSLEAK
HCON_00031670	8	8	8	7	7	7	4	7	7	7	4	32.9	32.9	32.9	24.697	219	219	5.05	0	23.158	26	29.2	26	14.6	27453000	20744000	11085000	7086000	42	ELFIPQFAK;GEIETDRIVEESLK;IAALLADVSTEEVRR;IVEESLK;LEPTLWGIR;QFGVLPAR;VLSSSWFK;VPSHSDFLK
HCON_00031680	3	3	3	2	1	1	1	2	1	1	1	4.8	4.8	4.8	81.016	727	727	4.67	0.00028694	5.0119	3	1.8	1.9	1.9	460780	0	257090	241080	6	DAALLNQLAPLQR;ELVLAEVPAQSLIR;GAVIVDDR
HCON_00031690	8	8	8	5	7	6	4	5	7	6	4	23.1	23.1	23.1	46.394	407	407	5.63	0	35.959	14.5	20.6	15.7	9.8	19062000	16090000	22745000	18422000	32	DVKPENFLIGR;EYIDCDTGK;GSLPWQGLK;IGCGNFGELR;KQPTSGQLAQK;LGASYDYEFDWTPK;LLGQSEGLPQVHYFGPCGK;NLYNNEHVAIK
HCON_00031710	1	1	1	1	1	0	1	1	1	0	1	3.6	3.6	3.6	37.98	332	332	6.8	0.0087086	2.1961	3.6	3.6	0	3.6	942940	197990	0	0	4	AMSSIAFLEGSK
HCON_00031800	4	4	4	2	3	1	2	2	3	1	2	27.1	27.1	27.1	22.035	192	192	5.88	0	11.272	12	22.4	7.3	11.5	7965100	5464300	440560	3001500	16	DIKLPDLPSLSNLK;ETFQLVSK;NMNLPQQLK;RDDNVCNFLEGGTLIDGNDYR
HCON_00031810	7	7	7	6	7	5	5	6	7	5	5	29	29	29	21.711	186	186	5.44	0	54.44	23.7	29	23.1	19.9	117610000	113560000	78854000	87964000	45	EIVPFLR;FLENVKEQK;KSAEFLLDLLK;NAESNAEYK;NTHETAMALR;QWNTTQGR;SAEFLLDLLK
HCON_00032050	3	3	3	3	2	2	2	3	2	2	2	3.8	3.8	3.8	88.839	766	766	5.57	0.00029455	5.7418	3.8	2.2	2.7	2.2	3965900	2666900	938080	2405800	12	ASLFLVDSK;DQCEYNAK;GICLPCYDLIAK
HCON_00032080	11	11	11	8	9	8	7	8	9	8	7	28.8	28.8	28.8	45.138	400	400	3.95	0	166.69	18.2	23.2	22.8	21	27402000	27757000	18661000	16422000	48	ALNIESNFITPELLAK;APPISQTK;ELPDEPENDTNVDECIK;ELPDEPENDTNVDECIKR;LLETSTSLK;NEKDWEDVVPFSLGTK;QQDDSTGTTFATIIR;TDYYSEEK;VGIAFQSMEAR;VSDALEK;YLEEQAK
HCON_00032100;HCON_00032310	9	9	9	6	7	6	6	6	7	6	6	26.4	26.4	26.4	51.113	455	455;76	5.41	0	35.797	18.2	18.9	16.5	19.1	12208000	126070000	90501000	2918400	39	AAESINCILR;EADLIFISVNTPTK;FLQASVGFGGSCFQK;IITTNTWSSELSK;NLHFVTDIPR;STADLVTK;TFAIGSAPDQAYNLFGVPLD;TIAQYSEGPK;VLIGGETSPEGAAAVAELVR
HCON_00032140	2	2	2	1	1	2	2	1	1	2	2	10.8	10.8	10.8	24.233	203	203	4.89	0.00029155	5.4758	6.9	3.9	10.8	10.8	6544500	649280	2632500	5098600	10	ETDCGDHVVVVNCR;IVYLSVYK
HCON_00032170	27	26	26	26	20	23	23	25	19	22	22	76.4	73.6	73.6	48.673	436	436	4.41	0	323.31	74.8	59.4	56.7	70.6	2984900000	2665800000	3078000000	2702500000	193	AMEVDERPSEQYSDIGGCDK;APAIIFIDELDAIGTK;ATYFLPVVGLVEPSELKPGDLVGVNK;AVCVEAGMIALR;CTDDFNGAQCK;DAFALAK;DATEVLHEDYMDAILEVQAK;DSYLILEK;DVNFEELAR;EKAPAIIFIDELDAIGTK;FVNLGIHPPK;GDTGGAPEKMEVEEALDEEILR;GVLLYGPPGTGK;IDVLDPALLR;IMQIHSR;INHSVSMLK;KIELPHPNEDAR;LAGPQLVQMFIGDGAK;LPAEYDSR;MAPEDLK;MEVEEALDEEILR;QIQELIEAVVLPMTHK;THLLDNEIR;TLPYLVSNVVELLDLEDNQEEEGANVDLDAHK;TMLELLNQLDGFQPNDEIK;TPAPAKGDTGGAPEKMEVEEALDEE…
HCON_00032180	16	16	16	13	12	12	11	13	12	12	11	46.5	46.5	46.5	38.795	355	355	5.62	0	171.35	42	38	33	38.9	81662000	57575000	31220000	28903000	87	AASVNPVDPMMAK;AWGTDKVVATCSEDSAITVR;DCAGIVEEVGPAVK;DQLIQEGPYEVVFDCADSELAK;FPLTPGR;IRPVVER;KLGAIPVDYR;LDAFDPSASR;LDAFDPSASRFPLTPGR;RLDAFDPSASR;SPTDPMELK;TVLSWEAVAN;VLIHGGGGGVGTMAIQMLK;VQPFDKLPEAYEK;VVATCSEDSAITVR;WSDNIMSAWK
HCON_00032200	5	5	5	4	3	2	3	4	3	2	3	17.1	17.1	17.1	56.954	497	497	4.71	0	30.637	12.5	7	4.6	10.1	10984000	8721500	7321600	8323900	22	IVFLFDYSTKPAK;LIETIDSGIPELQTDPDNYEDTSGYDR;SSSAEVIDWR;TTNNVLVVHNDGSYFTVYDETLR;TTPDEVNGPLLR
HCON_00032220	9	9	9	7	6	8	6	7	6	8	6	34.5	34.5	34.5	27.895	238	238	4.32	0	48.155	26.1	25.6	34	26.1	29643000	22369000	29140000	17318000	49	AAETIQQAAEK;ADQAFDIIKK;ATEKEDSTLTSQQQLDR;KLAEEFAK;LAEEFAK;LAIVMSEK;NYEESRDER;QLWIAVTK;SNFEQFYNDIK
HCON_00032240	4	4	4	2	2	2	1	2	2	2	1	13.9	13.9	13.9	30.817	266	266	5.25	0	7.1482	9.8	6.8	6.4	2.6	37610000	53334000	41225000	31973000	16	RDEDAEEAIR;RDEDAEEAIRK;VAHALPR;VVDIWLASYHPFYAFITYK
HCON_00032260	5	5	5	3	5	3	3	3	5	3	3	9.3	9.3	9.3	68.475	623	623	3.9	0	201.96	5.3	9.3	5.1	5.1	2907300	16575000	6078900	6403700	19	AVGNNVEFLIEQEPK;ELAPDVAR;QDENTVTWK;RPSDVAESPEEGSFVKK;WWSAIGIGR
HCON_00032320	1	1	1	1	0	0	0	1	0	0	0	1.7	1.7	1.7	88.04	777	777	4	0.0016411	3.7856	1.7	0	0	0	0	0	0	0	1	AAETTGLVSSSSK
HCON_00032400	12	12	12	9	12	11	10	9	12	11	10	75.1	75.1	75.1	23.621	209	209	4.64	0	260.49	45.9	75.1	61.2	55.5	111910000	85360000	52433000	47493000	93	ADAVMAIDSFLR;ETIVTVQNEITSGVER;FCNQTEQAMTHLEALATVVR;FNVSPSLAAQQR;FQLSLDQMR;LANLCSTR;LEEVMLEEFLSGK;MVADEGVR;SVSSIINIEPSAALVLNTSVQPNDENRER;TAAGSDLLLK;TEEEVDLIR;YVTEAVDEIVK
HCON_00032425	5	5	5	5	5	5	5	5	5	5	5	13.9	13.9	13.9	51.402	488	488	4.96	0	323.31	13.9	13.9	13.9	13.9	135360000	119460000	106650000	93057000	67	AIAELADIQQQISQIQADVQR;GASQLTSSQPFEPAENR;GPGGPGGYR;IGSAEAIVLK;TLSSFNISSTR
HCON_00032430	2	2	2	2	2	2	2	2	2	2	2	5.6	5.6	5.6	38.421	337	337	3.77	0.00056402	4.6001	5.6	5.6	5.6	5.6	23061000	18840000	19035000	15034000	15	QTEEATLR;SDKVEWYEWSK
HCON_00032440	2	2	2	1	1	1	1	1	1	1	1	5.6	5.6	5.6	58.73	532	532	6.86	0	9.4795	3.4	2.3	2.3	2.3	392480	0	0	0	7	DALEVDGQVITCGIYAQK;SKPLLGVPFTAK
HCON_00032450	3	3	3	2	3	2	2	2	3	2	2	9.9	9.9	9.9	36.464	313	313	4.47	0	60.647	7.3	9.9	7.3	7.3	7481700	8759500	3525400	1604800	17	IIEENIDGIYVK;ITREEFKK;SIFLADINNER
HCON_00032580	1	1	1	1	1	0	1	1	1	0	1	1.3	1.3	1.3	125.97	1127	1127	7	0.0024122	3.3441	1.3	1.3	0	1.3	399210	238810	0	155460	3	KNDIFGIPSDVALVK
HCON_00032610	6	6	2	4	3	5	3	1	1	2	0	14.3	14.3	5.4	56.536	502	502	3.7	0	20.576	8.8	9.2	12.2	6.8	13476000	7456300	6643600	7120700	29	AIITEDR;FCLGYFDVENRPVPVIDAR;IGDPFNVR;SLFESNASTNK;TETISHEGNDDPTWAENVVK;YLDELAK
HCON_00032630	5	5	4	4	5	3	4	3	4	3	3	5.1	5.1	4.1	113.5	1027	1027	4.83	0	19.103	4.2	5.1	2.6	4	181120000	168830000	30003000	184970000	23	AVVAGGK;ENLVVLDSENR;EPLEIWDLK;SDFDQSASENEALSK;YLQSQRQWNK
HCON_00032650	1	1	1	1	0	1	1	1	0	1	1	1.5	1.5	1.5	77.415	665	665	1.17	0.0038951	2.8465	1.5	0	1.5	1.5	1855200	0	920190	0	7	DSDQTLFVDR
HCON_00032660	2	2	2	2	2	2	2	2	2	2	2	32.5	32.5	32.5	9.0175	80	80	7	0	193.48	32.5	32.5	32.5	32.5	88241000	72991000	82417000	54509000	41	FTGQTPTGFIHDGWANAR;TPFSVTNK
HCON_00032670	7	7	7	5	6	5	4	5	6	5	4	17	17	17	52.096	458	458	2.97	0	24.921	11.4	15.3	11.6	9.8	22887000	21004000	11227000	9519100	31	CDEATCLIQEDLLDQVQHGR;ECYSEGIR;ELPEHFDAR;GCEGGYLDR;GDNHCEIESFVIGAWGK;LAIITDGR;TLDEGVK
HCON_00032690	3	3	3	3	2	2	2	3	2	2	2	11.5	11.5	11.5	38.521	355	355	5.15	0	9.9735	11.5	7.3	7.3	7.3	2602200	1419800	763830	934810	12	DGTLLCSSSYDGLVR;TLVDDDNPPVAFVK;YILASTLDSTLK
HCON_00032760	37	37	37	31	35	29	29	31	35	29	29	55.6	55.6	55.6	88.257	799	799	4.96	0	323.31	48.9	52.7	46.2	42.3	227860000	253870000	144550000	155510000	261	AAIETGR;ASLKESSFTVPDISTK;AVPQDAEEPVCPER;EDETLLPDDATASAPPALPDYDK;ESSFTVPDISTK;EYSDGSGK;FEDIASSMVR;FKTFPDFLFLQAQR;FTMSPDFTVK;FVDGAGPILAR;GIGKKEDETLLPDDATASAPPALPDYDK;HLAHFGIDQK;IALLQSASNAWDGEIK;ISSNTPVEVNDPTLSLK;KEDETLLPDDATASAPPALPDYDK;KLDIDLLVPDEIDLSGLR;KVNLESEEESDGEPK;LAIDTGFEQK;LGSDLYGTCQYVIAATSAER;NPDANAAAEWLFVHAEEIPPECGAAVPGENTTPLEPATSR;NTLFLHILSK;QLAYLYLFQR;QQDAEEYVR;QYYDATGYPLVVK;SGGVEAAAEW…
HCON_00032820	3	3	3	2	0	1	0	2	0	1	0	10.8	10.8	10.8	45.339	381	381	5.25	0	8.1544	7.1	0	3.7	0	804030	0	252220	0	3	FEDSVDRDLIVILR;LISSNAGANVCSDVTK;SVNWWSGIQLR
HCON_00032830	12	12	12	10	12	12	11	10	12	12	11	70	70	70	16.176	140	140	5.12	0	323.31	67.1	70	70	70	525550000	538140000	389830000	216600000	201	CNNPNGHGHNYVWK;DMQVVLDTVDHK;GIPDPVTGMLYDLAQLK;GIPDPVTGMLYDLAQLKK;GVVTMER;LHSNQLSAEENVATYGK;MLYKVTVEETPK;NIFTYKGEI;VESFTAAHR;VTVEETPK;VTVEETPKNIFTYK;VTVEETPKNIFTYKGEI
HCON_00032850	11	11	11	9	7	8	7	9	7	8	7	64.7	64.7	64.7	11.582	102	102	4.83	0	114.67	64.7	54.9	54.9	54.9	359660000	215070000	207170000	168420000	105	AVEQFCR;AVEQFCRDDMPEFLVDYCEK;DDMPEFLVDYCEK;ICTDIYLCAA;KKPLCEMCENLIK;KPLCEMCENLIK;KVDEVLK;KVDEVLKQGGDVQK;LKDHDPPEK;QGGDVQK;VDEVLKQGGDVQK
HCON_00032870	1	1	1	0	0	0	1	0	0	0	1	22.7	22.7	22.7	12.189	110	110	7	0	23.463	0	0	0	22.7	0	0	0	133530	1	SSAGACPLLVVGQVCPQENPLYYFK
HCON_00032880	11	11	11	11	8	9	8	11	8	9	8	21	21	21	63.787	568	568	4.37	0	168.1	21	18	18	18	70027000	70938000	59080000	41427000	76	DNGDILVECSASNR;GCYIGQELTAR;GSDSLNLLQGLVTSDVR;GSDSLNLLQGLVTSDVRK;IVDDVLISR;IVGLVHR;KNVDIVESHADVLFTTDDVPNSFVDPR;KVPPSVGIGAFFLNLK;NVDIVESHADVLFTTDDVPNSFVDPR;PSWMPDSALK;TAHTGVIR
HCON_00032950	1	1	1	1	1	1	1	1	1	1	1	3.3	3.3	3.3	24.973	210	210	7	0.0077365	2.2442	3.3	3.3	3.3	3.3	17788000	12384000	8649600	7607300	17	LELISLK
HCON_00032960	4	4	4	2	1	2	3	2	1	2	3	8.1	8.1	8.1	69.547	618	618	5.95	0	11.508	3.1	1.8	3.1	4.4	9110000	2317600	10950000	7187800	16	DKSVPHPR;NVFASNLR;YFPELLSAPCR;YTTSAPGYLLLPQAPLAEPETYA
HCON_00032970	34	34	34	26	25	28	19	26	25	28	19	16.9	16.9	16.9	239.02	2195	2195	4.81	0	323.31	12.9	12.2	13.5	9.1	230760000	228790000	176130000	178820000	190	ALAEYTTDHGAR;ATASTIAEIK;AYTGTESNLYLAEK;DALVESLNVDK;DALVESLNVDKINEGK;DEIVFELER;EFSQSELQVWAGESSK;ELAAGIVSR;ELALSLIER;FAAGADVILPFLK;FAGTQQVK;FHDILETIAR;GGSTLTAQAVDLSIDDLLR;IFAEIESIR;IGEVESIVEK;NVFVPGQK;PVAIIFTDGYAQK;QEVFEHQR;QLAIDLLK;SELFGVALGNEVDLR;SSAAVLSGK;SSEPASPVVLQAPK;STIESIEYR;STSEEAAMLR;TELEVIVGSPER;TQPSYAEAISLALAK;TVWSFANLQSR;VFTDSNIGK;VFVSSEQIK;VGVVVFNAK;VLNGIPFTSGTTAIHSALLK;VSVVSFGDTPK;YI…
HCON_00033000	20	20	20	18	19	15	14	18	19	15	14	61.2	61.2	61.2	41.303	374	374	5.08	0	323.31	51.6	57.2	46.5	44.7	90855000	74837000	42242000	36097000	136	CDTGNVFISAGADK;CSVFPLSFEDDILQK;ESILFPVNGVDFSVSGR;FHPNGDAFATGSDDATCR;HSLVWDIR;HSVLYGHENR;LDPLPNLGIK;LLFAGYGDYR;LNDIPIQQAAER;MPENAAPIGPADAAAR;QGDQIEILAK;QKLNDIPIQQAAER;QVCVYEK;STEDKPSTSK;STEDKPSTSKDTK;TGQCVQSFEGHEADINTVR;TSPDGTAICSASWDCTIR;VGVWDSLK;VIVWDGFTTNK;VLCMDWSLDKR
HCON_00033165	5	5	5	3	3	4	3	3	3	4	3	7.8	7.8	7.8	69.97	628	628	4.12	0	10.32	5.4	5.4	6.7	3.8	5488300	1350800	1924100	123980000	17	AVELLCGELSDAIR;AVYLTGK;DLCQLFSDAAK;EFELDDVGR;GLVEAFLK
HCON_00033230	48	48	48	45	47	44	46	45	47	44	46	62.9	62.9	62.9	92.464	827	827	5.11	0	323.31	62	62.9	59.5	61.7	1485400000	1516900000	975890000	1047000000	539	ACELVPSIR;AGAPYGVVNFGQATMNMMR;AGGVEVINSNPNSVR;AIQPEFSR;ALVVGAK;CGVIDMSWK;DVILLEK;DYYKEGDACK;ELTLDTNPFECGLGALVDFTK;ELTLDTNPFECGLGALVDFTKEDFIGK;ETYSMFYNWSYTNR;EYQMVTNK;FGDNFIFGGFEPMEK;GVPSEGSR;GVWHVELANGSLVTAK;IFHHDDTR;IGQITSGSYSVR;IGSGLMLTR;ILENIPHDPIQ;KFGDNFIFGGFEPMEK;KFNVQVNCVSEYLASLALVGPNSR;KGVPSEGSR;KVLSELTK;LATNPTR;LEEAHNR;LGGRPTDR;LGLVAVVCAR;LQDETGEPLNFER;LSVDIGSER;LYQEIMR;NAQVEAK;NIKDVILLEK…
HCON_00033380	5	5	5	4	5	4	3	4	5	4	3	15.2	15.2	15.2	41.396	361	361	4.12	0	17.699	13.3	15.2	11.4	10	7199000	9044200	3982400	2777700	22	EGGFLIGTLPDAER;ENEGEFHNDVCSIR;ILDLACGK;LSAEQSEYEVAK;NLNNFMK
HCON_00033430	10	10	10	8	9	7	8	8	9	7	8	59	59	59	20.502	188	188	6.09	0	154.45	49.5	59	42.6	49.5	157860000	176130000	113770000	106540000	92	AGQNVIGLQMGSNK;GATASGINFGNTR;INSSAMAFK;KINSSAMAFK;LANSLQPGVVK;LANSLQPGVVKK;QMENIAFFLAFAENHVAK;SELFQTVDLYEAQDPNAVLICLSSLAR;SGIALEAQQK;SWTEEQLK
HCON_00033450	7	7	7	5	5	4	5	5	5	4	5	39.1	39.1	39.1	25.941	230	230	6.16	0	26.574	28.7	28.7	23	26.1	10581000	11731000	3846600	8823200	32	AMFAVPK;IEDEVGNWWRPNFDPPR;LLDLTLGR;LLLVQMPEK;LPGGELEVGEEETEGMKR;SSIPTQAANPLPTIPLHR;VDGWPSAGGTALR
HCON_00033460	1	1	1	0	0	0	1	0	0	0	1	6.7	6.7	6.7	33.322	300	300	7	0.005349	2.5057	0	0	0	6.7	0	0	0	0	2	DRPTVVSSLVGGAIAGAVAK
HCON_00033490	24	24	24	21	22	20	20	21	22	20	20	61.7	61.7	61.7	39.011	358	358	4.92	0	323.31	59.2	57.5	53.1	55.9	577560000	565100000	339460000	321650000	310	AKTGDLGGSGTCSSFTADVCAR;ANPTALLLSAVMMLR;AVFDSIAEGK;CIELMHTNK;EFNLYANVRPCR;ENTEGEYSGIEHEIVPGVVQSIK;EQASQYPDIK;GPLETPIGK;KCVTAVHK;KEFNLYANVRPCR;LITEDASR;LITEDASRR;MSDGLFLHICR;RVVLIPGDGIGPEISK;SLNLAVR;SVQEIFEAAK;TGDLGGSGTCSSFTADVCAR;TLYDNVDVVTIR;TPVEWDPVDVTPVK;TPVEWDPVDVTPVKGR;VGLKGPLETPIGK;VVLIPGDGIGPEISK;YAFEYAR;YMNMNSFAQK
HCON_00033510	1	1	1	1	1	1	1	1	1	1	1	1.2	1.2	1.2	91.871	804	804	5.08	0.0068216	2.3888	1.2	1.2	1.2	1.2	47789000	16284000	28583000	23173000	13	HTKQMDVQLR
HCON_00033580	5	5	5	4	3	3	3	4	3	3	3	20.1	20.1	20.1	31.888	278	278	6.71	0	10.706	12.9	9.4	9.4	9.4	4142900	3613900	2722200	2089800	21	AGFFDGLK;DIDVSMVDECDPSAASNTSR;FVQTISQVVK;NVEQWEPSVR;QLFPSLLK
HCON_00033800	1	1	1	1	1	1	1	1	1	1	1	3.2	3.2	3.2	49.034	433	433	1	0.001647	3.8988	3.2	3.2	3.2	3.2	2923400	3278200	550220	843160	6	RSDDTDDVDLLSSR
HCON_00033980	1	1	1	0	0	0	0	0	0	0	0	8.7	8.7	8.7	33.369	287	287	7	0	16.312	0	0	0	0	0	0	0	0	1	FKELGSWEAVSETVGSPIQEFLQSR
HCON_00033990	1	1	1	0	1	1	1	0	1	1	1	1.3	1.3	1.3	106.21	935	935	1	0.0036592	2.9238	0	1.3	1.3	1.3	0	1729900	0	992510	4	SFEDQADESCAR
HCON_00034120	10	10	10	9	9	8	7	9	9	8	7	41.7	41.7	41.7	21.199	187	187	5.3	0	141.98	41.7	41.7	34.8	34.8	524210000	493730000	346580000	335410000	143	ADEIPQDEVER;GFGHIGIVVPDVDK;GFGHIGIVVPDVDKACER;GFGHIGIVVPDVDKACERFEK;GLAFIQDPDGYWIEIFNPK;KADEIPQDEVER;KPQDGSMK;KSLPFYTK;SLPFYTK;VGEGQDSGDK
HCON_00034140;HCON_00034130	30	30	30	23	26	27	26	23	26	27	26	51.4	51.4	51.4	54.342	498	498;511	5.7	0	323.31	42.2	40.6	45.8	48	299600000	319740000	209270000	202360000	258	AGSVWVNCFDVFDAAAPFGGYK;AIASHLDVEK;ALHVANNIR;EAGFPAGVVNLLPGFGPTAGR;EGAQLVTGGTK;ELGEYGLEAYTEVK;FDSMEHLVDIANNTIYGLAAAVMTK;ISLELGGK;ITSVAEADKADVDK;ITSVAEADKADVDKAVK;IYDEFVAR;KISLELGGK;KLGNPFDLK;KLGNPFDLKTEQGPQIDGEQLK;KTYETINPATGK;KTYETINPATGKR;LFINNEWVDAVSK;LFINNEWVDAVSKK;LGNPFDLK;LGNPFDLKTEQGPQIDGEQLK;LVMQEAAHSNIK;LVMQEAAHSNIKK;SKELAEK;TEQGPQIDGEQLK;TIPIAGDYFTYTR;TYETINPATGKR;VAFTGSTPVGR;YVDIGKK;YYA…
HCON_00034210	10	10	10	10	9	8	10	10	9	8	10	39.4	39.4	39.4	24.243	216	216	5.1	0	62.51	39.4	39.4	38.9	39.4	75368000	66992000	53756000	52826000	86	HRLELHEQTENR;IIDDLLK;LELHEQTENR;LILNGFPR;SMCQVTLLEK;TYNLDYNPPK;VAGKDDITGEPLIK;VAGKDDITGEPLIKR;VLLSGAAGCGK;YFGYFSAGDIIR
HCON_00034220	10	10	10	10	9	8	8	10	9	8	8	47.2	47.2	47.2	24.131	216	216	4.68	0	323.31	47.2	47.2	44	47.2	108180000	109330000	67220000	67195000	100	DDDAAEVVRR;DDVTGEPLFK;EFDQFGYFSAGDVIR;KGELIPDSIVSSVLLEEIR;LIEEVAPLDLVVELK;RDDDAAEVVRR;RLEVHEK;TYNLDFNPPKVEGK;TYNLDFNPPKVEGKDDVTGEPLFK;VLLSGPAGSGK
HCON_00034310	29	27	27	27	27	26	25	25	25	24	23	82.3	76.5	76.5	31.627	277	277	5.48	0	323.31	74	81.9	81.9	81.6	2912900000	3193000000	3299400000	1770800000	589	AHDDRFQIVIDQK;EFKDYEHR;EGKMPFEK;FDEGKIVMNTFANGEWGKEER;FNINLLR;FQIVIDQK;FQIVIDQKEFK;FTINLHSK;FTSFAHR;GDSFDIR;GSTIDESQR;GVGFDLAIK;GVGFDLAIKNEAYAFQIFVNGER;IEPGQTLIVK;IVMNTFANGEWGK;IVMNTFANGEWGKEER;KGDSFDIR;NALAANEWGNEER;NALAANEWGNEEREGK;NEAYAFQIFVNGER;NGDIALHFNPR;QDPNDISGLQIQGDIELTGIQIQ;RFNINLLR;SADFSGNDVPLHISVR;SLLQEKIEPGQTLIVK;SYPVPYR;TLLIFGTVEK;TLLIFGTVEKK;YYPVPYESGIASGFPIDK
HCON_00034330	18	18	16	18	18	18	18	16	16	16	16	87.7	87.7	83.6	18.536	171	171	5.72	0	323.31	87.7	87.7	87.7	87.7	12193000000	11905000000	8747600000	9255800000	781	ALCTGEK;ARPQVFFDITIGGK;DCVIADCGQL;FPDENFK;FPDENFKER;GNGTGGESIYGEK;GNGTGGESIYGEKFPDENFK;GNGTGGESIYGEKFPDENFKER;HTGPGVLSMANAGPNTNGSQFFLCTVK;IIPNFMIQGGDFTR;IVMELYSDIVPK;LVESHGSQSGKPSK;LVESHGSQSGKPSKDCVIADCGQL;PQVFFDITIGGK;SGKPLHYK;TEWLDGK;TEWLDGKHVVFGR;VTEGMDVVK
HCON_00034370	10	10	10	8	8	5	4	8	8	5	4	20.3	20.3	20.3	54.016	479	479	5.24	0	25.608	16.9	16.3	10.9	9	12794000	17862000	7662000	6913400	31	EACDEAFEK;KFIDNGRQIQSVFPK;LVLLFAER;QIQSVFPK;QVLHVESTDDFFK;QVSGINFVETK;SDEAYWMFEEK;TSFVSLSK;TVSDYDMPSK;TVYFPNLPDDLR
HCON_00034420	5	5	5	5	3	5	2	5	3	5	2	21	21	21	32.321	290	290	3.78	0	250.44	21	15.5	21	13.1	8757300	9877400	7412600	5870000	21	ADLKEAGDAPFSDVTNESHAAQ;EAGDAPFSDVTNESHAAQ;FVFAVDAPDPSK;SSSYDQVLDSALVGPVPEGR;VTSFPIK
HCON_00034430	26	26	26	19	24	19	19	19	24	19	19	49.8	49.8	49.8	55.434	484	484	4.97	0	323.31	39.7	46.9	37.6	36.6	208000000	200480000	123580000	115570000	177	AGIISNK;ALFDTPK;ANAIAAK;ANLEQLDQWASNVQK;AVKVEPIK;CAVIYCLLAPHTNEQWDLLNR;DACEMVEK;EKVEFLLEQMR;ELELVPEYR;FFNSDKEEVQDLK;GDVAAALDSLANLEK;IAADTEK;IVQHMVK;IYVEVER;KANLEQLDQWASNVQK;KWDLLNDTILTLSK;LTETLNK;MDVDYTSQVDEAIPK;MPNEETK;TDQELMAHMAAQVGDGR;TLLELFINQELISWK;VEFLLEQMR;VGEHNMR;VSHLILK;WDLLNDTILTLSK;YYTQITFDR
HCON_00034460	16	16	15	15	13	11	9	14	12	10	8	34.2	34.2	34.2	50.991	453	453	4.74	0	323.31	32.5	30.7	27.2	21.9	130800000	83595000	47443000	46657000	97	APFKENK;DHEKPLGAYIFTK;DHEKPLGAYIFTKDPEK;DLGRDPSFEVTWAMK;ETLETMKR;FDHIMYTGNPTVAR;IINDKHFDR;KLFAAVEGAIPEATALLAER;LFAAVEGAIPEATALLAER;MLQENREEIER;NLTPVTLELGGK;NLTPVTLELGGKNPVVVEPDADIEDAAR;NPVVVEPDADIEDAAR;NPVVVEPDADIEDAARK;SFDEAIEWVR;YGFDNFIHEKPLLIR
HCON_00034465	7	6	6	6	6	4	4	5	5	3	3	18	15.2	15.2	48.46	440	440	6.44	0	11.79	16.1	14.8	8.4	9.5	9213000	7256300	10241000	7049900	24	DNEKPLGAYLFTK;FDHIMYTGNPTVAK;LIAAIAK;NLTPVTLELGGK;SFDEAIEYVR;VIMTAAAK;YGFDNFVHEKPVLLR
HCON_00034550	5	5	5	5	5	4	5	5	5	4	5	10.2	10.2	10.2	57.239	528	528	3.86	0	298.51	10.2	10.2	8.1	10.2	95960000	64095000	26394000	26271000	46	DSSDDEKGALLAK;MIMANEDEKGR;SLFNQTLEK;SVEEITASFDSR;VPAAASSSR
HCON_00034570	1	1	1	1	1	1	1	1	1	1	1	2.2	2.2	2.2	67.991	628	628	2	0	26.013	2.2	2.2	2.2	2.2	2087700	2369500	924230	576790	6	GNVEQATTDLENLR
HCON_00034580	12	12	12	10	10	11	8	10	10	11	8	50.5	50.5	50.5	32.804	299	299	5.61	0	259.48	41.8	37.8	48.2	37.5	33485000	33606000	21121000	20109000	70	AAGIMDWPGIEFDLAR;DAIIYALGVGAQTK;FSSPVIPGQTLR;GSGALILSEITTYDDSTGKK;HVISGWAENDASR;ILHGEQYIEVYAPLPSEAK;KLAMQQVGTFQVGSGK;LAMQQVGTFQVGSGK;MDPTAAK;QPDAVFEEQTSVDQATLYR;TETWKDGDR;VVDILDK
HCON_00034590;HCON_00034585;HCON_00034180	36	27	27	32	28	29	30	25	20	21	23	55.4	41.2	41.2	67.124	617	617;51;98	5.36	0	323.31	50.2	50.7	50.2	53.2	205850000	170170000	84424000	91370000	200	AFGGVTSGPQEK;AFGGVTSGPQEKK;APVESQSFCMNLFR;ATGGSTGADFGAVVDPALSDSAK;AVTNQIFPYPLK;DIANYFCSIASR;DKVSAFIVER;EAAHGNEYDVK;FAAFCLTEPSSGSDANSIK;FGIPASCTGSMK;FLEEVNDVVK;FLEEVNDVVKNDETSDIPR;FLEEVNDVVKNDETSDIPREVLEK;GILLFGTDEQK;GILLFGTDEQKDK;GILLFGTDEQKDKYLPDLAAGR;GIQDYQLEAAIGK;HYILNGGK;IFEGANDVMR;KFAAFCLTEPSSGSDANSIK;KLDDCIK;KLDDCIKEFGK;LIASIAK;LTNMVAR;MPDGSTK;NDETSDIPREVLEK;NGGLPTQHPVDV;SGSIGTLFGQVVK;TVENL…
HCON_00034600	48	48	39	38	39	36	39	31	31	28	32	69.6	69.6	55.3	67.349	618	618	5.84	0	323.31	55.7	62	53.4	60.4	679200000	523680000	425590000	371220000	455	AFGGVTSGPQEK;AFGGVTSGPQEKK;ATGGSTGADFSSVVEPDLK;ATGGSTGADFSSVVEPDLKEASSK;CTHSCQK;DKVSAFIVER;DYQLEAAIGK;EASSKLDECIKEFGK;EIANYFCSIASR;FAAFCLTEPGSGSDANSIK;FFETVNDVVK;FFETVNDVVKNDETMEIPMEVLK;FGIPAMCTGAMK;GIKDYQLEAAIGK;GILLYGTEEQK;GNEHDVK;GQAVTEQIFPYPLK;GQAVTEQIFPYPLKLDDDQR;GQAVTEQIFPYPLKLDDDQRETLHMFIAPTEK;GSNTTEVHFDNVK;GSNTTEVHFDNVKVPVENLLGK;HYATESVLYLLASNMDR;IFEGANDVMR;KATGGSTGADFSSVVEPDLK;KATGGSTGAD…
HCON_00034640	35	35	35	31	32	33	29	31	32	33	29	54.2	54.2	54.2	44.334	400	400	4.93	0	323.31	52	50.8	54.2	48.5	2072600000	1559600000	1162400000	1140100000	452	AAMDDGDAVITAYR;AIDKEVR;CHGWTLLQGATVTEVLSELTGK;DPITGFK;DPITGFKDR;EDDLKAIDK;EDDLKAIDKEVR;EEIQEVR;EEIQEVRK;ETVTLNR;ETVTLNRDDALR;EVDDAVK;EYCNAGK;FVNSGELMK;GATIDTSHMQK;GDYVPGVWVDGMDVLAVR;GFCHLYSGQEACAVGTK;GGSMHMYQK;GPLVLELATYR;IITSGLAK;IITSGLAKEDDLK;IITSGLAKEDDLKAIDK;KEVDDAVK;LDQGPKETVTLNR;LDQGPKETVTLNRDDALR;LHKLDQGPK;LHKLDQGPKETVTLNR;MESAASNLYK;RMESAASNLYK;SSASTDYYMR;STGVVYGK;TRDPITGFK;TRDPITGFKDR;TR…
HCON_00034650	31	31	31	25	26	22	18	25	26	22	18	35.4	35.4	35.4	116.25	1014	1014	4.89	0	323.31	26.7	29.3	26.1	19.1	120510000	118070000	41481000	48937000	149	ACGPEFIR;ALAEKVETLYNNK;APLTEDELEPVAELR;AVIQLLSVR;CLDYFAAVIK;DAPQPFAQDVLGDR;DDCVHLLFR;DTLELLGYLTR;EGILEDAK;EGILEDAKR;ELQEQLSR;ELVLSNIVILLR;FFGVTEAPK;FINMVINDATFLLDESLAALKK;FYSDAEAGTDFYEK;GYYEPFMSGK;ISETDLLDLIAYR;KLVGQVVDVYLNLAAFSDTFAEFIAHDER;LFPSLVK;LKVDLQGAK;LLYSNLVSNTLLSDIISHCIDR;LQDGLFAEHER;LQSNNIVPISQIER;NAATIGLIGTQDAEAAQFK;NEFFQDFEK;SGNDDADAMEINEFGLK;SWLIYAK;TLCDENALSEVFNPILTQQR;VDLQGAK;VETLY…
HCON_00034660	12	12	12	11	10	11	8	11	10	11	8	25.5	25.5	25.5	37.44	329	329	4.62	0	169.87	25.5	22.8	25.5	23.1	131930000	91252000	54474000	40348000	66	ATGSVPFEK;EAGVQDDFVR;EAGVQDDFVRR;GDQPGKLGDFQDK;GFQWGDAK;GRPDWWK;LGDFQDK;VPDGTSIAGPLGLDSK;YKEEDPEYYDPK;YKEEDPEYYDPKVPDGTSIAGPLGLDSK;YYPNITLK;YYPNITLKGDQPGK
HCON_00034670	2	2	2	2	2	2	2	2	2	2	2	4.4	4.4	4.4	51.74	452	452	2.55	0.00028835	5.1934	4.4	4.4	4.4	4.4	5355900	5014200	3048700	3081000	10	LVIQVDDVAIR;YLEDADNQR
HCON_00034760	11	11	10	8	8	9	5	7	8	8	5	8.6	8.6	8.1	170.14	1574	1574	4.27	0	89.466	6.2	6.7	6.8	4.5	19575000	17350000	17016000	9281000	48	AFTCIQPK;DGVICILHSGEDGDPVPK;DVATNQPR;ECLINVEGSCPSNYLCR;KNPGESGCQYAEQCSAVWPESR;LCTNSPCPSGYK;QVAVDGQCLNR;SFSLSFATSSR;SSADCELFCAK;YYFNIVTK;YYYDAEQGR
HCON_00034770	1	1	1	1	1	1	1	1	1	1	1	7.4	7.4	7.4	13.851	122	122	5.73	0	6.726	7.4	7.4	7.4	7.4	16447000	13109000	16309000	11711000	9	GAQLQMNAK
HCON_00034870	4	4	4	0	4	2	3	0	4	2	3	16.5	16.5	16.5	27.223	249	249	4.8	0.00029621	5.8725	0	16.5	8.4	12.9	0	5618100	1602400	1126100	12	FETVCGVIVNR;LQDANISLR;TGAQQFDEMYEK;TIWVQVTSR
HCON_00034940	38	38	38	33	32	29	21	33	32	29	21	30.5	30.5	30.5	125.8	1112	1112	5.14	0	323.31	25.8	27.2	26.2	20.1	174970000	151350000	120040000	84046000	214	ACFDAYVR;ADVDLLVSK;AKVVGQTELAELIQK;AQAALAEYLAQSK;DILAVLENDKR;DYRDWQEMR;EALLAQQK;EFKDLLK;EFLALLAEQTSFTR;EKFQELLAEAELHGK;EKLPLEER;ERDLESER;ESAFNEHVR;ETVWDRPEK;EVEAELGDKLR;FNALLVDLVK;FQELLAEAELHGK;GVATGSTFEK;GVATGSTFEKELSK;IIQDEEETFSK;ILDEYIDVLHR;KDNTRPISSTPVSGTAWCVVWTGDGK;KEFLALLAEQTSFTR;KKEALLAQQK;KLLENDER;LAADAAIAAR;LLENDER;MIEENEQHLK;NQANQQQQQQQPK;QMLEKPVDPAVAAELQAQR;RIIQDEEETFSK;SAEATWHEAR;SSFS…
HCON_00035000	2	2	2	0	1	1	1	0	1	1	1	2.9	2.9	2.9	67.576	594	594	7	0.0060914	2.4387	0	1.7	1.7	1.7	0	0	0	0	4	KVDALDLLAK;TSYGFLK
HCON_00035130;HCON_00035140	14	14	14	13	11	11	12	13	11	11	12	45.3	45.3	45.3	36.671	338	338;333	5.81	0	323.31	38.5	32.8	32.5	39.3	580430000	411300000	362180000	382160000	191	ADTDYSITAGSK;GEMMDLQHGLAFTRPCIVK;GIIPNLVK;GYTSWAIGLSVAK;ICVITAGAR;IVQAIMANSR;KVVESAYEIIK;LKGYTSWAIGLSVAK;NVFALSTNVK;QNLNEGEVQK;SAEALLAVQNGLVI;VFGSGTNLDSAR;VVESAYEIIK;YSPDTILMVVSNPVDVLTYVTWK
HCON_00035280	16	16	16	14	15	14	15	14	15	14	15	71.7	71.7	71.7	25.061	226	226	4.69	0	323.31	59.7	70.8	59.7	60.6	8271200000	8126400000	5904500000	5254400000	766	APEKPSFCTEDDTTQFYFDGCMVQGNK;AVTPKEEDLPK;DATTTTVAPALPDDAPEQPPVPNFCTR;DKAVTPKEEDLPK;DLDHNEIQELK;DLDHNEIQELKEFEK;DLDHNEIQELKEFEKK;ELTSSEQQELVNYEK;ERQESLK;KQTVYQEYVQK;LRELTSSEQQELVNYEK;QIQQQVTNLFGGADFFSSFFNGASK;QTVYQEYVQK;QVADYKEAVK;QVADYKEAVKK;VYVGNTFAR
HCON_00035290	53	53	53	37	43	35	36	37	43	35	36	47.7	47.7	47.7	136.51	1231	1231	4.05	0	323.31	35.3	38.4	33.7	35	221260000	226890000	130430000	132880000	281	AAFTILSTEVAR;ACAAEIDEMIEEIR;AIDQLNK;ASSVITQQLPAPTWLHK;CGLHTILK;CQAVAAATGTR;DAADPNLVIIAGK;DGALTVVIK;DIIIEQR;DLDIPKDHHR;DLQTQASR;DTPSQTIK;EAHPNVVLSFPDVNK;EAHPNVVLSFPDVNKK;EIQEQNGGVVISFPK;EKVAEFEAQAEDR;ELEENIR;ELIESNYQQTVPIFK;ETDADKETIHLLGK;ETGVSVEVPNEDENSDTITLR;ETGVSVEVPNEDENSDTITLRGDPSK;FIVGQQR;GDEKCDQITIQGYEAAAR;GDPSKLGEALALVYQR;GGALISK;GIVADKQATVK;GPFNETYDSLTQETGAK;GPKDDVEK;GSTLQNLIPNR;IDLPEGDSG…
HCON_00035340	1	1	1	1	1	1	1	1	1	1	1	13.9	13.9	13.9	11.599	101	101	1	0	26.766	13.9	13.9	13.9	13.9	0	5088100	2362800	1527000	7	SDEVVEDDGELEKR
HCON_00035400	23	23	23	19	20	18	17	19	20	18	17	31.8	31.8	31.8	102.48	915	915	4.31	0	323.31	25.1	27.2	23.4	25.8	87322000	92308000	69015000	60742000	129	AIAVDPEMGLIFWTDWGK;ALGGDPLLLLSNR;CPSSNLCISESQWCNGIEDCPDGSDEMHCPK;CTENQFTCSEFDGQFK;DCASGADEENCEK;DCASGADEENCEKR;DQPVPAFK;GHNDCGDDITCAK;HPFSIAVFEDR;IILHSHQYLR;IYYTDWEHDGVITINK;KCEDNDFQCANGICIFK;NSSGAFTALNFDNPIYR;NVQICHCR;SIFSCDYWGR;SWQCDGQK;TLFYDGLEEPR;TTEPDMDDPFRDPFSENNGVQIGPGNAR;VYWADAK;WVCDGEFDCEDR;WVCDGEFDCEDRSDER;YSDLCVK;YTCPTSPPVCVK
HCON_00035440	26	26	26	25	25	24	23	25	25	24	23	62.2	62.2	62.2	43.174	384	384	5.04	0	323.31	57	54.2	49	49	787270000	635540000	392600000	378830000	339	CPPVTVDQSETLPEK;CPPVTVDQSETLPEKK;DFLATQCK;DFLATQCKDVAEDGEDKE;DPASDGGISK;DVAEDGEDKE;GAHSTGPFFQVVGYQFGSYR;GKNHLEIFAK;GKNHLEIFAKDPASDGGISK;GSGDVGKPSIYSQQDISK;KAEENENIQIVEYGEMPR;KKAEENENIQIVEYGEMPR;KPLDFSK;KPLDFSKYDFITDAVNLQK;LFAFCQEAGEGLFR;LGSYQWVLSEDTNTILVPGMPLESFFWPGGK;LQQDHGVVIYDVNHLK;MMKPLPYVTLSK;NHLEIFAK;NHLEIFAKDPASDGGISK;RKPLDFSK;VHDCLDK;VHDCLDKIYK;VHDGSLDAAIIATK;YDFITDAVNLQK;YEVDCADYAAAK
HCON_00035460	3	3	3	2	3	3	2	2	3	3	2	24.4	24.4	24.4	14.3	123	123	4.5	0	288.31	17.1	24.4	24.4	17.1	29519000	28781000	20649000	14323000	29	LLSEQSSELASLR;LTAHEQSLR;VTGGAPAK
HCON_00035475	2	2	2	2	2	2	2	2	2	2	2	12.5	12.5	12.5	11.893	104	104	1.97	0	98.418	12.5	12.5	12.5	12.5	173550000	185910000	55067000	54873000	67	LVEVSPEDIER;LVEVSPEDIERER
HCON_00035500	10	9	9	7	7	8	7	7	6	7	6	30.7	27.1	27.1	43.471	387	387	4.74	0	69.844	20.9	18.3	23.8	18.3	24025000	20038000	22094000	14668000	42	AYEVLAK;AYEVLAKEEEQR;DGVLIAEIDLNLCR;EAQDIASK;EIGMFYGSAYVAAPDGSR;ELEIPKEAQDIASK;GPTYDEVRR;IAAIQFSIVLPTTAPVEEQRK;SAAIANHCFTVPINR;SFTAAADPNYKPDIHR
HCON_00035510	15	15	15	11	12	13	11	11	12	13	11	48.1	48.1	48.1	34.501	316	316	4.25	0	323.31	38.3	44	47.5	47.5	169490000	128420000	77112000	71038000	106	AAEVGAEGK;ADILVVAIGK;ATGDDNYVCGK;DVDGLTR;EEDPSFNAVLAIVQVGNRPDSNVYIGAK;GDWIKPGAVVIDCGINVEEATEPGKK;HLLSDVAEK;IHPLKDVDGLTR;LFGDVDFEEAK;LFGDVDFEEAKK;NAIDADAVIDR;NKLFGDVDFEEAKK;NTYEQAVAR;REEDPSFNAVLAIVQVGNRPDSNVYIGAK;VAQLISGLEISK
HCON_00035520	23	23	22	20	18	19	19	20	17	18	18	60.6	60.6	60.6	42.85	386	386	4.74	0	323.31	56	52.1	56.7	52.6	821390000	782120000	703860000	608210000	273	AAHPDYQPDIR;AAHPDYQPDIRK;AAHPDYQPDIRKEC;AKDGVLIAEIDLNLCR;ANDGNFELQAYEVTAQSEQLRPPR;ANDGNFELQAYEVTAQSEQLRPPRK;AYPELPIPEEAK;DEAKDDVIWNAAVVISHTGK;DFGHFYGSSYIAAPDGSR;DGVLIAEIDLNLCR;DYDEVRR;FLSQLAAK;IAINICYGR;LPWTEFAESAEHGPTTK;NAAIANHCFTAAINR;SLQGKDYDEVRR;SSTVEFEGVESALK;SSTVEFEGVESALKK;VAVIQNSIASPTTAPVDEQK;VAVIQNSIASPTTAPVDEQKK;VGTEVFPNEFTSGNGLPAHR;YGIVIINPILER;YGIVIINPILERDEAKDDVIWNAAVVISHTGK
HCON_00035530	5	5	5	4	4	3	3	4	4	3	3	12.9	12.9	12.9	41.206	394	394	6.41	0	43.795	11.2	10.4	8.6	7.1	5938900	10722000	3171600	6789300	23	AHAIGEFAVNTPTGIYPIK;AHAIGEFAVNTPTGIYPIKDINK;AVADSNIDEK;QIFNFAPLATK;VNAILEK
HCON_00035540	22	22	22	15	18	20	17	15	18	20	17	33.4	33.4	33.4	83.952	724	724	5.38	0	213.24	24.9	29	30.7	23.9	119170000	113930000	103010000	99553000	134	ATVQPDDKNSEK;DFYVLAENEER;DLPDPFALTIFK;FQFYEQYQR;GENIADNGGLK;GHPIPDDAPSVSNFENLGQDLEFALK;HHFDHEAK;HVLLIDQPALNLFAR;IAQPVDRER;KAECIER;LAYLQLIR;LLPEFEK;LYGDMVAK;MTLGQMK;QELPNFDWLLFFNEVFR;QYSDYMLEQIAMK;STKGENIADNGGLK;SVDHEYR;TLNLMNVQK;TSEHSPGPIR;VKGPLSNSLDFANAFNCPVGSPMNPR;WHGCVTR
HCON_00035610	13	13	13	11	11	12	9	11	11	12	9	57.1	57.1	57.1	26.026	233	233	4.16	0	323.31	56.7	57.1	57.1	51.5	432480000	337260000	221450000	198160000	185	EVPSDKSPEEVYLEVEK;FVLFLSCPVDVCISR;GFLIDGFPR;LLENAMDAAGDAR;LYNVVFVLGPPGSGK;NGTIVPVEITCK;NQDNLEGWER;QGSEFGQLIENHIK;QGSEFGQLIENHIKNGTIVPVEITCK;RVETYNNQTLPIIQHYEK;TDDNEESLR;TDDNEESLRK;VETYNNQTLPIIQHYEK
HCON_00035615	2	2	2	2	2	2	2	2	2	2	2	21.1	21.1	21.1	14.367	128	128	4.4	0	55.184	21.1	21.1	21.1	21.1	1715800	1980800	1254000	1136900	16	IEESLAASNSK;SIDQFANLILEDVVER
HCON_00035620	13	13	13	11	12	12	11	11	12	12	11	46.3	46.3	46.3	22.203	190	190	5.17	0	41.832	42.6	42.6	45.8	42.1	155530000	168650000	67918000	67905000	105	ELLTLEEK;ELLTLEEKDPK;ELLTLEEKDPKR;ERLDQELK;HIDFSLK;IGVLPEDR;LFEGNALLR;LIGEFGLK;LQTQVFK;QVVDVPSFIVR;RLQTQVFK;SPFGGGRPGR;VEDFLER
HCON_00035650	3	3	3	2	3	2	1	2	3	2	1	6.8	6.8	6.8	41.454	354	354	1.77	0	11.172	3.4	6.8	3.4	3.4	5442200	5914800	2786200	709550	13	DTEDEFDEFGR;GLFAAEDWVCSK;RDTEDEFDEFGR
HCON_00035660	40	40	40	31	31	29	28	31	31	29	28	52	52	52	106.28	957	957	5.32	0	323.31	43.9	39.2	34.5	38.5	141170000	126820000	95095000	81677000	227	AAATAYIDLIVK;ADASIGENLFDLSLSQALGTAPK;AECMFILASIINLGK;CVYNLLQSSSAAVR;DLQHPNEFVR;ETILHSLQEGLPSIR;FDFSSSK;GSTSDRNCVYLQDIK;IDIMDYIVPGNVTDAEFR;LAEQFTK;LIYMIQNGEK;LLAQGCSELEDVFVER;LLEGEEPTHEETSEK;LLEGEEPTHEETSEKK;LLQEMILVCDAYRK;LVDKPTPITLAPADFANIK;NAFMMLLHVDQAR;NAVCAIFTIYR;NCVYLQDIK;NFEFLIPDAPELVSNFLEGEQDASCKR;NIVEVDK;NIVEVDKTIMFTQLSAR;NVEDMVMFLK;NVEDMVMFLKK;QNITEDDLDR;QNITEDDLDRMGTTIK;QQDKTDEIATK;RLVT…
HCON_00035680	21	21	21	17	17	17	18	17	17	17	18	43.1	43.1	43.1	41.95	383	383	5.71	0	171.48	39.2	40.5	38.4	39.2	320070000	328790000	224420000	214620000	186	AAEFLILNK;AAEFLILNKK;AASASKEEVKEMAETAAEVLK;AKFDAWSK;DEAQAQYAK;ECAAAIAAFLSR;EEVKEMAETAAEVLK;EMAETAAEVLK;FNAITLDMYK;GIIAALK;GISKDEAQAQYAK;IKGISKDEAQAQYAK;KFNAITLDMYK;KLTAHQALDAGLVNEVIANNEFETR;LQMYALFK;LTAHQALDAGLVNEVIANNEFETR;QATVGDVQGSR;QATVGDVQGSRPGMMDFAGR;QHSSLPPESLR;TLKEEPDVDVK;VNEIECK
HCON_00035770	31	31	31	25	25	24	23	25	25	24	23	51.5	51.5	51.5	68.392	633	633	5.27	0	323.31	46.4	42.3	40	37.6	534350000	523800000	368840000	247940000	303	ALSYGAK;DDALFNR;FATDTER;FGVPVIVCVNK;GCDSNLR;GCDSNLRK;IACEIYGADGIELSSEAMEK;IVVASDTNGKPVTADDIGVTDALTVLMR;KALSYGAK;KQIENANK;LENVKNGKYVVVTAITPTPLGEGK;LETPVPSDIAISR;LGIPEVDDANK;LGIPEVDDANKLSPEQR;LVGEDGYVITEAGFGADIGMEK;NFTLPIR;NIEQLAEEIGILPEELDPYGK;NIEQLAEEIGILPEELDPYGKK;NSFACVR;QGQRPLSAVQK;QIENANK;QPSQGPTFGIK;RLGIPEVDDANKLSPEQR;RYEEQGFGELPICMAK;STTTMGLVQALTAHLHK;THLSLSHDPTK;TQFDITVASEIMAILALTTSLEDMRER…
HCON_00035900	2	2	2	1	1	0	0	1	1	0	0	7	7	7	45.216	398	398	3	0.0043905	2.7626	3	4	0	0	0	0	0	0	2	ESIGEDVLYENWGGTR;LDGNDIGFAVYR
HCON_00035950	11	11	11	10	10	10	11	10	10	10	11	36.8	36.8	36.8	29.897	261	261	5.33	0	176.99	31.8	36.8	31.8	36.8	257120000	226910000	169040000	146950000	114	AAEATDNVWPDQHR;CSVIPPAFWCTNK;FVNIEFIPYGNAK;LGEELQMK;MIQSCLVSR;SCGFTDVCK;SCGFTDVCKR;SKVTFDK;TLSVSDDIQR;WITESLPTIFK;WITESLPTIFKK
HCON_00035980	6	6	6	4	4	5	6	4	4	5	6	45.1	45.1	45.1	18.912	175	175	4.44	0	31.693	35.4	34.3	40.6	45.1	15454000	26556000	32982000	27158000	40	ESNPSPSPPIYSPPSPAIQENEDEGVMTIR;FNSENMVK;GIFSWFNSK;QHKPLADSGR;VLEEGGKHEK;YTSIPSIPVSGR
HCON_00035990	1	1	1	1	1	1	1	1	1	1	1	10.8	10.8	10.8	17.591	157	157	5	0.0013924	4.2379	10.8	10.8	10.8	10.8	2223000	1987800	1353200	1210400	6	AKVPQSDAGEATGYATK
HCON_00036020	3	3	3	2	2	2	1	2	2	2	1	22.9	22.9	22.9	17.266	153	153	4.44	0	50.57	15.7	15.7	17	9.8	3636400	3652300	1826900	0	9	DRDAGVIVK;GADAETGLIPTNWQK;TSYDQQMASQR
HCON_00036030	6	6	6	3	6	4	4	3	6	4	4	26.3	26.3	26.3	16.474	152	152	5.15	0	36.093	21.1	26.3	21.7	21.7	30843000	36456000	21623000	20868000	43	ENLTPEQMK;ENLTPEQMKR;FSGIPAIPTDIGYDSGKDIGGK;KENLTPEQMK;KENLTPEQMKR;SSFVGDK
HCON_00036040;HCON_00102930	4	3	3	2	2	2	2	1	1	1	2	9.6	7.5	7.5	58.878	519	519;427	2.83	0.001392	4.2298	3.9	6	4	5.8	1361100	2764800	936480	1791700	3	DIVTGAYVPR;LAYDDLVTK;SEAAEPHVDGEVDDAFEVVR;VVDLWGGYADK
HCON_00036046	4	4	4	3	2	3	2	3	2	3	2	24.7	24.7	24.7	19.33	162	162	3.12	0	12.489	22.2	10.5	13	10.5	5189500	2146400	7350400	6406000	18	LCTVEMTPGWEERLDELAK;NATTTDLDK;NATTTDLDKIGVK;SAEDEWIR
HCON_00036100	4	4	4	3	3	3	1	3	3	3	1	25	25	25	22.963	212	212	5.73	0	19.004	19.8	17.9	17.9	7.5	3634400	4541800	326710	222980	14	GNSLTEVPIMLVGNK;GTFSENYVPTIEDTYR;VAVFGAGGVGK;WGTGFIETSAK
HCON_00036210	32	29	29	26	30	29	29	23	27	26	26	79.7	73.5	73.5	33.094	291	291	5.96	0	323.31	65.6	79.4	73.2	79.7	1372300000	1211400000	1289200000	1049600000	332	AHDNKFTVSINR;AKGFICGK;DSPDFSGNDVPLHVSVR;EGKNPFEK;FASYAHR;FDEGKLVFNSYTK;FNINLHK;FNVNLLK;FNVNLLKK;FTVSINR;FTVSINRR;GAWGKEER;GVGFDLEIK;GVGFDLEIKNEEYAYQIFVNGER;IDPHEVGGLQIQGDVELSGIQIVGN;IEPGQTLIIR;IKPGCVIR;KFNVNLLK;KFNVNLLKK;KGDAFDIR;KNGDIALHFNPR;LVFNSYTK;NEEYAYQIFVNGER;NGDIALHFNPR;NSFVNGEWGNEER;NSFVNGEWGNEEREGK;NSFVNGEWGNEEREGKNPFEK;TFNIPYR;TLVIYGTPEK;TLVIYGTPEKK;TSEEAKR;YYPVPYESGIAENGLIPGK
HCON_00036280	29	29	29	21	23	24	20	21	23	24	20	58.7	58.7	58.7	56.877	521	521	4.86	0	323.31	42.8	53.7	55.5	46.6	146350000	120290000	76079000	68630000	188	DSDFMNIAAGK;DWDYPDMVK;EAVNMALDDCSLK;EFSLDQVMNAR;FLEQNPR;GDNTYGGK;GGTIVDRGDNTYGGK;GHPIGATGVAQVVELSNQLR;IAMQHNIGIGGAGVVGLYR;IIITGEDGTVK;IIITGEDGTVKK;INEEKELVK;INEEKELVKK;ISSDLYK;KISSDLYK;KIYDFMGLLECSPTSDGSAAAVLCSER;KWTIDAK;LAYPSSTCPPTTK;LKADQAFMQGK;LKPQAVEIVGLELGTDQPSVFKENSNIK;MATGSLDTQAGNSDGR;MIGFDMIK;QIIESGNSDVVLACGFEK;SDTPYVGDDDR;SDTPYVGDDDRK;SDVIFEEIK;SDVIFEEIKQR;SPSTMSAFK;WVINPSGGLISK
HCON_00036310	22	22	21	17	18	17	16	16	17	16	16	47.4	47.4	46	48.754	428	428	5.13	0	323.31	37.4	44.4	40.9	38.3	279560000	233020000	196660000	165950000	152	DFLLKPELLR;ELAFQISK;ELAFQISKEYER;FMQDPMEVYVDDEAK;GLAISFVSDESDAK;ILVATDLFGR;KDEDLLR;KFMQDPMEVYVDDEAK;KLLELLDLLEFNQVVIFVK;LLELLDLLEFNQVVIFVK;LTLHGLQQHYVK;MIGDADMR;QMPQEER;QVMMFSATLPK;RDVQEIVK;TLNSVQDR;TNCPHIVVGTPGR;VAVFFGGMPIKK;VNIVFNYDMPEDSDSYLHR;YFVLDECDK;YFVLDECDKMIGDADMR;YQAFKDFQK
HCON_00036440	14	14	14	10	10	11	10	10	10	11	10	43	43	43	48.354	419	419	3.83	0	82.184	31.5	30.3	33.4	30.1	26535000	27778000	14887000	22397000	75	AVPDIGER;DCSPDPATYTISPAMVAR;EQPEAFDILTK;FDSDWLLFR;FDYSAVLIDDK;FGLENGDTVLWANTR;IENDQLVIDWEGTQSR;IGLIQNTHFGK;IVSVSQPVNR;MNEFDVEQNPK;NPSDELAR;QVYLFPDTTWDKEEIER;SWFYDCEPEKIQEIYR;YSIEFIEEGFDVHEGPDGK
HCON_00036460	12	12	12	10	8	8	9	10	8	8	9	65.7	65.7	65.7	17.509	166	166	4.09	0	323.31	62	54.8	59.6	62.7	85211000	55153000	115590000	134590000	65	AGQVGSAVK;DAEVVKTDVK;DAGSFFSSAGR;DAWDVTK;DAWDVTKEK;GGQEAATAVENGYDK;GGQEAATAVENGYDKLR;NWAEGAVETVKR;SAASSVADRGEQFGK;SAASSVADRGEQFGKDAK;SGAERDAEVVK;TVQNTAQSGADWIQDAAR
HCON_00036480;HCON_00099120	8	8	8	5	4	4	3	5	4	4	3	8.7	8.7	8.7	122.64	1097	1097;1090	6.38	0	14.716	4.8	4.6	3.2	3.6	3608600	2308600	1530100	463560	23	ADLTLLTK;IQLSAQSK;KLLDNDYPEFVTTK;LLSQLLPK;LSADAILK;QAVHDNLNPFLGIAFNEK;TAILYVAPEIR;TNVVVIGHIGAIGALPNYEK
HCON_00036490	2	2	2	1	2	2	1	1	2	2	1	2.6	2.6	2.6	82.548	744	744	7	0.0002845	4.8016	1.2	2.6	2.6	1.2	0	1320500	854170	794280	5	LQNVSSIGK;VNIILDSSFK
HCON_00036500	3	3	3	1	2	1	2	1	2	1	2	4.2	4.2	4.2	116.31	1014	1014	1.67	0	14.344	1.4	3.1	1.4	2.6	2412600	2634700	1451800	2201900	8	FSTFFDDAPIFR;SIPTEYVEETEEVR;VVHDDEVLFANEDLTER
HCON_00036520	5	5	5	5	4	5	5	5	4	5	5	15.6	15.6	15.6	28.859	288	288	3.58	0	117.02	15.6	14.6	15.6	15.6	51973000	48720000	36511000	41730000	40	EGVCTCESGNACPSGAK;GEKGPVGEKGPTGEGGPK;GPTGEGGPK;GPVGEKGPTGEGGPK;QCPPGPQGQR
HCON_00036530	6	6	6	4	6	4	5	4	6	4	5	12.6	12.6	12.6	67.594	589	589	4.81	0	26.103	7.6	12.6	8	10.5	10141000	12373000	5618400	4010800	32	AEQPELNRDEFHDCVER;AFAFQPELVR;DNIFNFGGNPSR;EQILSEK;NGILQSGSLDNK;SFLSVPFAEPPIGEQR
HCON_00036590	2	2	2	1	1	2	1	1	1	2	1	15.1	15.1	15.1	18.814	166	166	1	0	29.981	9	9	15.1	6	5594500	3902900	1942400	1364400	6	LSADAVEGGAEAYDR;VVDEEIDIAR
HCON_00036600	8	8	8	7	7	7	4	7	7	7	4	27.4	27.4	27.4	35.589	317	317	4.67	0	52.322	25.9	25.9	27.4	16.7	15439000	12314000	6496100	5204300	36	DQFDVIDLTDNDIK;DQFDVIDLTDNDIKR;LDNLPLLK;LTVELIDNAPQFINTVR;SLAEVEYLQSILASGR;STAAPSETENAELQR;VHYIQPDIGEK;VHYIQPDIGEKLPNLK
HCON_00036640	106	106	106	88	92	90	87	88	92	90	87	33.6	33.6	33.6	424.38	3783	3783	4.3	0	323.31	27.8	30.6	27.7	27	1363500000	1290000000	1165000000	993910000	873	ACGNNECVK;ADYICDGEPDCR;ADYICDGEPDCRDR;ADYICDGEPDCRDRSDEMNCPALR;AELTDDGEYLCTAEDPR;AGPLETR;AIEFVDFSEAVGQVLYWK;AQLHDAGNYVCTAVNDFGIGQSPPAR;AVAVPEAYINWR;CEAFGEPEPEVEWLYDPGPER;CKPGFIGDAR;CNVEDDNGVVIGSAYTAVSVGYSDR;CTVQGAK;CWVEGDPQAR;CWVPGIPDCQITWHK;CWVPGNPEAELK;CWVPGNPHVDLSWR;CWVPGNPQAVIR;CWVPGNPR;DFDDAAAGMYK;DGGPLPAGTLDR;DGGPLPAGTLDRDGFLR;DGSDEVGCVQPTVVEPPETNK;DGVLTIPQTSK;DIDRSNDFDYSK;DQDIDNEGADEVQISVY…
HCON_00036660	11	11	11	7	6	6	7	7	6	6	7	32.1	32.1	32.1	41.789	368	368	6.24	0	51.246	21.2	15.5	17.4	22.8	31408000	27575000	24174000	24670000	55	GHPQLSEMVK;HLDASTVTEPQMNQLLTK;IDKVGEALLEQLDDLLK;INLCIFFAEIYEK;LKVCENENENEKK;LLGDFHGK;LLNFLCLEIPSLLR;LTFHPEHR;SQIMSVVEMR;TVIQLVK;VGEALLEQLDDLLK
HCON_00036670	3	3	2	2	2	2	2	1	1	1	1	6.4	6.4	4.7	52.521	470	470	4.19	0.00029248	5.5476	4	4	4	4	8215000	8468100	4716700	6298600	18	GDDSAYIIEPR;GGLALLAK;LSEVNPDFKPK
HCON_00036680	6	6	6	5	2	2	2	5	2	2	2	11.2	11.2	11.2	69.195	614	614	3.33	0	26.524	9.3	4.1	4.1	4.1	19230000	10500000	647580	7106800	14	ANLISIANIQSADDGR;ELGIEVSPMCDR;ELSHFAESSK;ILEEYWR;IPEEPESAR;LLQDSNCDFLCSLSK
HCON_00036740	12	12	12	11	8	11	10	11	8	11	10	27.3	27.3	27.3	50.18	458	458	5.86	0	323.31	27.3	17.7	23.4	23.1	46495000	31139000	40234000	44561000	72	DLGIHTELLGGGVMDLVR;GFCTFGPNLDTSK;IAHPDDRER;IVTTFAFGTQK;IVTTLSEGAGVTTTR;KVIALVNPK;TFPVDVALISVSPPDDR;TGVINNTK;VIALVNPK;VPWTDEK;VPWTDEKYFGK;YVVTEYGIAYLGGK
HCON_00036750	4	4	4	4	4	2	1	4	4	2	1	5.4	5.4	5.4	107.17	955	955	3.29	0	8.4825	5.4	5.4	3.1	1.2	4426600	4754400	1467400	231240	12	DHPDTVDDLFR;DLAEIVFMLSK;IAGEPVLWIDR;YDTEEEGIPDRDGDFADFR
HCON_00036770	16	16	16	11	13	9	10	11	13	9	10	40.2	40.2	40.2	48.167	408	408	4.12	0	41.76	30.9	33.3	22.5	22.1	90386000	73535000	85138000	54392000	77	DHFEANR;EFNDYLER;EGKENLEAIR;EGKENLEAIRR;ESNVPAEVILDR;GVTDPIRLEELLK;IRDHFEANR;LLINGPPLPNKDELEAK;NAGPCHVCGK;NLVMMVNECGHPLCK;NRVDQAHDQENKEIER;QIEQELEEKEEAAR;QIEQELEEKEEAARR;QVALSHIYPHKETFVEK;SVWISLYK;VAGGFTTHTGCLR
HCON_00036780	4	4	4	2	2	3	3	2	2	3	3	12.5	12.5	12.5	49.447	441	441	4.91	0	16.235	5.7	6.3	9.1	9.8	1642300	1553300	1111200	664020	11	ELSPAEVQGHFLLYK;GYLFYGPPGTGK;NLLEEASQEAISK;NLSVNTAISQAESGR
HCON_00036790	6	6	6	4	4	5	6	4	4	5	6	18.2	18.2	18.2	42.298	385	385	5.53	0	16.563	11.7	12.7	14.5	18.2	10233000	8232700	5667100	11009000	31	ASISAGPFAFVDCQR;CDEKYPEGELR;CPVAPSGPGPIPVK;KVPLDGWVER;QILSVENPMK;YSDDGKPDVK
HCON_00036810	4	4	4	4	4	2	2	4	4	2	2	29.4	29.4	29.4	20.23	180	180	5.47	0	8.9164	29.4	29.4	13.9	13.9	13582000	4583300	3231700	2152200	13	ALGLEALR;CYYANTDAIIYVVDSADRDR;ILILGLDGAGK;QDIPNCLTPAEVHK
HCON_00036820	1	1	1	1	0	0	1	1	0	0	1	5.6	5.6	5.6	28.768	251	251	5	0.0024194	3.4285	5.6	0	0	5.6	446560	0	0	0	4	ASGADSFLDNLAAK
HCON_00036840	34	31	27	29	30	32	30	23	24	26	24	64	59.4	54.3	58.071	505	505	4.53	0	323.31	60.4	58.4	61.8	56.2	1193500000	1164800000	985350000	941430000	349	AIQNFVK;DGAACYDNQGNAPNYFPNSFNGGVECPR;DLYNAIER;DPMQFPNFIHTQK;FMNGYGSHTFK;FSTVGGESGSADTAR;FSTVGGESGSADTARDPR;GDFPQWK;GEPVYCK;GGGAHGIFEVTHNITK;GTPDGFR;HESIDENNFEQPR;IDAYNSTR;IKNLSAEDAAR;KIDAYNSTR;KKIDAYNSTR;LGPNYNQLPINCPFR;LHIQVMTFEQAER;LNPFDVTK;LSGEDPDYSIR;LSGEDPDYSIRDLYNAIER;LVENIFSTMK;LVENIFSTMKDCK;NLSAEDAAR;NYFAEVEQAAFSPAHVVPGIEFSPDK;PKYDPSDLQLQNYK;TNVLTVGPR;VHPDFGNK;VLNNDER;VLNNDERER;VMTTSNGAPI…
HCON_00036850	13	7	7	9	10	9	10	4	5	4	5	25.6	15.8	15.8	59.977	524	524	4.85	0	239.59	16.8	20	18.3	18.5	22076000	15068000	4657400	3049300	22	AIQNFGK;DLYNAIER;DPLQFPNFIHTQK;FMNGYGSHTFK;FSTVAGELGSADTAR;FYTEEGNWDLVGNNTPIFFIR;GEFPSWK;GEPVYCK;LAGEDPDYAIR;QTPCFVR;VHPDFGNK;VLNNEERER;WPMNPFDVTK
HCON_00036870	40	40	35	40	40	38	37	35	35	33	32	72.5	72.5	68.1	61.141	539	539	5.31	0	323.31	72.5	72.5	66.4	68.6	5108300000	4835900000	3820300000	3728600000	758	DFADKLR;DGAACYDSQGNAPNYFPNSFNGHIECPEAADSR;DPIQFPSFIHALK;DPIQFPSFIHALKR;FMHGYGSNTFK;FSTVAGESGSPDTAR;FSTVAGESGSPDTARDPR;FYTEEGNWDMVGNNTPIFFVR;GAEPPEPR;GDFPQWK;GEAVYCK;GESEQPSQSNAK;GGGAHGIFEVTHDITK;GPMLMQDAVYINEMAHFDRER;GTPDGFR;HESITEDNFVQPR;IFSEIGK;IKNLSAADAAR;LAGEDPDYAIHDLYNAIEK;LAGEDPDYAIHDLYNAIEKGDFPQWK;LFIQVMTFEQAAK;LGTNYTHLPINCPYR;LVENGFVMMK;LVNDKGEAVYCK;MIANFEQVHK;MIANFEQVHKDFADK;MIANFEQVHKDF…
HCON_00036900	3	3	3	3	3	3	3	3	3	3	3	41.1	41.1	41.1	10.713	95	95	2.69	0	210.25	41.1	41.1	41.1	41.1	72425000	82121000	49859000	41169000	38	CTENVCR;MFHLPTGLYLPCEEF;TEPILDDGLPISIAEER
HCON_00036940	1	1	1	1	1	1	1	1	1	1	1	6.8	6.8	6.8	15.003	132	132	6.14	0.0084704	2.2138	6.8	6.8	6.8	6.8	190980	172720	218950	134080	5	LIVDVAPYK
HCON_00036950	7	7	7	5	5	6	4	5	5	6	4	25.2	25.2	25.2	45.128	412	412	5.14	0	35.306	12.6	12.6	19.4	10	39540000	35344000	27181000	20729000	40	APQAFVDMMAGK;ETIYEGLCK;FIADCSDLVK;SRPQTIVISGAAGSCGSLAGQIAR;TLYLSVDPAQR;VHLPDGFSPSIILSCVGISGMTALLGIR;VIGICGTEEK
HCON_00036960	22	22	22	16	16	14	14	16	16	14	14	33.6	33.6	33.6	84.349	762	762	5.53	0	85.495	26.6	22.7	18.9	19.7	74626000	75645000	76915000	49516000	101	EASVLSEMFPLK;EHMCIEEIRK;EQVREDGQCK;FMVATASGK;IICAQKPHICNDFGTTHQCLNVLTNLR;KMFDNFLFR;LLHNINR;LYGVQFHPEVDLTPSGR;QIIGNTFIR;QPFPGPGLAIR;RQPATALEVEYR;TGEGEPLDR;THHNDTALVR;TLGLPEQLVNR;TLQEADHLATEALYGR;TVAPGFK;TVDPELKR;TVGVQGDSR;VAVLDFGAQYGK;VIEPLKDFHKDEVR;VLVLVSGGVDSSVCAALLGR;YAVIIPK
HCON_00036970	14	14	14	12	11	13	12	12	11	13	12	64	64	64	30.786	272	272	3.72	0	323.31	60.7	54.4	57.7	52.6	271940000	261080000	145490000	123480000	158	AIQGCWDSIHVIEINER;DKETGKEYLLCDYSR;EKQEEIVR;KLEIEANAAFESYR;KVIGDLR;MIEDQESK;NLIDLIDLAPGLCDDLLGTVDQPLK;QIDQDSPVNDQNTHLVNIGR;RLPPQQCER;SEQQLDCALDLMR;SPWTNTYDPPAEDAQLPSEK;STINEIYFGK;SVDTSMEK;SVDTSMEKEKQEEIVR
HCON_00036980	11	11	11	8	10	8	7	8	10	8	7	12.3	12.3	12.3	105.73	954	954	4.09	0	44.699	8.4	11.4	8	7.2	43692000	42067000	46666000	39107000	64	AANEQEISK;CEDDSIRSEPVVLK;ETCVQGHTGVTDR;KNQYELQVVAVR;LVLPNVQAHICAQESACDVK;LVVGACWHGR;NILCESDEQGMNR;QLTLPTTK;QQAMAQFFK;SALVTVNVK;SEPVVLK
HCON_00037000	41	41	41	33	35	33	23	33	35	33	23	47.2	47.2	47.2	107.07	933	933	4.43	0	323.31	35.7	40.1	36.5	24.5	236280000	190680000	133950000	58506000	243	AHMENPNAIILCIQDGSVDAER;ALGYFGVVTGR;AWDSACQFMSK;DGHTVSQDVISLTVK;DGVLKPSQMTTK;DSIESQADAFR;EFDLTREDDLR;ETGSSEEEGNSSGGSKPVK;ETKDDIIK;EVKEVLDEWSQDAEIK;EVLDEWSQDAEIK;FNLETEWR;GEILDEIVNLSLVSAEEWEK;GFGGEGSDSK;GNSADSIEEIHKYEEEFFANSQLLK;GVIEVPTEAIR;HWADKELPIK;LAVVNQQLK;LEEFMVQLQR;LLLADQGAVK;LLLADQGAVKR;LQEEMLK;MVLVDLPGVISTVTADMAR;NMSFAVSDCFWR;NWYDEWK;QGFNEGDIDCQAVVLFHR;QLDRDELFDK;QQITNAEQR;QSLTDEDILVIK;QSL…
HCON_00037010	8	8	8	8	8	6	7	8	8	6	7	35.2	35.2	35.2	25.17	230	230	3.53	0	323.31	35.2	35.2	26.1	30.9	176350000	162440000	89687000	98129000	57	AGTTSTSTESENEGLR;AGTTSTSTESENEGLRK;CLLEAVDR;GGCIDFGR;GVAVAMPGSQLNGEIPWR;NNNDHLDGK;SINTANTPDGR;VIFMPDDGRR
HCON_00037020	6	6	6	5	5	5	3	5	5	5	3	26.8	26.8	26.8	33.925	295	295	6.33	0	27.801	24.1	23.1	23.1	16.6	7213400	7111900	5441600	1541700	24	ALGTLMGFYEK;DPHCAIFNPLR;LLEYVNEVTSRDELPADATMGR;LMDIVNTAATHMQTEK;SIAQIIEWLER;VINEVSRK
HCON_00037040	43	43	43	38	36	34	33	38	36	34	33	64.7	64.7	64.7	78.824	669	669	4.61	0	323.31	58.9	53.2	49.5	49.8	911800000	838560000	575290000	443260000	422	AHGLENIWIIKPWNLAR;AINYYPDFADTVFR;AMYGADVMLK;AYVYNNFWIR;DADVLWLK;DADVLWLKR;DLSRPLR;DYADNILAR;EEKEVQPTLLEFNFMPDCER;EQLEEHPQLVDR;EVADGEEICR;EVADGEEICRDYADNILAR;EVQPTLLEFNFMPDCER;FKPEIDEEGMPVWYIMDEFGVR;GMDMFVSNDLR;HVEAAHTCIK;ILCEETDEGR;ILCEETDEGRNWSVFATR;ISHSDTPNVR;IYADGLQMIESLSEVK;IYADGLQMIESLSEVKYEEVCNWR;KMWQYIQTYTVR;LCSIVQEDDTMIDAILR;LCSIVQEDDTMIDAILRK;LCTDNPAALVNQFPHESCLTVK;LMQQTFDAGNYFR;LTESGPK;…
HCON_00037070	6	6	6	6	6	6	5	6	6	6	5	66.7	66.7	66.7	12.589	117	117	5.96	0	198.62	66.7	66.7	66.7	65.8	788970000	662600000	512570000	578510000	201	MSDVEHLWK;QGEMVLGK;RTSDAFTNTLHLIAAPTQEVR;SAEKIHGF;TMEILTDGVCLQSEVPPIPVAETPLFHGPQNK;TSDAFTNTLHLIAAPTQEVR
HCON_00037080	4	4	4	4	4	3	3	4	4	3	3	23.2	23.2	23.2	31.239	289	289	6.92	0	323.31	23.2	23.2	17.6	17.6	341040000	261310000	220740000	175210000	66	ALIAEFMGTALLLLIGNCVVAQSVLPRPK;LFTLIVGYGGDVFSHR;YVVLTGNQELKPLTGK;YVVLTGNQELKPLTGKEVVEEA
HCON_00037100	2	2	2	1	2	2	2	1	2	2	2	24.5	24.5	24.5	12.226	110	110	3.73	0	40.343	9.1	24.5	24.5	24.5	9122000	9417000	6842100	6162900	14	CPPNDPVPPIQLATCPR;SECVEQNLYK
HCON_00037200	16	16	16	13	14	14	14	13	14	14	14	53.8	53.8	53.8	37.393	340	340	5.44	0	323.31	44.1	50.9	50.9	50.9	2643300000	2045000000	1680000000	1559600000	365	AANDTTLASVASNLEPIGR;ADQELAMYSHDNIICGITSVAFSK;AGVLAGHDNR;ELPGHTGYLSCCR;IYAMHWASDSR;KAANDTTLASVASNLEPIGR;LIVWDSYTTNK;LLFAGYDDFNCNVWDSMR;LWDIRDGMCK;NLVSASQDGK;QEAEQLK;SELDQLR;SELDQLRQEAEQLK;TFISGACDASAK;VHAIPLR;VSCLGVTEDGMAVCTGSWDSFLK
HCON_00037230	10	8	8	10	8	8	8	8	6	6	6	60.6	50.9	50.9	24.519	216	216	5.08	0	323.31	60.6	48.6	48.6	48.6	103500000	76485000	45895000	47163000	81	AAAGAQQPAQGDQNFDYMFK;LLIIGNSSVGK;LVEIICDK;MAESLDKDPQQQPK;QLADQLSLEFFETSAK;TITTAYYR;TYSWENAQVVLVGNK;TYSWENAQVVLVGNKCDMDAER;VKLQIWDTAGQER;YCDDSFTSAFVSTVGIDFK
HCON_00037310	4	4	4	4	3	4	4	4	3	4	4	12.9	12.9	12.9	34.367	309	309	3.12	0	13.832	12.9	9.4	12.9	12.9	12522000	10297000	10332000	6856500	24	ASDQELWR;ECVQLLEDYQK;QAILHPDTGEK;QAVTDTTLVR
HCON_00037320	1	1	1	0	0	1	0	0	0	1	0	1.5	1.5	1.5	82.661	724	724	1	0.0024324	3.5403	0	0	1.5	0	0	0	0	0	2	LTGSDDDTEAR
HCON_00037350	1	1	1	1	0	1	0	1	0	1	0	20.9	20.9	20.9	7.4598	67	67	6.2	0.0024181	3.427	20.9	0	20.9	0	1989800	0	1766000	0	5	MLQEIVGGAGSPLR
HCON_00037380	2	2	2	2	2	1	1	2	2	1	1	15.7	15.7	15.7	19.092	172	172	3.33	0	8.826	15.7	15.7	6.4	6.4	5702200	5874100	2960900	1633100	14	GSECAICMVDFEPGEK;LLEQIPADEFR
HCON_00037390	3	3	3	2	2	1	1	2	2	1	1	5.8	5.8	5.8	74.98	671	671	5.23	0	8.4739	4.3	3.4	1.9	1.9	286950	1188100	161240	578340	10	DSSPEDLIFDLFK;FAFQVGLPAK;SFEDEDDDARNFLLSR
HCON_00037440	5	5	5	4	3	4	3	4	3	4	3	27.6	27.6	27.6	18.559	174	174	4.61	0	61.306	25.3	19.5	25.3	20.1	28559000	21912000	21682000	8381000	21	AADLGSSFAK;GNVPESIEK;LLGKTDEAVADLNQAISLSK;SACQAFVQR;TDEAVADLNQAISLSK
HCON_00037480	7	7	6	5	4	4	6	4	3	3	5	12.9	12.9	11.6	62.255	558	558	4.52	0	23.831	8.4	6.3	7.2	10.9	3484100	6364200	2680000	4548300	26	DLDPVEVALR;EAEAFEK;EFDIDGLDNDLK;EIQEIELDK;LVLLLNK;VDNLMDPIAPVIAILR;VGVVGFPNVGK
HCON_00037600	6	6	6	5	4	4	4	5	4	4	4	16.8	16.8	16.8	40.781	351	351	5.82	0	68.302	14	11.1	9.7	9.7	14723000	10777000	5826500	5435300	37	ALADIGFLR;CGEACGGEVFQALQK;CNNELTIQSR;EVGGELYCLR;LYGNVCYK;VVTALGK
HCON_00037700	18	18	18	17	14	18	18	17	14	18	18	62.7	62.7	62.7	32.213	300	300	5.64	0	323.31	62.7	48.7	62.7	62.7	1513600000	1403100000	1274800000	1127300000	407	EALAREESKPK;EGEEFTIGHLR;ETICGTMGQPDCDKIDLPSGYK;ETICGTMGQPDCDKIDLPSGYKEALAR;GNSVFYR;GVGSVVGIEDVGTDKPPMPLSMQLGGGK;IDLPSGYK;IGETKVENNVK;IVGVGTGSR;QGAAQSGTPWLTHSGK;QGAAQSGTPWLTHSGKPSGK;SITIPGLPPGWSVIDETHQDIPGSGGHQVVSR;TLNIENK;TLNIENKGTER;TPTVSNTK;TYKEGEEFTIGHLR;YGVYSIEGCVTEAK;YGVYSIEGCVTEAKK
HCON_00037720	1	1	1	1	1	0	1	1	1	0	1	6.5	6.5	6.5	32.297	291	291	2.2	0.00029087	5.4088	6.5	6.5	0	6.5	1067100	881530	0	361280	4	SDAQSADGEQEFIPIEKDR
HCON_00037815	46	46	46	38	38	38	38	38	38	38	38	74.1	74.1	74.1	61.837	567	567	5.44	0	323.31	67.2	62.8	62.8	60	1574600000	1617000000	1166200000	1058300000	697	AKGLEVFETPTGWK;DGVWAMLAWLQILADR;DGVWAMLAWLQILADRK;DYVELMQK;EAVNVIIK;EKDGVWAMLAWLQILADR;ELSANNVSYK;GATLVVGGDGR;GEHDFGAAFDGDGDR;GLEVFETPTGWK;IDGGIILTASHNPGGPK;IVFEDGSR;IYLCGEESFGTGSDHIR;KGATLVVGGDGR;KIDGGIILTASHNPGGPK;KKGATLVVGGDGR;KLISGELTGK;KLSVEDIVK;KVAGFAR;LADNFQYTDPIDGSVATK;LFAPAQDLLR;LFAPAQDLLRPLVLIALDLCK;LISGELTGK;LISGELTGKR;LSGTGSAGATIR;LSVEDIVK;LSVEDIVKEQWK;LYVDSYIPASDTNR;MEQFTQR;NGFFVTPSD…
HCON_00037830	15	15	15	12	13	11	7	12	13	11	7	43.1	43.1	43.1	50.404	445	445	4.79	0	323.31	35.1	37.5	31.9	21.8	55063000	41938000	24430000	16486000	78	AISLTFVK;AYALQAK;GTDLIIEQNQQEDNACLR;IQESAEEKKDYSNIVNENCGR;KYGDEPISPEETPR;LQYEEACTGCR;LVPHVFVPESTK;NALPLLHLAGLQVDIIK;SCYDDFTK;SVLPIGVFPGGYDNLSLKR;VGTSDNDDFYTTDLLAK;VLVLANTSSNER;VVTGILR;WWHILTGPPR;YLEMYLPNAIR
HCON_00037850	17	17	17	9	9	9	7	9	9	9	7	22.3	22.3	22.3	107.63	950	950	3.06	0	76.866	14.3	11.2	10.9	7.8	24244000	60904000	23277000	14321000	48	AAIELEEPDDAR;AIVANAVR;AKEETKDDPDEQLNDNNYDEFEGYQGSLFAK;ALQECESSGR;ATWLEDADSFAK;EATDVPEAGTGPPSKK;EHIPTDR;GIWLAAAHFEK;HVIGAGVEDEDKK;LEEVVGK;LESENNEFAR;LHPPETAK;LNQVSDSVSGQTVVDPK;NEDLWLESVR;QLSEVTEDEWVAIPEVGDSR;SITIPGSLVNK;TAEIETDLK
HCON_00037860	3	3	3	2	3	2	3	2	3	2	3	12.3	12.3	12.3	23.892	212	212	3.8	0	323.31	10.4	12.3	10.4	12.3	121210000	115000000	79566000	56027000	48	DSVQAQEYVEQLR;VLNAYEQCK;VLNAYEQCKLECK
HCON_00037920	13	13	13	8	11	12	9	8	11	12	9	36.8	36.8	36.8	42.332	375	375	5.04	0	323.31	22.9	34.7	34.7	26.1	118660000	95064000	102830000	93627000	82	ACYLATNVVKEEANEGDKLIYPLPDGSR;AGFAGGQSPK;EEANEGDKLIYPLPDGSR;EGTDLHR;EYEDEGKK;FANFVGRPK;ITAPQER;LEIGASR;LLSEMKK;LYSTWIGGSILASLDTFR;LYSTWIGGSILASLDTFRK;MDYDVIANQPVVIDNGSGSIK;VMAGALEGDMFIGPK
HCON_00037940	4	4	4	3	2	2	4	3	2	2	4	1.3	1.3	1.3	327.25	2992	2992	4.82	0	8.4033	1	0.7	0.7	1.3	3284200	1747300	2090000	2704600	18	CLGDANADAK;DEIITNSDIFR;RSPTHSRR;TAFIDYFTSK
HCON_00037980	20	20	19	19	20	18	19	18	19	17	18	53.2	53.2	50.8	40.777	380	380	5.62	0	323.31	52.6	53.2	45	52.9	436330000	391980000	256990000	230780000	278	AKEAGVGWVVCK;EAGVGWVVCK;FIVDIMQK;GGVMSHKPDEILSGGGLLPLGGSEICGGYK;GHYSHGLNR;GQEVPNTWGVAK;GYGLGSVVEIFCGILGGAHWGPNIR;GYGLGSVVEIFCGILGGAHWGPNIRK;IVEELGGIPYHPNQITYANDLADLYGVK;KGQEVPNTWGVAK;LDGTPTILK;LDMYVGDCR;LDMYVGDCRK;LQEFMNTMR;NLPSVSPDEK;QGVAVSHAEQLADVLVEADVR;RKGQEVPNTWGVAK;VCKLDGTPTILK;VLIPGDPER;VLIPGDPERNHEK
HCON_00038000	2	2	2	1	2	1	1	1	2	1	1	3.5	3.5	3.5	68.053	599	599	5	0.0016434	3.8566	1.5	3.5	1.5	1.5	1002000	998670	482850	0	7	HLQFFFMNPLEK;SEDALIISK
HCON_00038030	12	12	12	11	8	8	6	11	8	8	6	16.4	16.4	16.4	102.74	904	904	5.02	0	40.813	15.2	10.4	10.4	7.5	68519000	63989000	40216000	25487000	51	AAEDLVGSSDTSK;AFTDLPTSVSALGQLQR;ALDDLTQSLQSGR;ALLCSLLR;EFNSELPTVLYK;GDEITKPIEEEQNESPDKR;GDVQSMMLSQK;KEMISDLQK;NETDAFESLFK;QVTDLIR;RYETEREEVPR;TPPALSELIVDLPPVLR
HCON_00038075	1	1	1	1	1	0	1	1	1	0	1	10.2	10.2	10.2	11.426	98	98	4.29	0.0024148	3.3927	10.2	10.2	0	10.2	2667200	1641200	0	515470	6	EAVIELLEAK
HCON_00038110	13	13	13	10	8	10	3	10	8	10	3	19.7	19.7	19.7	76.694	697	697	3.96	0	33.56	16.5	11.3	16.1	4.7	40088000	30116000	20506000	6654800	44	ALDYLAIAVAELAQMSER;AYDPDIHK;DNKVWECVQPHLK;EMEELDPDALR;EYEEIRR;FMQPEIEAIVQLLR;GYSGISLENVK;NNLTPLELGPK;QADVIAALSLDVLK;TVCAPLTEDR;TVGNSLIDPEDR;VQDAYTLR;VWECVQPHLK
HCON_00038210	15	15	15	12	11	9	9	12	11	9	9	39.6	39.6	39.6	52.633	467	467	4.91	0	121.34	28.7	27.4	24.2	21.6	66356000	58540000	29802000	36559000	74	AAELMLPIR;AAWCAENLRDLEGWK;ASGLTLSTPSNECAK;FAHDAYFFMGDGK;FDCWATHAR;LELEGVDVGNR;LFDGALR;LGLEGLGTGTCSR;QIVSWSDCEILGGFIK;RGDTVEEK;SALQDKSPITER;SVLDLADAASMLWR;TNLDQVYADAQAYGNPR;VCQDVGVALYEGMTLYGR;WQNLPNMK
HCON_00038240	7	7	6	5	2	4	1	4	2	4	1	17.4	17.4	14.2	53.765	472	472	4.4	0	12.887	13.8	3.8	9.3	1.5	8409200	5135400	3275700	2137600	16	AFALGVEAIGTGTSAR;DYPTDLIAIK;EYDDCAK;IYTIGGSNAQR;LLDGAVR;SGAMLDIVDAASMLWR
HCON_00038320	14	14	14	13	13	13	14	13	13	13	14	51.7	51.7	51.7	25.588	242	242	6.22	0	323.31	51.7	51.7	51.7	51.7	522160000	555770000	382940000	349510000	177	AAVHQLTSSLAAK;EKRPENGSLVK;GALGSTILEHFK;GALGSTILEHFKK;GSGMPQDSSVVALLPITLDTPMNR;GSGMPQDSSVVALLPITLDTPMNRK;KWMPNADR;NADLMWR;QSVWSSAIAAR;RPENGSLVK;STWTPMLYIAELLLDWTVAR;TVEGETSATKL;VIVYGGR;WMPNADR
HCON_00038340	11	5	5	9	9	8	8	4	4	2	4	54.4	41	41	24.323	217	217	6.93	0	153.28	41.5	47.5	22.1	41	26912000	33527000	18139000	13889000	42	DSLIPFYELYGYVK;FDKDNGEIVIPFEDESDDGKFFIPSSL;FIHQAGCR;GRVEDVVVDK;GRVEDVVVDKEMR;ISDYDTGFLDILSQLTVVGEVSREDFENR;KMGGLLNK;MGGLLNK;VEDVVVDKEMR;VLVALAK;VVGAATLVVEWK
HCON_00038345	12	12	6	8	10	11	9	3	5	5	5	50.8	50.8	38.7	26.693	238	238	5.95	0	323.31	31.5	45.4	41.2	41.2	100450000	102170000	109300000	112090000	60	DILNNFLVQR;DSLIPFYELFGYSK;FDKDDEIVVPLEDENEDGTLFIPSSL;FIHQAGCR;GRVEDVVVDK;GRVEDVVVDKEMR;ISDYDTGFLDVLSQLTVVGEVSR;KMGGLLNK;LLVELAK;MGGLLNK;VEDVVVDKEMR;VVGAATLVIEWK
HCON_00038350	3	3	3	2	0	0	0	2	0	0	0	13.8	13.8	13.8	36.396	327	327	6	0.00029394	5.6744	10.1	0	0	0	287990000	0	0	0	4	GIVVVSGGNAK;LLFEHLVPMVETINEILVPSER;VETLDDDEVYKR
HCON_00038370	4	4	4	3	3	2	1	3	3	2	1	17.8	17.8	17.8	23.706	219	219	5.08	0	6.3775	13.2	13.2	10	3.2	5321800	786420	6698000	196890	10	AEHAILEAER;LGVVEPAVK;LQLLEAK;SDIDLSEVAPLNR
HCON_00038410	5	5	5	1	3	3	3	1	3	3	3	7.5	7.5	7.5	82.962	743	743	5.12	0	10.365	1.2	4.7	4	4.4	0	2136600	719870	2074200	15	ATIGECTSTIDER;GLGLTQPFDVR;LSDSGLDSPK;LSSSPLTPK;VIVPTTSAPPVVK
HCON_00038440	4	4	4	3	4	3	3	3	4	3	3	20.8	20.8	20.8	15.467	144	144	3.81	0	38.806	20.1	20.8	20.8	20.8	38416000	38100000	31463000	26718000	39	EGDTVIMDAEVIK;IAATGLHTK;KYVEMCNK;YVEMCNK
HCON_00038450	3	3	3	2	0	1	1	2	0	1	1	7.3	7.3	7.3	62.777	559	559	5.6	0.0019115	3.7674	5.5	0	1.8	1.8	0	0	146350	149580	4	FSVFLDEVNKNEDGPLVK;GCDVIEEVFK;VVPSILDLQSLLK
HCON_00038460	12	12	12	12	10	9	10	12	10	9	10	55.7	55.7	55.7	24.795	210	210	4.4	0	213.42	55.7	42.4	42.4	48.6	175690000	165820000	151230000	134360000	118	AAGLSPAER;DQHLHPDEPIVVDAVHR;EGNSPYTR;GIETSPLR;QALEDPGK;QALEDPGKHR;QVITNEVEINEK;QVITNEVEINEKYPGLIK;SGVPPPALVK;TSYLNVGVTQRPW;VNDPMSLELHMADER;YFTPTFDKR
HCON_00038580	22	22	22	19	19	21	18	19	19	21	18	49.9	49.9	49.9	48.504	457	457	2.66	0	323.31	47	47	47	44.6	1063300000	1006000000	482200000	571940000	328	AAEEAEKEK;AAEEAEKEKIEK;AAETAESEEKEK;AAETAESEEKEKVEK;AAGDVPPPENEKAESDTEKWEVVDEEEIAK;AAQEAEEAAQEAK;AAQEAEEAAQEAKR;AAQEAELAAQEAQR;AEPAVTTKEDEPAKEEEK;AESDTEKWEVVDEEEIAK;AKEAEAAQEAQR;EAEAAQEAQR;EQADHEADTVPPK;GAGVDHNLPPK;GVEEMDTSTGENEAPK;ISEEDKETANK;ISEEDKETANKGVEEMDTSTGENEAPK;SEEAQVSAVNTSEDAVQK;VDYANPDTSTVLAEVDDEIPGK;VDYANPDTSTVLAEVDDEIPGKLFR;VTAGASEDAPSSIASSR;VTAGASEDAPSSIASSRPR
HCON_00038650;HCON_00038660;HCON_00038670	2	2	2	1	0	1	1	1	0	1	1	2.8	2.8	2.8	67.721	599	599;109;196	7.33	0.0028993	3.0781	1.7	0	1.2	1.2	834330	0	0	397590	3	FLVNVAK;LFNEICLDAK
HCON_00038710	5	5	5	4	3	3	1	4	3	3	1	14.8	14.8	14.8	50.283	461	461	4.94	0	47.181	11.1	8.5	8	2.6	5952300	5371900	2631600	379840	11	DLTPLEEKPANIVFQPK;ESESLASSALAENK;IGFVSQGK;MILLPPADLDQDEATFR;TFQQTADSLFER
HCON_00038720	7	7	6	4	4	4	4	4	4	4	4	20.1	20.1	17.8	37.816	338	338	5.53	0	10.164	12.1	9.8	10.7	9.8	32712000	34790000	24674000	35671000	32	HLNVFPEQYCSLDTNR;LQVTGPGK;LWDGSVLSK;QDDGFHGR;SIIDWIYK;VNKDALLNTLK
HCON_00038730	1	1	1	1	1	1	1	1	1	1	1	5	5	5	46.73	418	418	6	0.0024077	3.3144	5	5	5	5	517870	292320	127130	247880	7	EQNAANAVLHTFGAAVAEATR
HCON_00038770	15	15	14	8	10	9	9	8	10	9	9	34.5	34.5	31.3	55.056	501	501	4.48	0	83.54	22.8	21.8	21.6	17.6	28558000	51625000	27610000	27030000	61	AAHSVAQGVKPIR;IDFDELEQR;KPVVAAPK;LAMQDIQKK;NDDDLFTTDYSSKPR;RAEPTVSLSQK;SALGAQK;SDVDIQK;SEDEWEILEGK;SHAELGVTASQIEKLETQIDPVTK;TDFFDSWDDQQQQMDSK;TLSKNDDDLFTTDYSSKPR;VDHIDSEPVPTSAPVSIILK;VRIDFDELEQR
HCON_00038810	11	11	11	10	7	6	5	10	7	6	5	21.4	21.4	21.4	78.847	687	687	5.44	0	35.614	18.2	13.7	10.5	9.2	20539000	18366000	11347000	2829500	40	AILNEAEIAMK;ALFEPENVICVGK;APCPQSADSCSANKK;FSFIPMAK;IPFSIEELLLNVIIPYQLPHSVK;KPPNISEDNPELCSYSDFR;LDVSIEEILSR;LFADLLER;NELCRDPLLPTEDYLNFHNDVK;SYEEFQAR;YILVPSNNK
HCON_00038860;HCON_00038870	16	16	13	13	14	14	14	10	11	11	11	59.6	59.6	49.1	31.534	277	277;280	5.15	0	323.31	46.9	53.4	50.2	53.4	767830000	674830000	572350000	498330000	225	CHTIMNCTK;DLVPDLSLFFEQYR;EGICGSCAMNIAGENNLACTLK;GSKPEMQKYEVDLDDCGSMVLDALLK;IDTDLSK;IHDAYSAFK;IKSEQDPTFTFR;IYPLPHMYVIK;NEKLTLGEK;NKPAPEPAKF;QMFQSADER;SEQDPTFTFR;SIQPWLQK;SLLTGMK;YEVDLDDCGSMVLDALLK;YLGPAVLMQAYR
HCON_00038880	16	13	13	15	14	13	15	12	11	10	12	54.7	44.2	44.2	31.564	276	276	5.95	0	308.3	52.2	52.2	48.9	54.7	198070000	171530000	128710000	217410000	140	CHTIMNCTK;DDYPKER;DLVPDLTLFFEQYR;EGICGSCAMNIDGENTLACIK;EGICGSCAMNIDGENTLACIKK;IKDEQDPTLTFR;KYDVDLDDCGSMVLDALNK;MHDAFSAFK;QMFQSEK;QMFQSEKER;SIQPWLQK;SKPTPEPAKF;TLLTGFK;WNPDTPSVKPSLK;WNPDTPSVKPSLKK;YLGPAVLMQAYR
HCON_00038890	12	12	12	8	8	8	7	8	8	8	7	33.2	33.2	33.2	42.372	370	370	5.24	0	115.04	20	25.1	21.9	17.8	12944000	34953000	20377000	11134000	47	AKGCISHDK;ELDGSKVER;FIACIGEGNR;IEQTCELDGSGTK;LAEFTQGLTYDQPR;LEVFDVNR;LTPDGAK;RVPIGERDDFGDYIYECR;VGDQWPDGEFVYYCK;WWNEGETLTR;YTIWNIPGK;YTIWNIPGKK
HCON_00038900	28	28	28	19	22	18	22	19	22	18	22	41.1	41.1	41.1	92.654	849	849	4.63	0	323.31	26.5	33.9	23.7	28.6	100620000	87836000	47751000	52014000	144	ALLVISDDRFLSAGNDSTIR;ASAAILTAFDDAVAAK;DIVEMIYAI;ELGSPEFPALLLNGHK;EQQANETVVIK;FGVEQLSAK;GGEFSETLSFPQPK;GLAVNSIGYYESTDGWR;GLPNGDVACATSDGR;GTDPTLAAEK;IYVLTQESNR;KASAAILTAFDDAVAAK;KEQQANETVVIK;LCALLLSEAPDAVCILVCR;LNSFFCDMK;LPFNLDEDPDVAAQR;LVELNENQPILR;MKDAVVDEQGK;RGGEFSETLSFPQPK;SETVAELGPR;SETVAELGPREDAIR;SLANAFTHPCGR;SQTGVSASSSSQPFYDPFTGSGR;VALLHER;VCEAIDSFGYLSQDSLIR;VSLDDGAPNMELR;VTVDGKEYDYVFDVTVDD…
HCON_00038920	3	3	3	2	1	1	1	2	1	1	1	7.6	7.6	7.6	57.636	511	511	3.83	0.0016416	3.7929	5.3	3.3	2.3	2.3	1783200	754040	299890	377040	4	KISSIGDNVDDISDEIR;SPTEWTDPDWPR;VCPVLSWSYK
HCON_00038930	3	3	3	3	2	1	2	3	2	1	2	5.6	5.6	5.6	61.713	533	533	2.83	0.0002956	5.8101	5.6	3.4	1.5	3.4	2950800	2166300	657580	549390	12	DSFIETLTNICR;LTPEEIEEAR;TAELLEEK
HCON_00039030	7	7	7	7	4	4	4	7	4	4	4	11.8	11.8	11.8	64.934	600	600	2.94	0	134.96	11.8	10	10	10	29219000	19528000	11855000	9338700	33	EGPSKEVLTEQLNESNPDYQDR;EQENVPWWQR;EVLTEQLNESNPDYQDR;IGDLDELFPER;KQYHHAQNVTQEFD;QQQQQCVGTIEAGK;QYHHAQNVTQEFD
HCON_00039040	7	7	7	4	7	7	5	4	7	7	5	43.1	43.1	43.1	13.738	123	123	6.86	0	10.288	35	43.1	43.1	34.1	33836000	47489000	37829000	17277000	30	AVFTGFK;AVFTGFKR;FHHNLPPNAMGNR;LDGVFNK;LDGVFNKEDAK;TQSEHTALLK;TTKPGHSVPTR
HCON_00039067	14	14	14	13	14	10	14	13	14	10	14	67.7	67.7	67.7	18.923	164	164	3.62	0	323.31	67.7	67.7	55.5	67.7	492010000	427250000	389810000	340340000	165	CVSDFRDEVLK;EMSYLTELQAR;ENVCADHEK;ENVCADHEKEIMECIK;IDRDEIPEEYK;IDRDEIPEEYKTVGVSSDVVK;KFFSYQR;LKDELAHER;RVNAQTGGGSTEAER;TVGVSSDVVK;TVGVSSDVVKR;VFNETVER;VLNCGHLLAPYEK;VNAQTGGGSTEAER
HCON_00039070	24	24	24	23	19	20	20	23	19	20	20	63.1	63.1	63.1	37.455	336	336	3.78	0	323.31	63.1	53.3	53.6	54.2	638670000	511360000	383290000	262470000	289	AGEEIGK;APLIYSPIAGELVGR;CPANAPVYSPIEGEMYFWRPFGGAADR;CPDVDGSCGNFHSER;EDIGFGR;GWDIECR;IVQGEPIGTR;IVQGEPIGTRLECDNSPDSVFLEVR;LDFYGGR;LECDNSPDSVFLEVR;LIDPTYHLQNCMCTGQICESNSK;LLGEPFK;LLGEPFKSDK;MVEDEDGGEK;MVEDEDGGEKR;RAPLIYSPIAGELVGR;RCPDVDGSCGNFHSER;TCFEQDSQTEIEPHIEMK;TNGEIVDGVDIR;TREDIGFGR;VCGSNEKNELR;VCGSNEKNELRR;VKAGEEIGK;VVDISDVISAEK
HCON_00039090	2	2	2	1	1	0	0	1	1	0	0	15.7	15.7	15.7	22.007	198	198	1.4	0	6.9119	9.1	9.1	0	0	4081400	4583700	0	0	5	ETHEEIGVEPDSVEVWGR;MEQGESIEQAALR
HCON_00039095	28	28	28	23	22	21	20	23	22	21	20	38.8	38.8	38.8	80.171	698	698	3.56	0	323.31	34.7	35.7	32.5	31.9	892700000	668290000	466560000	547610000	171	AAEALDAQLLAEGK;AAQCAAEGGLSR;DIPTPITSEEVLPDVKPNSAGSSSTSDELGGR;ENDKLIIK;ENSELRQDRDNLELQLEK;GKIDSVSQENEDLK;GKIDSVSQENEDLKTK;IDSVSQENEDLK;IDSVSQENEDLKTK;IEGLVQEK;IKQLEEQAER;LAAAEVR;LLTTAFYGMAK;LQQAYEQLK;LRDEVEELR;MAVLIVGAAFLGSK;MSIEVDQWK;NHELESELR;NVELENSR;QDRDNLELQLEK;QIIIDQER;QLEEQAER;QQLYELTK;SAEAFEQDLIDLR;SLCLTTLSLEPK;SLGEYYEECVHR;SVEIAAASSSGDVTEVK;TQMGSYK
HCON_00039110	10	10	10	8	10	9	8	8	10	9	8	38.4	38.4	38.4	29.016	263	263	5.24	0	183.79	35	38.4	35.4	35	47040000	52163000	37270000	27206000	62	AGPSQATVQR;EFQDLPGYEDYQER;ELPPSIGNFTVLK;GVASTLGIR;IKELPPSIGNFTVLK;LNFLNADALAK;LSSLPDSLVGCTSLK;NLEILNVQSNK;NLELSQNK;VEENCLAK
HCON_00039130	3	3	3	2	2	1	3	2	2	1	3	1.4	1.4	1.4	259.14	2322	2322	4.83	0.00029036	5.3748	1.1	1.1	0.7	1.4	3715400	4072700	443730	1512500	13	ASKDESSFITNLITSK;LSEAVRDPER;YVELVTK
HCON_00039150	4	4	4	3	3	3	3	3	3	3	3	14.3	14.3	14.3	39.13	342	342	4.18	0	13.149	9.9	11.4	9.9	11.4	7406700	6972500	3835500	4000700	17	DDYEVIDNTR;EKPGEPEWEELDQK;IGCWQLNEAEEDLKK;LQGNQLFAQK
HCON_00039155	5	5	5	3	1	0	1	3	1	0	1	22	22	22	37.05	328	328	4.5	0	11.42	11.3	5.5	0	5.5	171070	0	0	132860	7	AFESADLDKDGVLDSK;EEFSAGPK;LVEFSPLLSVAETLHEDL;QEVLLGGGKPK;SLAAEASELIDSIDSDGDR
HCON_00039160	13	13	13	13	12	12	12	13	12	12	12	48.9	48.9	48.9	25.93	231	231	4.27	0	323.31	48.9	48.9	48.9	48.9	565330000	575930000	411410000	380460000	234	AIDDEELLR;EALENASTNAEVLQVMGGASK;ETEEMLIK;IKDEVATAVK;KIKDEVATAVK;KQDFLEK;KQEVAPSTQDAIQK;LALHALGR;LRETEEMLIK;QDFLEKK;QEVAPSTQDAIQK;QLNHIDGVLQTIEFQR;TTDHDKDLEDLEMWANA
HCON_00039170	11	11	11	9	9	9	9	9	9	9	9	67.9	67.9	67.9	17.53	162	162	5.43	0	323.31	63.6	64.2	64.2	67.9	280150000	183750000	154430000	157840000	117	DDGTVIHFNNPK;KLQANAENVQLGGK;KLSVTNIPGIEEVNMIKDDGTVIHFNNPK;LANNVTSQFK;LANNVTSQFKPAPADDDVPDLVGDFDEASKNEAK;LQANAENVQLGGK;LSVTNIPGIEEVNMIKDDGTVIHFNNPK;PAPADDDVPDLVGDFDEASKNEAK;TAAADDKK;VQASVPANTFSITGAGENK;VQSNLKK
HCON_00039180	5	5	5	3	4	3	3	3	4	3	3	11.1	11.1	11.1	44.489	398	398	6.48	0	8.0631	6	8.3	6	7	3785400	14002000	1829500	2238500	17	CTGQIITHEVK;IAPAHGDVR;IVDSFLK;LELLNTSK;QFLFCLTPK
HCON_00039290	1	1	1	1	1	1	1	1	1	1	1	7.5	7.5	7.5	16.522	146	146	4	0	6.7723	7.5	7.5	7.5	7.5	1332800	1082700	643530	768190	6	ALQQELLNECK
HCON_00039550	35	35	35	32	27	30	29	32	27	30	29	55	55	55	81.23	723	723	3.73	0	323.31	52	42	51.2	45.9	356190000	315980000	197450000	171790000	263	AAEVGLSILQEK;AAEVGLSILQEKEALELR;AAIEVISSIMAK;AHQEISER;AIPLNSDR;AVLAPSFIR;CEELQAQVEELEADQR;CQSELER;DQISTLR;ELEASCDGLQEEVKDREK;ENAEDLPK;GAQVEFESLK;ITVLETTLR;KLLSTVK;LAQLQTQYDAAK;LEAALQEAIADK;LEAALQEAIADKHK;LEDVEVDRDR;LGEEPVPVQPSNDLFSELQGSTDEK;LMGEYTELEEENIALQK;LTAESALASLR;NTEQELAR;QLKEDAATFASHR;QVEEALLAAQQER;SELENEMTLIEESSAK;SGDGFQPR;SVVEIVNK;TLLLFAGEK;VADIVSESDLR;VAHSSAADTGAALEEER;VEVDQANQMLAEFR;V…
HCON_00039560	1	1	1	1	1	0	0	1	1	0	0	1.7	1.7	1.7	102.28	895	895	7	0.0043691	2.6825	1.7	1.7	0	0	1199600	362560	0	0	3	ANPYETIGAAFFQNR
HCON_00039570	7	7	7	5	3	5	4	5	3	5	4	49.4	49.4	49.4	19.748	174	174	4.55	0	114.4	34.5	18.4	34.5	31.6	64296000	57393000	44972000	23004000	25	AAISQAFR;ADAVLVGNLQNQLDR;EYEELKSETMEQLEDLSR;KQPAALR;LMNQLSDLEEER;MTGGTITVIDNLTATR;TPEIVALFAR
HCON_00039590	8	6	6	7	7	7	7	5	5	5	5	31.7	23.7	23.7	28.189	249	249	5.62	0	163.8	31.7	28.9	28.9	28.9	85707000	50197000	21473000	29584000	47	ELAELRETIEK;GIEMDGLVWGGAK;KPGPIAK;LKAYAEK;MQVIPAK;NLPIGYGISK;SSVILDVKPWDDETDLK;SSVILDVKPWDDETDLKEMESLVR
HCON_00039650	24	24	24	20	22	20	20	20	22	20	20	47.6	47.6	47.6	69.379	616	616	4.99	0	323.31	39.3	45	41.2	40.4	1293700000	1160800000	994400000	962190000	416	AHGGVWHVNCFTCESCQR;CAVCNKPIVPVEGEK;CAVCNKPIVPVEGEKESVR;CEDCGMLLSSK;DHLPFNADYIYK;DNVYCVNCYQEK;EANQHQASTLR;ETSYREEQQQK;EYATSTYVEPEPPR;GDVPNLSDGR;GDVPNLSDGRVDGSNQR;GQEYVHTVR;GSSNSSVKPQSTVEPMLPSSFDAVPK;LPDGNRPYGSQLNQLER;NLYQTFNNPSSK;NQGLTASQR;QSYCGDEVDR;SFHPSCYK;SLDGIPFTSDPK;SLDGIPFTSDPKDNVYCVNCYQEK;SVPNDFATTLR;TLAGTSFYNIENNPTCSECYNNTLENCTK;VEGAGCYPLNDHLYCK;VQWETPYVR
HCON_00039710	2	2	2	2	2	2	2	2	2	2	2	1.8	1.8	1.8	106.72	937	937	5.9	0.0041429	2.8046	1.8	1.8	1.8	1.8	79653000	65306000	61759000	51313000	29	ISDATEDLLR;VAIASIK
HCON_00039780	16	16	16	14	12	10	10	14	12	10	10	74.9	74.9	74.9	19.692	171	171	4.95	0	91.979	67.8	67.8	56.7	63.7	51245000	47610000	26538000	13763000	72	AELLKEFDER;AEYFSVIGALR;AKDFDVAALQAR;ALGIDECTDAK;DFDVAALQAR;ELDAIQKDIEK;ERLEEMECVISQAEKESEA;GLEEWKK;IGLVPQQEK;IGLVPQQEKELDAIQK;IGLVPQQEKELDAIQKDIEK;LEEMECVISQAEKESEA;LTTIEFCESLIR;NLTNKPPTQSLSER;TDKIGLVPQQEK;YTMELDTFK
HCON_00039800	14	14	14	13	11	10	11	13	11	10	11	45.8	45.8	45.8	38.074	343	343	4.82	0	192.26	40.8	37.6	36.2	37	68225000	58794000	52546000	35094000	110	DEALQNALWEK;ELLPLLR;FWNAVAKPFTK;GAHVVMANR;ILDTFEASR;ILEEKPDAK;LCPTESVENGYK;NIVLAEALK;SWGFLGK;TDKILDTFEASR;TILITGTTSGIGTETAR;TTALEAISEVDLTGR;VTNELSSSTPGSPLSTAPER;YWESCWDDEKNLDVQLAR
HCON_00039810	24	24	24	20	21	21	22	20	21	21	22	57.6	57.6	57.6	44.547	389	389	5.19	0	323.31	52.2	53	51.7	55.3	217220000	176690000	122870000	112660000	168	ALEGSSEK;CQVPNNEVEFLVMK;DLIELTQK;EAAYEFLAK;EAKGDVADIWLK;EFYDGFISEFEHR;EIEGFVGVTEAHAPFYK;EIGDFAGYYR;FEQLYSR;GAIDQVNR;GDVADIWLK;IHAGQIELR;INALQLVEIALPIAK;ITFTEIAAK;KITFTEIAAK;KLWHQLTQEVR;LNHKDGNDR;SAQANPAFTASLNQK;SERVEAYLAK;TVLITWVQPR;VEAYLAK;VLNTTQVLAMANR;YIFEKDKEAAYEFLAK;YLGVEDINK
HCON_00039840	2	2	2	2	0	0	0	2	0	0	0	9.2	9.2	9.2	25.543	229	229	1	0.0031546	3.0234	9.2	0	0	0	3887700	0	0	0	2	SLSEANTADEATLREEEER;SLSEANTADEATLREEEERLR
HCON_00039860	13	13	13	9	12	12	11	9	12	12	11	77.2	77.2	77.2	23.671	219	219	4.86	0	268.23	58	77.2	68.9	67.6	63354000	70367000	36605000	41514000	69	AADWKLDAPDWTGR;CPIDAFPSVCIEPVIDSSR;EGQTISINIGK;GDSFDLNVALQDHFK;GEEYESVALVKPEIFVYR;KGPDGQPLPAR;LDAPDWTGR;LEDKTTGVLYAK;LMNDAGQTAFVGCGFADR;PAPVGGSVPLLPPPPGGSAVR;SAELEQQINDPQPSLDLAFK;SSAVDDLLSL;TTGVLYAK
HCON_00039870	4	4	4	3	3	2	2	3	3	2	2	5.9	5.9	5.9	94.371	824	824	5.05	0	9.8724	4.5	4.5	3.6	3.6	3546800	1822200	800240	741480	14	DLEKDNYAPISVENEEQFR;FTQILAK;LSDVLLSPDVR;VNAATATQLLEK
HCON_00039900	2	2	2	1	1	1	0	1	1	1	0	3.3	3.3	3.3	86.331	798	798	5.4	0.00028482	4.8249	2.3	1	1	0	2036900	1467200	1828300	0	5	EKELNEDELPEKENLELR;NSSAFQPK
HCON_00039940	8	8	8	7	7	7	7	7	7	7	7	37.4	37.4	37.4	14.271	131	131	4.01	0	323.31	37.4	37.4	37.4	37.4	198420000	167640000	147260000	122030000	132	ETGDNVGPLVVK;FPYCDGAHTK;HNKETGDNVGPLVVK;SEKFPYCDGAHTK;VQLANDKVVDTVDVEDIGEK;VQLANDKVVDTVDVEDIGEKK;VVDTVDVEDIGEK;VVDTVDVEDIGEKK
HCON_00039950	2	2	2	2	1	1	1	2	1	1	1	4.4	4.4	4.4	51.388	451	451	4.43	0.00028802	5.1091	4.4	2.2	2.2	2.2	2011800	1999600	133300	103700	6	ELEEALSVAR;LIVDYDQIFK
HCON_00040040	2	2	2	1	2	2	1	1	2	2	1	10.7	10.7	10.7	21.147	187	187	4.38	0.0039103	2.8925	4.8	10.7	10.7	5.9	354030	7038600	6897500	540260	6	GAEYECNGVLK;VAVDLDVIK
HCON_00040080	36	36	36	33	33	33	32	33	33	33	32	95	95	95	47.054	459	459	4.64	0	323.31	89.8	91.9	92.8	95	1670900000	1307400000	867980000	779320000	467	ADAQAEQTLK;ADAQAEQTLKEDTPDFLSGLLSVAK;AFGEQNQAR;AFGEQNQARPASNTSGNTAQQLSPEDIAR;AFGGGAAGEEAVTK;AFGGGAAGEEAVTKLDAQGGK;AFKKEEQEEMATK;AGSQVSHGAK;ATDYFQK;AVEKNQSGSAASGPTGSQGGAQLSQEDLAK;DEPVIDDVEEEIGK;DFGNANK;DFGNANKQESQGTSQLSQEDIAR;DILENANQQPANAQQTR;DILENANQQPANAQQTRPQPPSQQTNVGGR;EEQEEMATK;GAEGEQAAK;GFNIRPEDVAMITK;GLGVLAQVVQQR;ITAGLGSLVDTIK;ITAGLGTLATTLK;ITAGLGTLATTLKEK;KEEQEEMATK;KPAEEESKPK;LDAQGGK;LTA…
HCON_00040130	17	17	17	15	14	15	14	15	14	15	14	41.6	41.6	41.6	36.625	339	339	4.61	0	323.31	41.6	36.3	41.6	41.6	518790000	507830000	432470000	424230000	216	ADEAAPATTTTVASSDEK;ADEAAPATTTTVASSDEKNLVVSFIQFIR;ALELDPNQESFK;ALELDPNQESFKNNLK;ASQFDAAVSK;DPVYFCNR;KALELDPNQESFK;LEQYDLAIQDCR;LKEEGNDLMK;LNRDPVYFCNR;MGLALSCQNR;NLVVSFIQFIR;QFEGHGPNEGGNEGGENNQPGQQQ;RQFEGHGPNEGGNEGGENNQPGQQQ;TALALDPK;YEQAVEAYK;YEQAVEAYKK
HCON_00040190	4	4	4	4	4	4	4	4	4	4	4	16.9	16.9	16.9	18.034	160	160	2.12	0	180.41	16.9	16.9	16.9	16.9	118770000	100800000	136010000	99318000	44	EKQENTSPNESSPTDR;EKQENTSPNESSPTDRK;KHTETEEQAER;QENTSPNESSPTDRK
HCON_00040200	5	5	5	2	2	1	2	2	2	1	2	19.3	19.3	19.3	43.203	384	384	5.54	0	11.722	7.3	5.2	2.6	5.7	3289500	3463700	1391800	963550	12	GKVDGPESLVIEGDSIYTGLYDGR;HADALSLIDAGGSYPLIR;IDRLDLSTNK;LVGPLAVNDK;QIVNSNVPIQGR
HCON_00040230	1	1	1	1	1	1	1	1	1	1	1	8.6	8.6	8.6	17.476	151	151	7	0.00028466	4.8151	8.6	8.6	8.6	8.6	1167700	963690	400620	417500	5	SALQSGITSIVPK
HCON_00040240	12	12	11	8	11	10	10	7	10	9	9	54.7	54.7	54.7	24.434	225	225	6	0	261.96	28.9	48.4	51.6	32.4	278040000	366460000	461260000	346320000	123	DFMIQGGDFTR;FADENFDLHHYGPGWLSMANAGPDTNGSQFFICTVK;GDGTGGK;GYGYKGSK;KIESTETHPGDRPK;QVYFDISIGGK;QVYFDISIGGKPAGR;TAENFLQLATGSK;TPWLDGR;VIKDFMIQGGDFTR;VIKDFMIQGGDFTRGDGTGGK;VLEGMSVVR
HCON_00040250	10	10	10	7	6	8	4	7	6	8	4	12.5	12.5	12.5	107.5	951	951	3.76	0	72.058	10.6	7.8	11.5	5.6	12400000	11704000	7981900	4195000	38	ASGSDLLSLSEQLQNEK;DKIASELAEATSER;ELKEQLLETEDR;IASELAEATSER;LMALTEEK;NVKNDLEQER;QLGPHGIVNNFSDEGTIK;SEANAQAQLLTVQHER;SSGVGSEEWAR;VKELENDVSILQK
HCON_00040310	4	4	4	2	4	0	2	2	4	0	2	4.6	4.6	4.6	161.51	1432	1432	2.83	0	6.473	1.5	4.6	0	1.5	5473300	4366300	0	693280	9	ALEIDDR;DIKGDNVLVNTYSGVCK;EITDVNETNDFLDK;SLATVLNIIESTADKEALSPDVICLAGR
HCON_00040580	5	5	5	1	4	2	2	1	4	2	2	7.5	7.5	7.5	88.528	800	800	2.93	0	7.2341	1.5	5.8	2.5	3.2	3268500	9563300	22704000	1823300	13	DAGGALGPVDGR;ENAQLPPR;ISDTPEDSATANQTR;RLDFPEVYFGK;TCAATLPCVDAASR
HCON_00040590	6	6	6	5	4	4	6	5	4	4	6	11.4	11.4	11.4	63.657	561	561	4.83	0	15.702	9.6	7.5	7.8	11.4	542460000	674710000	369520000	401850000	32	DTLYAVDSAR;GVDIVAASK;LSYLATNQNDVR;VTQVIQHPR;VVNLNENR;VVVLAPSYEAPVTIAR
HCON_00040700	10	10	10	9	8	8	7	9	8	8	7	43.6	43.6	43.6	36.168	326	326	5.87	0	57.776	38.3	30.4	31.3	24.8	81073000	63319000	43049000	44227000	63	AIPQVTISR;HFFTITNPLNILASNATLEK;KIVTDYK;LGASYVCATGGAMVAALGANR;LKNPPEYVYYNK;NGTYDKDLTVDELWEAK;QLEPELQQK;SGPNPISAER;TAHVVFWQWINQTFNAAVNYTNR;VASLAVKPDISKPR
HCON_00040750	5	5	5	4	5	2	2	4	5	2	2	16.9	16.9	16.9	25.98	231	231	4.86	0	30.67	13.4	16.9	7.4	7.4	4326100	9981200	752000	1838100	19	AALAALKR;DIEDLLAK;ISAEIANAK;QSAPSAEDAINNLR;QSAPSAEDAINNLRDIEDLLAK
HCON_00040760	4	4	4	1	1	4	3	1	1	4	3	21.9	21.9	21.9	24.318	210	210	2.27	0	134.83	7.1	7.1	21.9	17.1	10783000	11194000	14971000	11929000	12	AADAAPSESSTATTR;CNPQSVVK;NIFEDHTMLN;QQNDEMEDNIFAR
HCON_00040770	1	1	1	1	0	0	0	1	0	0	0	7.5	7.5	7.5	16.771	146	146	7	0.0063371	2.4229	7.5	0	0	0	1312000	0	0	0	2	QLAIAQLLEQR
HCON_00040775	1	1	1	1	1	0	0	1	1	0	0	7.9	7.9	7.9	15.681	140	140	8	0.0065806	2.4044	7.9	7.9	0	0	497220	409720	0	0	3	LQLVGGPITLR
HCON_00040790	8	8	8	4	5	6	2	4	5	6	2	11.2	11.2	11.2	100.47	856	856	2.96	0	26.918	5.6	7.5	8.9	2.3	21329000	7132400	5583000	5208200	21	AYVITDEDVPYEEDILR;DLFEQCLETCPAK;FYESADQLDDAR;IDQLDEAAR;KTNYFDETETVQAR;QIDTYLEGVR;SVQQTYNTSVK;VALYEGQPEK
HCON_00040964	2	2	2	1	2	2	2	1	2	2	2	3.6	3.6	3.6	60.507	528	528	4.91	0.00028401	4.7728	2.1	3.6	3.6	3.6	497930	670800	285940	1397400	10	SDFEGFVK;YAISQIPYESK
HCON_00041060	11	11	11	5	9	7	5	5	9	7	5	19	19	19	76.394	674	674	4.76	0	65.076	7.9	15.4	9.6	8.3	26827000	22590000	17225000	13829000	43	DIFNEKPR;GTGGQSIWGTDFEDEFHPR;IFSLPTGK;INQVPTFEK;IVIVDGK;LQGAAVTIETEAADNPNLNR;PKEGDSSATGDPSGGK;SEISIMSITLK;SIPSASQYEK;TAEDAVEGPDIK;TIDETLSK
HCON_00041070	26	25	24	23	20	19	17	22	19	18	16	57.9	56.1	56.1	58.098	535	535	4.71	0	323.31	49.2	43.9	43.4	38.3	194790000	214500000	145310000	171990000	161	ALLPGGGAPEMEVAVQLR;AQDIEAGDGTTTVVVIAGALLDAAQALLEK;AVTDAVR;DIEREDIEFYSK;DTSVNLK;IDDIVMAVR;IGLIQFQLSPPK;IIDPVRDTSVNLK;ILGCRPIASVDHFVPEALGSADLVEEIPCGGDGK;KAGCNVLLIQK;KMGDTVEESEMIDGALIDQK;LASECVR;LVLEEAER;MATTSLNSK;MGDTVEESEMIDGALIDQK;MLVELAK;NSNIIAAK;QYLLDLCK;SILKIDDIVMAVR;SLHDALCVIR;STKPATASRPSGK;TDMENQVIISDYTQMDR;VLEGMSSPVDLSNEELLVK;VTGVANPGQACSILLR;VVSQHSWLLAPMAVNAVK
HCON_00041130	10	10	10	8	8	9	7	8	8	9	7	52.2	52.2	52.2	22.529	205	205	6.11	0	323.31	51.2	41.5	44.9	42.4	150310000	122590000	27150000	75191000	82	DAASGWGVVIYTITK;DKVNISTLK;ENMSPEELFEATAQSMLACLER;IADKVYLGLAGFNSDAVTVLEK;IGEQMTTIAVDQK;IGEQMTTIAVDQKK;IKPAVLATMISNLAYQHR;KTLYELR;VNISTLK;VYLGLAGFNSDAVTVLEK
HCON_00041200;HCON_00041190	11	11	11	7	6	8	7	7	6	8	7	15.1	15.1	15.1	108.8	956	956;911	5.23	0	72.152	8.8	7.2	10.7	8.2	17479000	12979000	8952600	8515900	49	AGIPLDTAVADIDYMDR;DEPPNSAGLDTK;ILYISTK;LFDTSIGGLIFSDK;MDCHPEPDANQDNCEAR;NCIWLPPPDQQR;NLIDISGQGSANLSWK;NPWGDDIDQIQLK;QSAFDLLIAPK;THAVYNYGQGAYLATK;YDPPVGLPK
HCON_00041240	8	8	8	6	8	8	7	6	8	8	7	34.3	34.3	34.3	23.795	210	210	5.59	0	216.46	29	34.3	34.3	30.5	73899000	71308000	50066000	41275000	85	APAAVTGDLGGGK;EMAQEMMK;EVCVVLAK;ILWEVTAGELGK;MAGSLQK;QVYAIQR;QVYAIQREEQK;STQVLQSMQNLVK
HCON_00041250	34	34	34	31	32	33	30	31	32	33	30	86.6	86.6	86.6	25.864	224	224	5	0	323.31	82.6	82.6	82.6	82.6	2918700000	2692500000	2019400000	1940900000	667	DAASSSGADAPEPQK;DAASSSGADAPEPQKK;DEAEEYFNAR;FDNEEEAK;FDNEEEAKMFAEGK;FDNLDEAVSYFNK;FKKFDNEEEAK;FSTRDEAEEYFNAR;FYAVAHGFQR;GHTTGVFTSWDECK;GHTTGVFTSWDECKK;GIYEKWDDAK;GIYEKWDDAKK;GTEKGENGEQEK;GTTYYAVAK;GYAVGVFTDYEDVK;GYAVGVFTDYEDVKK;IELTFPEPNR;IELTFPEPNREK;KFDNEEEAK;KFDNLDEAVSYFNK;KFSTRDEAEEYFNAR;KIELTFPEPNR;KIELTFPEPNREK;KQIDDFPQAVYK;KQIDDFPQAVYKK;KQTTGFK;QIDDFPQAVYK;QIDDFPQAVYKK;SIEDYPQPLHK;SIEDYPQP…
HCON_00041260	3	3	3	2	2	0	0	2	2	0	0	17.9	17.9	17.9	28.926	262	262	6.17	0.00028852	5.197	13.4	9.9	0	0	2231500	2519000	0	0	4	FEYVAGHSGDFGNDAADELAR;LLINSLDNYMDK;TVDGKDVLNQDLLR
HCON_00041280	3	3	3	1	2	2	0	1	2	2	0	6.2	6.2	6.2	58.606	516	516	5	0.00029789	6.0788	2.1	4.1	4.3	0	352710	341210	172790	0	5	AQLSAIEEALK;DSPVWSLALDK;LALVPVTQFR
HCON_00041290	3	3	3	2	1	1	1	2	1	1	1	18.5	18.5	18.5	22.434	195	195	1.89	0	91.662	17.4	6.2	6.2	6.2	8190300	6895400	2837300	4743300	9	DVTSYSEADLER;KKDVTSYSEADLER;LYDEWEKNDPDKDEDDDDEALK
HCON_00041330	61	61	61	56	58	55	52	56	58	55	52	75.3	75.3	75.3	82.169	742	742	5.37	0	323.31	73.6	72.2	69.7	65.4	9747600000	8305700000	6948100000	6456600000	1683	ADKILEAVK;AGAVFIGPNSK;AGEITVLFK;AILDMGDK;AILDMGDKIHSK;AMGEQACSLALAVGYDSAGTVEFLVDSKR;CDSGIREGSEISIYYDPLICK;DICQEER;EGSEISIYYDPLICK;EIYTTCSIDPDEPK;EIYTTCSIDPDEPKFEK;EKPKLDLSTVVLAPMPGAIK;ESKEIYTTCSIDPDEPK;ESKEIYTTCSIDPDEPKFEK;ETTGAVDER;ETTGAVDERESK;FAAELEK;FTVQLPSHGENGEK;FTVQLPSHGENGEKK;GFGLPSIGR;GVTNNIPLLR;GWAFESR;HGNALWLNER;HIEMQVLCDK;IATQIVGK;IATQIVGKR;IAWNDKEAR;IHNVEVYFENADKDK;IHNVEVYFENADKDKAR;…
HCON_00041360	9	9	9	7	7	5	5	7	7	5	5	20.6	20.6	20.6	49.875	433	433	3.56	0	44.48	18	14.1	11.1	10.9	22167000	18204000	7931700	11940000	42	ALDLVTLR;EVEDLAAQELR;EVEDLAAQELRR;LDLEPCSHELK;LVETAGFGDQLDKDQSAR;SDTTCKDELIR;SYDVAEGGIR;VIVEYLETQFER;YLQEELK
HCON_00041370	1	1	1	0	0	0	1	0	0	0	1	1.6	1.6	1.6	86.971	749	749	1	0.0041419	2.8043	0	0	0	1.6	0	0	0	0	2	SNAELQDQYDVR
HCON_00041400	6	6	6	5	3	3	3	5	3	3	3	21.4	21.4	21.4	22.28	196	196	5.81	0	13.972	20.9	17.3	12.8	16.8	13582000	8881000	2513200	5465400	21	GVPGIGTVAVGPIASK;HVDFIAR;KGVPGIGTVAVGPIASK;KLVIQEWPK;LVIQEWPK;NACEELGAR
HCON_00041650	14	14	14	10	12	14	11	10	12	14	11	45.1	45.1	45.1	34.76	324	324	5.36	0	323.31	33.3	41.4	45.1	39.2	83982000	80937000	74691000	57814000	80	ALKDQLPEVAAK;AQYLIVK;FGGAGYK;FGNINIIGEEDVTSECSGIEK;GLVDVIEK;KWDTCAVEAVLNAAGGQLTDISGR;LVASSVR;NVMTGGDLK;SLEGEPADLQTEADR;SLEGEPADLQTEADRR;SVIEALNALK;SVIEALNALKEK;VLEGSAAYVFASSGCK;YESTVQR
HCON_00041700	3	3	3	2	1	3	1	2	1	3	1	8.2	8.2	8.2	61.414	539	539	3.83	0	8.3232	5	3.2	8.2	1.9	4241100	172260	1614100	358450	11	FLNDQALEYR;LLEDEGVLSPDQIPQIR;SVEVIRDFADFEPALQR
HCON_00041870	13	13	13	7	10	8	7	7	10	8	7	37.4	37.4	37.4	41.264	361	361	5.76	0	265.97	23.5	30.2	21.6	18.3	47006000	45791000	27765000	30424000	54	AQDCIDRGEFYEAHQVYR;ATEEIFDDLD;EALSALDLAELYAETLLK;FISTCVK;IGQIFFGNPPK;KTQQEQYDELLQILCNGSK;LLHTIREEGGSK;NDSFGGLFGNILK;NKNDSFGGLFGNILK;QELFNFLK;RATEEIFDDLD;SQPSRLEK;WSQTVASR
HCON_00041990	5	5	5	3	4	3	2	3	4	3	2	11	11	11	35.837	319	319	4.47	0	12.813	7.8	8.5	8.5	6.3	6260200	47034000	2728900	2458600	13	AGEFTTTEQK;AGEFTTTEQKDQTSCIK;KVNEAFEIVK;SAIDYITK;VNEAFEIVK
HCON_00042080;HCON_00052170;HCON_00068070;HCON_00080390;HCON_00157610;HCON_00117330;HCON_00105930;HCON_00057010;HCON_00009130;HCON_00004140;HCON_00047670;HCON_00047640;HCON_00050550;HCON_00156980;HCON_00164180;HCON_00050560	3	3	3	1	2	0	0	1	2	0	0	1.7	1.7	1.7	211.91	1834	1834;861;1745;1834;1835;1835;1835;1835;1835;1835;184;255;756;973;985;1030	2.5	0.0029047	3.1006	0.6	1.1	0	0	0	6335700	0	0	4	ALRSSYQLTER;GQVLLSESENLQAR;ISEQLEK
HCON_00042190	16	16	16	12	14	13	12	12	14	13	12	37.1	37.1	37.1	65.704	593	593	5	0	323.31	25.3	31.5	25.8	24.5	52716000	49374000	27204000	21710000	95	ATIFGIPCK;AWAENVNYDPEKIFDK;FVAACANIR;GALNMVAPDVMEATTSR;HAFNQLFGELDIDDDISPDITDKDAR;IILSSEEGETTDLEPK;ILVDQVPFEPNPNCFVCSEKR;ITYDLDSILSSK;KSTAPPDELDEQNAAK;LNPAQMTVK;SKAEVASEAIR;STAPPDELDEQNAAK;TFPGCTIR;TMKGDEFEIVLDSGEVKPDVDESR;VLVVGAGGIGCELLK;VVFISLKPNPR
HCON_00042250	6	6	6	4	3	3	3	4	3	3	3	28.1	28.1	28.1	25.298	231	231	4.16	0	131.89	17.3	13.4	21.2	14.3	132180000	123990000	95774000	75661000	38	AQGAENAASAVSR;ENFNPGENFR;GLMPVSGLWAATGALSHGEPLSFGR;KENFNPGENFR;LSTDLRR;VPDVGHIPK
HCON_00042260	25	25	25	23	23	21	22	23	23	21	22	69.9	69.9	69.9	43.544	376	376	3.64	0	323.31	69.4	69.4	65.2	64.6	479320000	451150000	238480000	240870000	257	AADPQYLK;AAFDSQDVSQLQQVALSMDR;ADEDEHADEVQEDADTVAAAEK;AIEVSDDEDDTHPNIDTPSLFR;CIDSGLWVPNANAK;DAALAEYEAEEK;DAALAEYEAEEKEK;DAALAEYEAEEKEKR;EIAEIKDQEAK;EKELEEQER;EKELEEQERLEPWNVDTIGHEAFSYSR;EVFTYHFQR;IEKEIAEIKDQEAK;LSDEEDSKR;LYTDEVAAFEDR;LYTDEVAAFEDRLR;MTSFFDQNEGLIQEYGR;NMNAIPTNINIIK;QCIVVQYLLELAR;SADISAEEK;SADISAEEKEK;SADISAEEKEKIEK;SASNSKVEELEQK;VAAAPGGLDPQEVYESLPAEMR;VEELEQK
HCON_00042270	27	27	27	22	23	22	22	22	23	22	22	64.7	64.7	64.7	46.023	416	416	5.52	0	323.31	60.3	59.4	51.7	57.7	1219700000	1251300000	1029400000	907750000	354	AAWVEAR;AHQDVFR;AHQDVFRQETLNDFMALPR;ASSIVPSGTPIR;DDVPTLK;DDVPTLKENLELR;DIQAWEYVPLGPFLGK;ENALMPNWK;FLQDGDEVNLIGFCEK;FLQDGDEVNLIGFCEKDGVR;GKENALMPNWK;GQVKPEGAAEPTYGPSR;HLYWTLK;IGFGDCR;IGVAIGESILDLSVIAHLFDSLSLK;KFLQDGDEVNLIGFCEK;KFLQDGDEVNLIGFCEKDGVR;LGQPIPIEDTEEHIFGVVLMNDWSAR;LLDFELEMAFFVGGPATK;LLRDDVPTLK;LLRDDVPTLKENLELR;QETLNDFMALPR;SFGTTISPWIVTIEALRPYMVENPK;SFIPVPEGSDFPIQNLPYGVFSTK;TVAVGDQTR;TVA…
HCON_00042275	1	1	1	0	0	0	0	0	0	0	0	9.4	9.4	9.4	17.42	149	149	7	0.0051059	2.5472	0	0	0	0	0	0	0	0	1	KWILPEDVNLEAIR
HCON_00042330	2	2	2	1	2	0	0	1	2	0	0	3.3	3.3	3.3	110.01	966	966	2.8	0	21.447	1.9	3.3	0	0	489080	701850	0	0	5	KEDVEMNNVEELYR;NEELTNTFLVDDPSLQAR
HCON_00042340	22	22	22	18	17	17	18	18	17	17	18	53.2	53.2	53.2	44.426	402	402	5.88	0	323.31	45.8	43.5	43.8	49	232780000	196380000	152540000	107210000	181	AALASAITLVESR;AKLTQAEYISALK;AQGNMLLHSILAAER;EQILAGSR;GIMELSDLLVVTK;GIMELSDLLVVTKDDGDLR;GKEAMIYR;IAPMAPVLEK;IAPMAPVLEKDVHDGK;IAVLTIDPSSAVTGGSLLGDLTR;IGISGSPGVGK;IQSPVYGVK;KIAVLTIDPSSAVTGGSLLGDLTR;KTAPVEIQIADYAK;LTQAEYISALK;QSPTSGSLGGVTR;SSVMDPK;STFIEALGK;TAPVEIQIADYAK;VFTGHPK;WMWNHVQDELLK;YIWDDSVTEDDPLVVR
HCON_00042345	14	14	14	10	11	8	5	10	11	8	5	18	18	18	97.639	862	862	4.25	0	235.17	13.8	14.6	11.6	7	34337000	35175000	12973000	7469400	49	AIDEGLEGLVLK;DASVCVFIFDILR;DLAEIIDR;DYLEEGR;FAIDYAK;FINELNELR;IDRDFDLLPK;ISQLEDVIPK;KCVNGMFAEIK;LCDVIASVSK;LLLPGVDQR;SGGEPDEESKYNSFNK;VIEGTEDIEGWDAVQEEDKEPILK;YNDEDLTSR
HCON_00042350	23	23	18	20	22	22	20	15	17	17	15	42.6	42.6	35.7	62.077	563	563	5.44	0	265.34	37.5	42.5	39.4	39.3	259600000	352160000	250200000	249850000	257	ADILLHAADLAGGK;AGGPHYGLR;ASFDNIK;DAVGNMYFNDK;DGSIFFSAVIDK;DIWQTVAK;ETNVPLTEWR;FALDMEKYEPISTK;GYFIDATLVK;LNAATMLGQGK;MKLNAATMLGQGK;NIVQAEIDSACELIDFFR;NLDKYVTFPR;NVTNEPALEYK;NVTNEPALEYKK;QALEKELETMSK;SAWEYGGQK;SPTDVPIR;STGAVVGQQPFGGAR;SYIDYAK;TGADGCEILLGGK;WTSPLTIK;YSYATAGQIHEAIEVALEAR
HCON_00042360	21	16	16	20	20	20	19	15	15	15	14	45.9	36.6	36.6	46.347	423	423	5.22	0	323.31	45.9	45.9	45.9	42.3	336920000	294730000	211260000	246100000	209	AGGPHYGLR;DAVGNMYLNDK;DGSIFFSAVIDER;ETSVPLTEWR;FALDLEK;FALDLEKYEPISTGISTNK;GYFIDATLIK;GYIDHAR;HLSAINFTGSVPTFK;LNAATMLGQGK;MKLNAATMLGQGK;NLDTYVTFPK;SAWEYGGQK;SGAFGAEILLGGNCDDSK;SIVQAEIDSACELIDFFR;SRWEEIFK;SRWEEIFKK;STGSVVGQQPFGGAR;WEEIFKK;WTSPLTIK;YEPISTGISTNK
HCON_00042410	19	19	19	16	17	18	17	16	17	18	17	98.5	98.5	98.5	15.618	137	137	5.4	0	323.31	97.8	92.7	98.5	98.5	6680000000	6222600000	4899100000	4549800000	567	AIDYSKK;CIHFVTNVMCNLTLGK;ELSAEDQEK;ELSAEDQEKLK;ENLDFAESINENEAK;HSTFDEVGEMIAAVEAK;ILKEVFDK;KCIHFVTNVMCNLTLGK;KMNPDVK;KMNPDVKF;LHNAFKELSAEDQEK;LNGLSPK;MIQTLPPNVQSLFPK;MIQTLPPNVQSLFPKENLDFAESINENEAK;MNPDVKF;NVLDKNCSR;QLTYEEAEK;QLTYEEAEKLHNAFK;SPELGKR
HCON_00042420	43	43	43	37	39	40	38	37	39	40	38	82.1	82.1	82.1	36.755	324	324	5.5	0	323.31	77.5	79.3	79.3	80.6	13216000000	11929000000	9986400000	7451500000	1366	AGQEFDLR;DADLPLHFSIR;DESLGTDTSATDSK;DESLGTDTSATDSKEK;DGNMPISK;DGNWSENEQR;EERDGNMPISK;EFALQVSIR;ENKEFALQVSIR;FATFSHR;FDEGIFSGK;FNEGAIVR;FQVFANR;FQVFANRVEVGTFEQR;FVYNTFK;FVYNTFKDGNWSENEQR;GSPNDIK;GSPNDIKTLEIDGDVEVHTVTINDAPGV;IDFNFHK;IFPNPYMAVAELKPGK;IFPNPYMAVAELKPGKR;ILENKFQVFANR;ILENKFQVFANRVEVGTFEQR;ISNPFKAGQEFDLR;KYIGEMDYR;LDISALPTGK;LDISALPTGKR;LFHYGGR;MPLDGIDHVSIR;MPLDGIDHVSIRGDLVK;NAMNNNVWGK;…
HCON_00042470	3	3	3	3	1	1	1	3	1	1	1	3.9	3.9	3.9	88.377	792	792	6.11	0.0024278	3.4928	3.9	1.4	0.9	1.6	1481200	0	1221700	492350	7	QVQGFLK;SALVLSPIYGK;YEIHQEASDLPLG
HCON_00042480	5	5	5	5	3	4	4	5	3	4	4	16.7	16.7	16.7	23.269	203	203	4.2	0	10.28	16.7	12.8	13.3	13.3	72652000	46568000	45214000	40506000	29	AEQLNER;KQYNTHNWK;QYNTHNWK;TEAAGTYK;VVDDYQTHHR
HCON_00042610	2	2	2	1	1	1	1	1	1	1	1	4	4	4	40.119	371	371	2.5	0.0039073	2.887	2.2	2.2	1.9	2.2	4066600	2822200	0	1504300	6	EQTGSYEK;SQYGGVK
HCON_00042640	5	5	5	3	4	2	3	3	4	2	3	50	50	50	13.258	118	118	4.55	0	19.246	41.5	42.4	26.3	41.5	5639900	4892900	2064800	1265000	20	CPLCQQDWVVQR;GNTIGSAPQPTDSRPFVLK;GNTIGSAPQPTDSRPFVLKK;SSETSATNTPDVEMASLR;VQLMEECLR
HCON_00042670	10	10	10	8	6	8	6	8	6	8	6	29.6	29.6	29.6	35.568	304	304	4.87	0	115.87	27	19.7	22.4	19.7	303440000	317950000	296500000	239900000	102	ELPGDLV;FACEFETNEMLVR;FDLQQPCIPK;FPGMVDR;HAMHESYPR;HNDYKPPQQQTPK;LFTEAYPR;RVELNNSR;VELNNSR;WMTVEELEYDAELLR
HCON_00042690	9	9	9	7	7	7	7	7	7	7	7	26	26	26	47.948	431	431	4.74	0	282.52	22.3	17.2	18.3	17.2	43810000	43026000	28720000	28212000	47	AGMRPNDEVDSICGR;ISQAVGQPVK;LAVATVETDSLSDK;LIEEQAQGR;LVVDEVRPGFGTGFGTGSSFGNR;SYQEVQFNLR;VASPSAQSSSFK;VASPSAQSSSFKR;YVTSHTCLPWTLTEQDNK
HCON_00042720	2	2	2	1	1	0	1	1	1	0	1	1.3	1.3	1.3	167.06	1483	1483	2.25	0.0050994	2.5209	0.8	0.5	0	0.5	0	6871000	0	419570	2	EGVQEEAK;VDYIGDIVDVIR
HCON_00042770	50	50	50	46	41	41	39	46	41	41	39	55.5	55.5	55.5	94.793	842	842	4.8	0	323.31	51.5	45.4	50.6	49.8	496790000	398410000	203060000	232780000	315	AALDAER;AGVYPEK;ALLQMVQQFTVDIER;AVAEDENQVEVEETSMDPQLER;AWVNQGMQALIPVINR;CVDLVVNELANVIR;DIESGFMSR;DTLPTLR;EIEDETDRVTGLNK;EIQFAIR;EMILTFISR;EVDPQGLR;FALFYPDGK;FPFEIVK;GSGIVTR;GTYFSDFDAVR;GTYFSDFDAVRK;GYVGVVNR;KEIEDETDRVTGLNK;KEIQFAIR;KFFLSHPAYR;KGTYFSDFDAVR;KGWLSINNISFIK;KLFALEK;KLFALEKDVAEYK;KYMLPLDGIK;LDLMDEGTDAR;LDLMDEGTDARDILENR;LFALEKDVAEYK;LGTQFLQHTLNQQLTNHIR;LRDEIER;LVSTNELSGGAR;NEYAEFLHK;NF…
HCON_00042790	2	2	2	2	1	0	1	2	1	0	1	8.9	8.9	8.9	33.068	293	293	2.5	0.0013974	4.3563	8.9	5.5	0	5.5	2867100	1563700	0	561020	7	LYDVIYSESK;VRLDDDDEGVPSSALR
HCON_00042810	14	14	14	13	14	13	14	13	14	13	14	70.3	70.3	70.3	17.174	165	165	5.33	0	323.31	70.3	70.3	70.3	70.3	7754300000	9278100000	13783000000	10085000000	377	EESLKTGNAGAR;ESDPCVIKGEIK;GDPGVTGTVWFSQDK;GDPGVTGTVWFSQDKESDPCVIK;GDPGVTGTVWFSQDKESDPCVIKGEIK;GVGEKKEESLK;HVGDLGNVEAGADGVAHFEIK;HVGDLGNVEAGADGVAHFEIKDHLVK;IHGEHTVVGR;KEESLKTGNAGAR;SLVVHAGTDDLGK;SLVVHAGTDDLGKGVGEK;THGGPKDDVR;VACGVIATAAPQ
HCON_00042820	7	7	7	6	5	4	4	6	5	4	4	7.3	7.3	7.3	105.29	950	950	4.62	0	17.911	5.8	5.5	4.1	4.1	6639700	5746400	3972200	3380500	22	EKPTAAFFNAEVLR;HGEETVNEIGQFLK;LAMEEEYGK;LSLFLPK;NLQDLAK;SNFNESDFGK;YFSEPEIR
HCON_00042950	21	21	21	18	20	21	19	18	20	21	19	72.2	72.2	72.2	18.846	162	162	5.47	0	323.31	70.4	72.2	72.2	70.4	11604000000	10675000000	9128500000	8294600000	889	DTAAEFHK;EAYSDFNFPISEFNK;EAYSDFNFPISEFNKVPDAFLAAMEK;EWEALFDK;EWEALFDKAYK;EWEALFDKAYKDMK;FIMLGQQELQFLFR;HAGGVTPEQK;HAGGVTPEQKK;HAGGVTPEQKKEWEALFDK;KEWEALFDK;KEWEALFDKAYK;LPAVINEER;LPAVINEERDWR;QLFTLHPELAK;SALGQIK;SALGQIKEAYSDFNFPISEFNK;SALGQIKEAYSDFNFPISEFNKVPDAFLAAMEK;VPDAFLAAMEK;YYDAEDIDPDR;YYDAEDIDPDRIPK
HCON_00042970	2	2	2	0	2	1	1	0	2	1	1	3.2	3.2	3.2	87.168	788	788	6.4	0.00029121	5.46	0	3.2	0.9	0.9	0	1243000	2401500	1101100	11	GGLDVTYNLGPGLKDNLK;VMQQVYK
HCON_00043030	2	2	2	2	2	1	1	2	2	1	1	10	10	10	28.199	250	250	6.5	0	10.551	10	10	2.8	2.8	6172200	6567600	4733200	3273500	12	ELLPSGATTFGIYYDNPR;SLTVYYK
HCON_00043080	4	4	4	4	4	4	4	4	4	4	4	42.1	42.1	42.1	14.932	159	159	5.32	0	323.31	42.1	42.1	42.1	42.1	146910000	134960000	121130000	102700000	93	GAGGFGGFPR;GGGWGPPPPR;GGQPGGAGGFGGQQGGWGGPLR;SGPGGGGQGQQGGMGGGGPQGMGGR
HCON_00043150	5	5	5	5	4	4	2	5	4	4	2	24.7	24.7	24.7	28.212	259	259	4.03	0	74.493	24.7	19.3	19.3	10.4	13991000	11843000	7398300	4476000	29	LACEADLQCNSK;NAVLNVYQNK;SALEACENDLECSNR;SDASCIPGREELK;WGVFISECEAESAR
HCON_00043430	2	2	2	2	1	0	1	2	1	0	1	1	1	1	179.42	1608	1608	7.83	0.0013858	4.1114	1	0.4	0	0.4	7966300	7630000	0	5941100	5	LQTLFDTCK;LVAALAK
HCON_00043500	12	12	12	9	8	7	7	9	8	7	7	34.4	34.4	34.4	47.459	425	425	3.77	0	36.784	28.5	17.9	15.8	19.3	32414000	35209000	15599000	27601000	62	AAFPFSR;ADNDGALPDMAGSVLPSAEAGR;DDEDALCALYR;EAHGQTFSDR;ENLNATPASSQPPSEPPAPVAAAGETEGEQK;FLTDIVELR;FSVTRDDEDALCALYR;GDIWWNDDVPVAQV;GITMYGK;NFSAIQK;QGALQWDLSER;VGELVEYYYFWK
HCON_00043550	4	4	4	3	3	3	0	3	3	3	0	9	9	9	62.16	543	543	6.73	0	6.4042	7.2	6.4	6.4	0	5259100	4309600	1920500	0	14	GAGLLIPKEEFSEK;IDAIFQK;LTDDLNYFQR;NVFTQAWLPQQDLLGHPK
HCON_00043600;HCON_00156210	18	18	16	13	14	13	13	12	12	11	11	40.6	40.6	37.7	56.047	517	517;519	5.17	0	323.31	24.4	24	24	27.7	145490000	163330000	111790000	103350000	125	ADKLGNIQFR;AKPSTSPADR;ATAAPFK;AVFDVDKK;EAVQDIPDNAK;EGLTLIEVR;GKEDPDLINAGK;GLTCVSNNAGVDDWGLGILLK;GMGGAMDLVSAPGAR;GSHMDITILGALQVSQFGDLANWMIPGK;IEVSSPAK;ILPHCDLPLTGK;KATAAPFK;LAAGNFNNAMCK;LLVGGFGLCGIPENLIMALSETGVK;SDLTVEDIK;SDLTVEDIKK;VSENLKPMGQAK
HCON_00043610	4	4	4	2	2	3	3	2	2	3	3	25.1	25.1	25.1	19.467	171	171	5.44	0	89.626	14	14	19.3	19.9	3087500	3040900	3020900	1062600	17	INTLITPHMEK;KLYNIDVQK;LTSDYDALDCANK;NKLDTFAIIK
HCON_00043620	2	2	2	1	2	1	1	1	2	1	1	1.5	1.5	1.5	158.23	1372	1372	5.23	0.0068234	2.3924	0.7	1.5	0.7	0.7	6271600	38548000	4555700	3923000	11	ARIEALENIIR;WTFVDSLEK
HCON_00043630	2	2	2	2	2	1	2	2	2	1	2	1.2	1.2	1.2	186.93	1704	1704	1.92	0.0021786	3.7262	1.2	1.2	0.6	1.2	2978000	2873600	750570	772440	8	ETDAIEAELR;EVETVLDAVR
HCON_00043670	25	8	7	25	25	24	24	7	7	6	6	72.1	35.5	31.5	49.857	448	448	5.75	0	323.31	72.1	72.1	65	65	147950000	140890000	107890000	92192000	102	ALTVSELTQQMFDAK;AVLVDLEPGTMDSVR;EAEGCDCLQGFQLTHSLGGGTGSGMGTLLIAK;EIVHVQAGQCGNQIGAK;EVDDQMMSVQNK;FPGQLNADLR;FPGQLNADLRK;FWEVISDEHGIQPDGSYKGESDLQLER;GESDLQLER;GHYTEGAELVDSVLDVVR;IMSSFSVVPSPK;INVYYNEANGGK;IREEYPDR;ISEQFTAMFR;KLAVNMVPFPR;LAVNMVPFPR;LHFFMPGFAPLSAK;LTNPTYGDLNHLVSVTMSGVTTCLR;MAATFVGNSTAIQELFK;MAATFVGNSTAIQELFKR;NMMAACDPR;NSSYFVEWIPNNVK;SGPFGALFRPDNFVFGQSGAGNNWAK;TAVCDIPPR;YLTVAAMFR
HCON_00043810	15	15	15	11	9	9	9	11	9	9	9	29	29	29	68.798	621	621	5.33	0	137.16	21.9	14.8	14	17.4	20509000	17620000	10896000	25956000	64	AGAVEQLR;AIDVVLVDTAGR;DSASLAAAAIGIAAER;DVLIQER;ESLTQLLTPK;FDTIDDK;GGFGLWAFQEGAER;GSWFGAFK;LIDGIVLTK;MIELFAIFTK;SAQLQGFSDGEDDSAEEIVAAAQTK;TFQESVK;TLNIGAVVSALLK;VNEPDLVLFVGEALVGNEAVDQLVK;VWELSGDVK
HCON_00043870	4	4	4	3	2	4	4	3	2	4	4	19.5	19.5	19.5	29.184	256	256	3.38	0	28.059	16.8	13.7	19.5	19.5	30868000	10591000	27377000	20492000	22	AQAHVYR;AVSASESRPEFER;FVHTPAYK;TDIIDRVENQDPSSFPDNIYER
HCON_00043890	7	7	7	4	7	5	4	4	7	5	4	26.9	26.9	26.9	34.573	309	309	5.79	0	20.026	16.5	26.9	19.7	16.5	12235000	22596000	6025600	4723800	31	ANEDVPQQYWNSLLALTTK;HHLFLQCR;ISTAEDLVK;LLSSISGSVR;LTVDIMSNFLYVLR;SHLESFEVFCENDGPR;WLEAVMK
HCON_00043895	5	5	5	5	3	2	2	5	3	2	2	8	8	8	48.928	440	440	3.47	0	8.2776	8	6.1	3.9	3.9	19666000	20550000	12009000	2449400	19	AIAEYESTR;KQIEEEQLR;QIEEEQLR;SYSPTTPK;VVIGNDQAK
HCON_00043900	7	7	7	7	4	2	2	7	4	2	2	11.2	11.2	11.2	82.82	742	742	6.33	0	83.081	11.2	6.1	2.4	2.6	2722900	2648500	1148500	830000	21	AIEDLCTCAAGLK;GLAAIAQLK;GVILTDDSQDDTFNLSR;LSMFGTLPK;NLGLIDK;TLSLANAGTDQTLTAK;VTPSQLQSFFSK
HCON_00043920	13	13	13	12	10	6	6	12	10	6	6	40.8	40.8	40.8	39.065	338	338	4.81	0	75.594	37	29.6	16.9	21	98174000	102430000	51450000	71985000	86	EFPLEVSVIPEGK;GLVLSNCEK;HNYLPFIVEILR;IDEEGHK;ITFPSTDAMYDELAIVENKIDEEGHK;LGSVLEEYRDFAK;LVPMVEK;QIDPASR;QVHNSFAR;REEILEGK;RREEILEGK;SDEGVWTLIESDPGVFTEMLR;TWMEVISPIITER
HCON_00044000	1	1	1	1	1	1	0	1	1	1	0	12.3	12.3	12.3	8.2809	81	81	7	0.008713	2.1997	12.3	12.3	12.3	0	3230000	2441200	0	0	5	GKEMLIQTGK
HCON_00044060	3	3	3	3	3	3	3	3	3	3	3	19.9	19.9	19.9	17.507	166	166	5.41	0	120.47	19.9	19.9	19.9	19.9	693230000	687070000	526310000	521250000	133	CNTCGYGGGFYPAGK;GYFGGESYESR;QFYQSQR
HCON_00044070	3	3	3	3	1	0	0	3	1	0	0	7.5	7.5	7.5	57.742	505	505	4.4	0.00028727	5.0546	7.5	2	0	0	1942900	197150	0	0	5	EANLLIDQAIDKLR;ESETSTSGEVDVSK;LFPIGTEISR
HCON_00044360	4	4	4	1	3	2	2	1	3	2	2	7.7	7.7	7.7	56.974	519	519	4.25	0	7.3941	1.9	6.2	4.4	4.4	661130000	618000000	530360000	484370000	15	AVAVDATGTK;DTFDYSAPGAFAR;HDEYGFLDR;TTDEGFKK
HCON_00044420	13	13	13	7	8	4	5	7	8	4	5	24.9	24.9	24.9	77.477	692	692	4.65	0	41.159	14.7	16.9	8.5	7.4	15965000	15083000	7396000	6944300	35	AIIGLIYPPPDIR;GNEEPVLAPGAEISK;IGAQPVAPPPPR;IPSDKLEEHVR;KLGEEEPQPTK;LGEEEPQPTK;NFQFDFLKPQHSNFAYFTK;QLIWDGSEETR;RTDIFGVGAAGAEQTVIGR;TEEDLEPEAEWLNK;VEAASAATKPQLPEAVKDAVK;VIIPPNTILEDLRSEK;WLISPLTGER
HCON_00044430	9	9	9	7	6	8	6	7	6	8	6	35.1	35.1	35.1	37.107	322	322	5.69	0	106.7	29.2	24.2	30.1	26.4	28658000	27506000	28461000	29621000	50	IGGDWELVNTEGKLEGSEQLK;LEGSEQLK;LKGFTGSVEQVNK;LKSNEEEFDKNFMNFK;TAEEIASIIEMK;TPIKPIFISVDPERDTVQR;VKEYCAEFSPK;VVDILDAKPDKEK;VYHSQGPR
HCON_00044440	13	13	13	9	10	11	6	9	10	11	6	32.8	32.8	32.8	55.226	485	485	4.57	0	111.4	21.9	22.5	28.2	16.5	66213000	25813000	114360000	93514000	67	AGEEDGEQLEKPTR;AIEPHQFK;AKLETPLVQEGLNEETVR;AQIMSQLK;DVLFFSLTNTLA;EDNKNVTLSTQTVQEYGEGSEYGK;EGGAGEHADYWVFLK;FLPAITHK;QLVGVGDEVGLKK;RQRVENGDEIAK;SGEEFLAYK;TLDIDQAEEK;VMNQFALK
HCON_00044480	12	12	12	12	10	10	11	12	10	10	11	66.7	66.7	66.7	23.132	207	207	4.93	0	323.31	66.7	61.8	63.3	61.8	124180000	106130000	41071000	48846000	109	AQSWCQSK;ATIGADFLTR;DPENFPFVLLGNK;DPENFPFVLLGNKVDLEAQR;EAQDSHDFPEFPDQIR;EAVNVEAAFQAIAR;GADCCVLAFDVTSASSFK;NNIPYYEVSAK;SLDSWRDEFLIQACPR;TVTLQIWDTAGQER;VDLEAQR;VIILGDSGVGK
HCON_00044520	3	3	3	1	2	1	3	1	2	1	3	13.5	13.5	13.5	25.051	222	222	4.08	0	15.173	6.3	9.9	6.3	13.5	1527200	317410000	984620	22575000	11	ATSDQIAK;CAQSDLGR;TGNIVNIDVFGESR
HCON_00044630	12	12	12	11	12	12	12	11	12	12	12	84.9	84.9	84.9	13.321	126	126	5.69	0	323.31	81	84.9	84.9	84.9	1377500000	1198000000	1017600000	904840000	236	AAICGFDGSIWGK;DGLLGTGLK;DGLLGTGLKFEGEK;GFANKDGLLGTGLK;GFANKDGLLGTGLKFEGEK;GSQGFFIYK;ITTEEAAAAGR;KGSQGFFIYK;SDNFKITTEEAAAAGR;SWADLVNNNLVGSGNVSK;TGQAVIISIYEGGVQPEACSK;TTGALADYFK
HCON_00044650	6	6	6	4	3	1	2	4	3	1	2	13.1	13.1	13.1	81.306	724	724	4.12	0	21.823	8.1	6.1	1.5	4	2141200	1827400	955720	872590	15	AISPNRDENDYATIDR;FTEQSLQTNNR;FVDEPQAYLLSPQPR;IYVDTLTREEEEWHELEK;LSSEPEAGAAVSFTSSK;STQQSLTQLDEATLDLLR
HCON_00044655	4	4	4	4	4	3	3	4	4	3	3	4.2	4.2	4.2	102.22	906	906	5.48	0	9.9887	4.2	4.2	3.3	3.3	10368000	9108900	10375000	9321700	21	GANAQTAGIK;LIGETVIK;SSWSESFQCR;TPNTIGVAAK
HCON_00044680	19	19	19	13	15	15	15	13	15	15	15	57.8	57.8	57.8	35.651	332	332	5.8	0	323.31	39.8	49.7	48.5	56	480140000	447420000	381650000	348900000	273	AYGAEVVLTDPAIAVR;GKLIVTTVNSSGER;GLEATIAVK;GLEATIAVKLEYMNPAGSVK;GLEATIAVKLEYMNPAGSVKDR;IAFNMIEK;IAFNMIEKAEAEGK;IQGMGIGMIPEVLDR;LEYMNPAGSVK;LEYMNPAGSVKDR;LILTMPSSMSVER;LILTMPSSMSVERR;LIVTTVNSSGER;QTNGKVDIVCFGVGSGGTCTGVGR;RLALEEAILGGISSGANVCAAIQLAK;SLFSEALR;VDIVCFGVGSGGTCTGVGR;VHSDDAIAMAK;YLSSALYSNLREEVAIMDQMSLEESISR
HCON_00044700	1	1	1	1	1	1	0	1	1	1	0	2.4	2.4	2.4	42.213	370	370	4	0.0065723	2.3927	2.4	2.4	2.4	0	1074400	913770	394880	0	3	AIDTLMESK
HCON_00044830	15	15	15	14	14	13	14	14	14	13	14	64.7	64.7	64.7	23.879	204	204	4.51	0	154.6	61.3	61.3	55.4	64.7	388450000	381850000	314700000	293720000	172	AELNQLYHDDR;AQFDNLWK;CGLPSFTSR;DHSIPREEKPEK;FKELAEK;GPAFLIGASDDVR;IFMEASESVR;IWESYKDGNECDKEHR;KVDQLTPEAR;LPSDTQEK;LPSDTQEKIEK;QLKEFNK;RREDFQK;TILDALPEDVR;VDQLTPEAR
HCON_00044850	40	40	40	29	30	27	23	29	30	27	23	34.3	34.3	34.3	140.29	1249	1249	4.76	0	317.73	24.7	25.3	25.9	23.6	153800000	163860000	104920000	101730000	194	AENAWKPEK;AIEEEEDPKK;AIEEEEDPKKK;AKQTPSSVQPK;AMSGEGVATTVETPPAAEPILK;AMSGEGVATTVETPPAAEPILKDK;AQETFVNK;ATTLATTK;CPCPLSHDK;DFTNVFIEASKDER;DIEKEFK;DIEKEFKR;DKPYELLVVSLK;DKTNETEPLAK;DVDETEQK;EHTPVSTLNTEEQK;EQMENQIQR;FCPIYAEVCK;FMIMNVVELR;FTEYAVEK;IRPEDLEKEEAR;ITPTTKDDLIK;IVQWCLFDLIK;KDKPYELLVVSLK;KLAEIHNEIKR;LAELDTLLHSLLENPAEVDSDNLIYGR;LAELLVNAVYCDPNVITGVRPSFK;LQMQLDLQEADNK;LQMQLDLQEADNKFR;MAEMNAK;NE…
HCON_00044860	11	11	11	9	8	10	9	9	8	10	9	36.3	36.3	36.3	30.788	278	278	6.04	0	61.233	33.1	25.5	35.6	31.3	93359000	84661000	112390000	100120000	78	EVEVNTPYGK;EVEVNTPYGKPSDK;FHDGGFGICIEGPR;IAKEDWK;IGIMGGSGLEDPQILHNAK;KHNIMPSDVNFR;LKFHDGGFGICIEGPR;SLFVEAVK;SLFVEAVKR;TFKENSYK;YIVGVIGDVECILLAR
HCON_00045050	19	19	19	16	13	13	10	16	13	13	10	41.5	41.5	41.5	57.53	506	506	5.72	0	161.55	37.4	30.8	31.2	22.3	70785000	65390000	21300000	21948000	81	ALTDCYVVANR;EGISLLGASPVK;GQPVDIAVPR;GTELALQFMK;IKGQPVDIAVPR;KLVIDYSSPNIAK;KSDSTTIYLSR;LLLLSASR;NAFDLNHNNALLLQVK;NLEPCQLVVYLVELSHLIGSVVSQAK;QFHIGNLR;QLSLSTVIFNDLK;QLSLSTVIFNDLKR;QTANGLLVVDFPDNELEEHAVVR;SAEYEFSFK;TEVVGDIINR;VDENFREK;VEHVPYGR;VQPEKEEEVAR
HCON_00045210	5	5	5	4	5	4	4	4	5	4	4	38.2	38.2	38.2	14.046	131	131	5.17	0	83.348	32.1	38.2	32.1	29	19532000	27507000	39656000	28992000	33	EILLGVISDFVR;LVGSASIEELMR;QVSEQVQR;SIVYFNEILK;YITTEAHR
HCON_00045220	8	8	8	5	8	5	6	5	8	5	6	19.8	19.8	19.8	51.459	455	455	4.95	0	49.62	13.4	19.8	12.1	14.7	5150100	5679500	3455000	3297100	39	KLFEQAVNVQNLMAK;KTQQVLAQDGVVER;MIAEALYK;SGGVLLADFPK;SPWIGLQVANTK;TLSECDQCLTLSPER;TQQVLAQDGVVER;VVSELGVYGYALGDR
HCON_00045260	22	22	22	15	19	17	18	15	19	17	18	32.6	32.6	32.6	72.271	644	644	5.34	0	175.24	21.6	25.5	28.3	30.1	92177000	124680000	92923000	107590000	158	AVDDVDVAVYSFK;ELPILQK;FMYGTTR;IHSALPPTYETATLR;ITQAAVEFYLK;KEFEDTK;KGCDEIR;KMVSGAEPAEVIYK;LDFELNDVQK;MVSGAEPAEVIYK;NELPQDMAGK;QCLHGGGTTSNSCNR;RLDFELNDVQK;SFYDDSNKPQGNVK;SPNPLAETFVK;SPNPLAETFVKK;TPFDMSQYK;TPLPIITSPGLLFPLFPSNDKDTR;TTLEHFLEFAK;TTLEHFLEFAKPLQTK;WAEVYEQLK;YGCSNENQSK
HCON_00045270	24	24	24	20	16	18	18	20	16	18	18	35.9	35.9	35.9	91.481	806	806	5.4	0	323.31	32.3	28.9	30.9	30.3	712050000	635880000	714610000	593190000	150	ACGDLVPEVNVK;AMSVFEDEIAESR;CLDKGETMDALK;CYPNRPEFANTSFGSLK;DNAVQLDVSAEADALEK;EVLPSILEQVVSCR;FVHLIQADTPDEQFLLLNNAR;GVQHPLR;IAELTEFVPVMESFK;ILGAGGK;ILVGTNLVR;ITAIEPFGPVGR;KIENLYECVQYAAAIVPR;KILGAGGK;KITAIEPFGPVGR;LALFAANPEGPGIPADIQLFDIFSEQAK;LIQLPIDEFNNALK;LLENATR;NEATINAEQEK;NILSDLVEMCR;NYLLQSTR;TKDNAVQLDVSAEADALEK;TLLPDNPDLNTTDVNDLPESDKNPR;TSELSPK
HCON_00045300	4	4	4	2	2	1	2	2	2	1	2	18.9	18.9	18.9	29.519	264	264	5.64	0	10.099	9.1	10.6	4.9	8.3	360850	2712600	2480800	1685300	9	AVLCICGAVGSYK;FPCDYVLPK;SLVTIVCIDPPGYGK;TAVHVAGQGGPEK
HCON_00045330	3	3	3	3	2	2	2	3	2	2	2	8.5	8.5	8.5	32.319	281	281	6.61	0	68.126	8.5	3.9	3.9	8.2	3538400	4472400	354910	602890	15	NLLIIIDREQTER;VQQLLVESLK;VQQLLVESLKR
HCON_00045360	13	13	13	12	12	13	12	12	12	13	12	53.1	53.1	53.1	14.348	143	143	2.61	0	323.31	52.4	52.4	53.1	52.4	2677100000	2360600000	1485400000	1428300000	350	AASAEKK;AASAEKKEPVTAEAAGGDTAEESR;AEGEEVAAGDAPAAESVAAE;DSAASLDNDEK;EPVTAEAAGGDTAEESR;EPVTAEAAGGDTAEESRDSAASLDNDEK;KAEGEEVAAGDAPAAESVAAE;KEPVTAEAAGGDTAEESR;KEPVTAEAAGGDTAEESRDSAASLDNDEK;KKAEGEEVAAGDAPAAESVAAE;RVSGVGADAPDDDAPALK;VSGVGADAPDDDAPALK;VSGVGADAPDDDAPALKK
HCON_00045380	8	8	8	6	8	7	8	6	8	7	8	17.1	17.1	17.1	36.174	315	315	5.06	0	163.15	11.7	17.1	14	17.1	53839000	63003000	33758000	35087000	51	DAEDAVDELNGR;FFQGYGK;GFAFIEFESK;GFAFIEFESKR;GRPHGSDVYR;ITDIAMK;RDAEDAVDELNGR;VLVEIAK
HCON_00045390	2	2	2	2	2	2	2	2	2	2	2	31.1	31.1	31.1	11.456	106	106	5.04	0	119.4	31.1	31.1	31.1	31.1	14142000	18739000	7194400	9695800	30	NKDPINLDSLSIR;YIILPDSLPLDTMLIDDEPR
HCON_00045500	7	7	7	7	7	5	6	7	7	5	6	35	35	35	27.485	243	243	4.26	0	62.943	35	35	25.1	32.1	74307000	74265000	32919000	60394000	69	ALLGELQR;FLCGDEPSHIDCTVLPR;IDEYLQETGSR;IFAFFIK;QAPTFTHTIPAEVALSS;SPEAENATADLFR;TVNEARPPQEFK
HCON_00045570	2	2	2	1	2	2	2	1	2	2	2	18	18	18	14.345	128	128	5.18	0	34.221	7	18	18	18	1967800	1802200	1934600	2447300	11	ASNTQVYLK;SDTTSLSCNIEIIK
HCON_00045600	7	7	7	7	6	6	5	7	6	6	5	25.1	25.1	25.1	37.685	335	335	5.51	0	42.166	25.1	21.5	20.6	17.6	15220000	10905000	7091600	4611700	35	AYVTELAK;EAVNTIGLTK;GSTFVVTPENFVK;SVLVFLSEAIDR;TISVQCLTPALVATK;WTVVTGGTDGIGK;YGDNPEADQQILR
HCON_00045720	6	6	6	5	5	5	4	5	5	5	4	31.5	31.5	31.5	24.045	213	213	6.11	0	139.37	25.8	25.8	25.8	18.3	13127000	29663000	26799000	26219000	38	CALQNDVSK;CLLGCFYPAQNTCTIK;CVETHKPEMNFK;GIMMEIATCLR;LGCGLFMPNELR;LVDNMVK
HCON_00045920	14	14	14	10	11	10	6	10	11	10	6	34.1	34.1	34.1	51.098	461	461	4.99	0	323.31	24.7	28.2	24.7	16.1	66389000	45347000	30930000	24126000	77	ASHNICLAMDTPGGLVVPNIK;AVSLALLEYPSLNASVDDKLENVIYK;FLGKVEQDYTSGSTNIR;IAMENKVDLK;IPHFGYDDEVR;LSDIGEGIAEVQIK;LSDIGEGIAEVQIKEWHVK;SILEIAAELQR;TFSPLSEDR;VEQDYTSGSTNIR;VLATPAVR;VSWCADHR;YDGVVKK;YSPAIGTQAK
HCON_00045930	9	9	9	9	8	8	7	9	8	8	7	27.2	27.2	27.2	22.514	195	195	4.41	0	258.82	27.2	27.2	27.2	26.2	112300000	105220000	62201000	55179000	96	AWDDFTK;AWDDFTKLEDQYK;AWDDFTKLEDQYKEAVAQCR;DNICLPEEDLPEGPQR;DNICLPEEDLPEGPQRDR;EAVAQCR;KYSAYLTQLSLCYGR;LEDQYKEAVAQCR;YSAYLTQLSLCYGR
HCON_00045940	1	1	1	1	1	0	1	1	1	0	1	8.2	8.2	8.2	22.627	195	195	2	0	19.769	8.2	8.2	0	8.2	1938800	1798200	0	0	4	DNICLPDEDLPAGPQR
HCON_00045950	1	1	1	0	0	0	0	0	0	0	0	3.5	3.5	3.5	40.816	368	368	8	0.0096535	2.125	0	0	0	0	0	0	0	0	1	GLLPNLVGVAPSK
HCON_00045980	1	1	1	1	1	0	0	1	1	0	0	2.3	2.3	2.3	65.201	605	605	8	0.0024006	3.2595	2.3	2.3	0	0	664510	410690	0	0	2	KLSEVLAAVGVSVK
HCON_00046010	16	16	16	12	13	12	12	12	13	12	12	39	39	39	49.669	441	441	5.64	0	41.659	31.1	32.2	28.3	25.9	73927000	70189000	49838000	44392000	87	AQAEEKEEVK;CLLGCNATGAELR;DIAPPPDDKEAEK;GTDLMAGK;HDQIGQVLIPLGK;INDSAEDEAPEEELTK;IVLMQGGK;KTLNPVFNETFIFK;LTVVILEAK;LYLLPEK;LYLLPEKK;MDVGGLSDPYVK;RPIAQWHTLGPVEEEGGEKK;SLGDICFSLR;VAFNEITAK;VIDVKDVVK
HCON_00046150;HCON_00046200;HCON_00046170;HCON_00046190;HCON_00044930	8	7	7	6	4	4	1	6	4	4	1	12.8	10.8	10.8	83.549	721	721;721;720;721;722	3.54	0	37.516	9.4	6.8	6.5	1.5	5003300	2939000	2268000	955480	25	AQCIIDQYGK;DAFESSELFASK;DVDEIIDFETK;IAKDVDEIIDFETK;LIEFDQADLGLGESTR;LINEYDNRPNNDEK;LTQGENIADNGGVK;QIAYPDFILDSK
HCON_00046210	1	1	1	1	1	1	1	1	1	1	1	5.7	5.7	5.7	18.551	159	159	4	0.0046036	2.5912	5.7	5.7	5.7	5.7	7715000	5562200	3364500	4073800	6	EINFTSSEK
HCON_00046220	3	3	3	2	0	2	1	2	0	2	1	39.7	39.7	39.7	16.402	141	141	3.57	0	23.829	27	0	27	14.2	0	0	584950	230530	5	ALIPSLENKLEDDDLDEILR;FEVAQIVNLCPETAEEAK;QQNEAKDEIEDMSEVFIK
HCON_00046230	1	1	1	0	0	1	1	0	0	1	1	3.5	3.5	3.5	52.395	463	463	1	0.0024285	3.4933	0	0	3.5	3.5	0	0	898250	1252500	3	SGDTREDQLNELEALR
HCON_00046250	5	5	5	3	4	2	3	3	4	2	3	10	10	10	81.646	707	707	1.85	0	45.647	6.6	8.9	4.5	6.6	11072000	10037000	5427100	6410800	20	EPTDAGDETQIIHLR;IQDLNGNVETLQEQLR;KLFDFPEK;NASTTLEELDRSSEEQEEVEK;QLNNAENSIER
HCON_00046270	14	14	14	13	10	13	14	13	10	13	14	53.6	53.6	53.6	37.813	343	343	5.56	0	323.31	50.7	33.2	49	53.6	485970000	367150000	230310000	216840000	167	AIVMSGMYER;DQFLGLNEEEEIVAK;EIEDLRK;EQNGAVSVGPDQQLYASNK;GLGVLFTGIDSAVCSLILQGITSYK;HFVTSQFAF;KTETSAK;NAYFLPNVFSYANQMAHAR;QVAQLIGNETK;TLIVAGR;TLNQLGYEPFPLSTGK;VLLSSVTYPLTCVR;VVTVTVARPLTVVMIR;YGGVFSSVR
HCON_00046290	3	3	3	3	3	1	1	3	3	1	1	20.4	20.4	20.4	19.35	167	167	5.58	0	10.512	20.4	20.4	9	4.8	5345000	4261000	314920	1072500	10	EAEDMVLEFLK;IVDVSTVK;LVWIDCEMTGLNHEK
HCON_00046500	21	21	21	21	20	19	17	21	20	19	17	67.6	67.6	67.6	36.329	330	330	5.28	0	323.31	67.6	59.4	67.3	62.1	330830000	274000000	124780000	133220000	216	ALDGQIALVTGASR;AVPVYCDHTDHNDIAK;AVVALAADK;DMAEAGSIPFFEADPLLWDSVNNVGLR;DVDGNLPMDIR;ENSGTLNVLVNAAYAGAK;ESESTEFVGK;GIALQLGQSGATVYITGR;IASVTPSFFR;ILMTYDLACEYGFK;IPLWGMHFASYK;LFEQIHK;LFEQIHKENSGTLNVLVNAAYAGAK;NNYICCVHAAK;RVATALEFFGFTR;SFKESESTEFVGK;SLQSQYQNLPTLQQTAEDIR;SLQSQYQNLPTLQQTAEDIRR;TEYSEILR;TEYSEILRK;VATALEFFGFTR
HCON_00046510	14	14	14	12	14	14	14	12	14	14	14	60.1	60.1	60.1	15.03	138	138	5.63	0	225.47	58.7	60.1	60.1	60.1	3318200000	2211100000	1964800000	1835900000	373	CNYDGICYK;CNYDGICYKK;ELTTIDPK;EVLLDKLLDEK;EVLLDKLLDEKFTDSK;GFFEMAGSK;GFFEMAGSKK;KELTTIDPK;LLDEKFTDSK;LYEKEVLLDK;LYEKEVLLDKLLDEK;NFVTEGETASK;VFDIGELNLAGSFSGESTDCIN;VKLYEKEVLLDK
HCON_00046570	5	5	5	3	4	3	3	3	4	3	3	10.1	10.1	10.1	71.941	646	646	3.95	0	98.719	5.7	8	6.2	6.3	5146700	6209600	2058800	2279500	19	AQIVQTSNVSEAR;GSLCDTVVTTVDGQK;ICEEFYEQGDEER;TNAFLVAAEDKK;TSLPANSLTFGK
HCON_00046600	1	1	1	1	0	0	0	1	0	0	0	9.9	9.9	9.9	16.022	151	151	7	0.0087108	2.1984	9.9	0	0	0	0	0	0	0	1	SVSSFDTLAGIGLGK
HCON_00046690	22	22	22	14	16	15	10	14	16	15	10	26.7	26.7	26.7	120.59	1098	1098	4.55	0	139.65	15.9	17.6	16.9	9.6	49573000	34733000	36616000	19686000	92	AQGLYDPR;ASVATGAAYGGGGNDNVGGHK;ATSDPNRVNQGEIETVTLSSGQK;ATSSPFWDSPPLQTANKPANNSAK;EAAEAAALEK;ELKETAEETK;GDSTSNSQDQPQLTPFGQR;GFFTEGLEVR;GGAGGWTPVK;GGSNALANEK;HGWTQNK;ILEEQAK;LQQNINSSK;LQWNQPAQQSPAAK;LVVDGSCLGFR;NHPNAAAPVK;QLSSNSENQSVEK;SFEIEEVWQAAPK;STSDEGDGAGEGGWTPANVGK;TATVAKPAWGGAGVEPPK;TLKEIQEEEER;VAPWVAASAVQPVK
HCON_00046800	3	3	3	3	3	2	2	3	3	2	2	13.1	13.1	13.1	24.174	214	214	4.06	0	11.133	13.1	13.1	9.3	9.3	6145800	4821600	4302000	4251200	15	GIVPCDQVCGK;SFVELPDR;TDEFELNYK
HCON_00046820	31	31	31	24	23	26	20	24	23	26	20	60.4	60.4	60.4	56.993	528	528	5.51	0	323.31	54.9	49.8	53	39.6	360780000	298120000	223830000	207060000	256	ALAQLPTIICDNAGLDSADLVTR;ALTIAQNALR;ANVFINR;AVAGAGASEILMSTAVAMESHK;EALAVEAFGR;FSGVPLGEACSIVLR;GATQQILEEAER;GSGNLEAIQIIK;GSGNLEAIQIIKK;IACTTLGSK;IHPQTIISGYR;ILIANTPMDTDK;ILIANTPMDTDKVK;ILNQHKEHFAK;KLGGSMSDSYLDEGFLLEK;LALVLGGEIVSTFDTPENVK;LAVDAVLR;LGGSMSDSYLDEGFLLEK;LGVIESFNVK;LPGMFQPR;LSSFVGAIAIGDLVK;MCMVSSAAEAAEQILR;MKGSGNLEAIQIIK;MKGSGNLEAIQIIKK;MLPVQILK;SIGVDNPAAK;SSCVESGENMKDDLMK;VAELEAAEK;VAGK…
HCON_00046860	11	2	1	10	10	9	8	0	1	0	0	27.8	5.2	3	51.558	460	460	6.67	0.0019126	3.7742	24.8	25.7	22.6	20.7	752110	103500000	0	0	3	AFVHWYVGEGMEEGEFSEAR;AVCMLSNTTAIAEAWAR;DVNAAIAAVK;EDAANNYAR;EDLAALEK;ELIDVCMDR;FDGALNVDLTEFQTNLVPYPR;FDLMYAK;LDHKFDLMYAK;LIAQVISSVTASLR;YMACCLLFR
HCON_00046910	13	13	13	11	13	12	9	11	13	12	9	31.4	31.4	31.4	49.672	437	437	5.67	0	323.31	27	31.4	28.8	23.1	74018000	91835000	58392000	63738000	87	DVQLEFVR;FKLPDVYGIYK;FVDEGGNLLVAGGSNLGNAIR;GHQLVFR;GTALIAHK;ILVLVECLSAR;KVEHHLAGNK;MNPVLFK;QQLLNAQLVVGETTK;SGNLELVTALSK;TADDPSLSLIK;VGSNEDPVR;WRPFNEKDVQLEFVR
HCON_00046920	22	22	22	20	20	19	15	20	20	19	15	65.6	65.6	65.6	37.611	326	326	4.99	0	323.31	58.9	64.1	53.4	54.6	269590000	255680000	167460000	119230000	198	ADHIPDLTR;EGSEQDKGAILK;EIDGLSTLTK;ELTDLWANNNR;GLDSLVELELLELGDNR;IENISHLVK;ILSLPANR;IREIDGLSTLTK;ISSWAEVEK;KVMLTLPQVK;LDTVYLER;LEGLETLTNLR;LSKLEGLETLTNLR;LTHLYLVHNK;MLDLSFNR;NDYDLEQFAEDTESLELNHTR;NPIYEEDR;NPIYEEDRTGYR;QIDATMCR;RIENISHLVK;TMGSNLCPLTNLTELDLYENQIDAIANLEPLVNLK;VMLTLPQVK
HCON_00046930	16	16	16	14	14	14	14	14	14	14	14	72.2	72.2	72.2	30.693	270	270	5.32	0	323.31	70	60.7	59.3	70.4	761680000	680400000	428620000	406760000	317	AHGYQTLGEDYPEYFEGGGDAVFSDQK;AVTDLDMSEFMK;DTVLSPIGMEQATR;EGVEVLTMEQAPDLPDQVFVCNSGLVYNDK;ELGHFDVVICK;HFTVEYNINPWMGGVVDK;HYLQWFK;KAVTDLDMSEFMK;KKAVTDLDMSEFMK;MWPSAAQLMK;RMPDSIAISDAEANAFVCNAITVR;SAEEVYEK;SGGACQCLVLR;TGEQKHYLQWFK;TLWAGFGHR;VLMVPPK
HCON_00046940	5	3	3	5	2	2	4	3	1	1	2	24	16.3	16.3	25.54	221	221	5.3	0	41.712	24	8.6	8.6	19	4784900	3507800	2219500	3033200	11	FTDGLVQYSK;LHLIAQLIGEK;LLLIIQK;SNEFWNMNISAPK;VLAASEIENPSK
HCON_00046950	8	8	6	6	3	3	4	4	2	2	2	42.5	42.5	39.4	25.364	221	221	6.62	0	27.284	34.4	12.2	15.8	15.8	10534000	0	4882600	4345300	26	AALDSGAFGAPWIVVHK;FTDGLVQYSK;FTDGLVQYSKL;IKIDLYYDVISPYSWIAFESLLR;IWSNGEMIFR;LLLIIQK;TETSDNAMK;YQHVWPIEVNLKPCSLR
HCON_00047020	4	4	4	3	3	1	1	3	3	1	1	14	14	14	26.224	228	228	1.29	0	9.1522	10.5	13.6	4.4	4.4	8924200	7750200	2831500	1353500	12	IAESDEELAR;IAESDEELARR;LQEEEFMR;MEENISVAAVTQR
HCON_00047080;HCON_00046890	24	11	11	22	24	23	22	10	11	11	10	65.5	35.7	35.7	49.934	446	446;446	4.94	0	323.31	56.7	65.5	58.3	58.3	700540000	567880000	365020000	333220000	234	AFVHWYVGEGMEEGEFSEAR;AIMVDLEPTVVDEIR;AVCMLSNTTAIAEAWAR;AYHEALSVSDITNMCFEPCNQMVK;DVNQSISAIK;DYEEVGSDSNEEGYEEGEEY;EDAANNYAR;EDLAALEK;EDLAALEKDYEEVGSDSNEEGYEEGEEY;EIIDLVLDR;FDLMYAK;FEGALNVDLTEFQTNLVPYPR;GHYTVGK;IHFPLATYSPLISAEK;LADNCSGLQGFLIFHSFGGGTGSGFTSLLMER;LDHKFDLMYAK;LSVDYGK;LSVDYGKK;NENESFTTFFSETGNSR;NLDVERPSYTNLNR;QLFHPEQMITGK;QLFHPEQMITGKEDAANNYAR;SIQFVDWCPTGFK;YMAVCLLYR
HCON_00047090	9	9	9	6	7	6	6	6	7	6	6	47	47	47	21.017	181	181	4.9	0	65.511	39.2	43.1	34.8	37	42262000	13928000	6972000	4986500	56	ASADDLVALAQQLSSAR;ETDRASADDLVALAQQLSSAR;EYVASYR;NIAEQMEQLQK;NQQDVGVELVAPR;SLDEFLK;SWTPTADIVK;SWTPTADIVKR;YFSLLCPDEWGKEEK
HCON_00047105	3	3	3	3	2	2	2	3	2	2	2	8.1	8.1	8.1	44.251	422	422	5.86	0	66.007	8.1	5.9	5.9	5.9	5096000	2152900	712920	1086400	16	AISVSYAFK;MLAAQNPLFPK;NQDATIYVGGLDEK
HCON_00047150	9	9	9	6	4	5	4	6	4	5	4	13.8	13.8	13.8	88.224	803	803	3.38	0	25.75	9.8	6.8	8.6	7.3	57799000	14603000	8876000	5622700	32	ANPSYDYIGFVDGR;ANVTSHIVQGK;EEAPDDEFFYCGCK;GVEATLILLDTHTK;LLEDLCEGSWANTVR;RFSPGEK;RPTEEAIIER;SAASPLR;VRPVTCSGDTEYCTEIEGR
HCON_00047200	8	8	8	8	8	8	8	8	8	8	8	86	86	86	13.359	121	121	5.52	0	323.31	86	86	86	86	127710000	117960000	81767000	62753000	112	EAPYDPSKDSILNR;EDIAIILINQHIAEMIR;GMFNPDDFR;ILAVIGDEDTVVGFLLGGVGELNK;KPNYLIVDK;KPNYLIVDKQTGVQEIEEAFK;QTGVQEIEEAFK;YVVDQHTASIPAVLEIPSK
HCON_00047210	4	4	4	3	3	2	3	3	3	2	3	25.3	25.3	25.3	20.553	186	186	6.59	0	7.6617	21.5	14.5	10.8	14.5	9402900	71316000	2982700	65630000	19	FGIVDKVESHK;FMSALEAMK;IMVHQPSGGAQGTCSDIVIR;TALPNSR
HCON_00047310	6	6	6	4	4	5	4	4	4	5	4	41.3	41.3	41.3	20.675	184	184	4.44	0	108.78	28.8	19.6	28.8	26.6	38852000	51319000	37683000	32141000	41	ENELVLESLLNCLFDAISTVLRK;GIVILDQDGNR;NSSSEIILLDGVTCIYR;SEFDTDPTSLYSVK;TTFGTTK;YFDKTTFGTTK
HCON_00047320	2	2	2	1	2	1	1	1	2	1	1	14.2	14.2	14.2	17.799	162	162	4.44	0	21.758	5.6	14.2	5.6	8.6	372760	2282300	234920	1529600	6	ATDGELESIYAETR;VCAAYLCIK
HCON_00047470	6	6	6	5	3	4	4	5	3	4	4	21.6	21.6	21.6	40.928	357	357	5.17	0	34.17	17.6	7.8	11.8	11.8	12685000	6683700	7694900	5525700	23	ADLEIAK;DLQELVHGQHLVVDTVENAIR;GREDLVKDDELVQR;IVDSLQYFPQEQK;LLMQAAYNEPGGLK;VFSSSGCK
HCON_00047560	3	3	3	2	3	3	3	2	3	3	3	17.4	17.4	17.4	17.528	161	161	6.43	0	32.641	11.8	17.4	17.4	17.4	28837000	37738000	19566000	17066000	46	LLAAVEAVR;SLPEVDKER;SWAATVAFLK
HCON_00047700	12	12	11	10	9	7	7	10	8	7	7	83.2	83.2	68.9	17.7	161	161	5.43	0	323.31	68.9	66.5	52.2	52.2	919610000	593060000	522590000	486500000	191	DDLKMPEGELGTQIK;EALDKDEGSVLVSVVSACGEEAILGYK;EFILMSIEDGFCSLMDPETCDLKDDLK;IVEMSTSK;KLEDICPSTHNMDVPVVK;KNEHVMIK;LEDICPSTHNMDVPVVK;MPEGELGTQIK;NEHVMIK;VHLVALDIFTNK;VHLVALDIFTNKK
HCON_00047810	3	3	3	2	2	1	2	2	2	1	2	0.8	0.8	0.8	397.65	3624	3624	6.55	0.002661	3.2022	0.4	0.4	0.2	0.4	278480000	223010000	244030000	175340000	32	GIGLSLK;LKEINDK;SLENSPSKDFLAEK
HCON_00047880	12	12	12	10	9	9	6	10	9	9	6	31.7	31.7	31.7	43.324	378	378	4.89	0	47.483	29.9	25.9	23.3	21.2	15041000	14622000	10742000	7765900	55	AASWASGPCTAVMKDEK;DAVESDNLDPEEFAPAVK;DVDITLFDEAIK;HVEQVLR;IKDAVESDNLDPEEFAPAVK;IQEKDVDITLFDEAIK;LLENDQFPR;NKSPAQITAGK;QPPPLPDTNGVEYPR;SEIYLNYLEK;SPAQITAGK;WANSFEALLGNHVGR
HCON_00047890	2	2	2	1	2	1	1	1	2	1	1	5.1	5.1	5.1	52.633	471	471	4.33	0.00056085	4.4594	3	5.1	3	3	4145700	2369100	2209300	0	7	ANYLITGTNK;ASSQILSALEEESR
HCON_00047900	4	4	4	1	3	1	2	1	3	1	2	9.7	9.7	9.7	52.349	475	475	5.45	0	7.4865	1.5	7.4	1.5	3.8	3268900	4608400	1876700	5405900	10	ENKVPIVDLSSVFDSLR;LTETVRDENGR;SFSQVAK;VHDLCGTVSEK
HCON_00048010	3	3	3	0	1	2	3	0	1	2	3	10.9	10.9	10.9	53.869	467	467	4.88	0	8.0822	0	1.9	8.1	10.9	0	0	810920	6149100	7	NFIQLCLEK;QVAVTADEMADYEPEEDAERDASTVSSIR;SSQYINEPVTTGK
HCON_00048020	22	22	22	19	22	18	19	19	22	18	19	86.6	86.6	86.6	27.474	247	247	6.08	0	323.31	70.4	86.6	65.6	72.9	3832900000	3524300000	2921900000	2929500000	622	DLGIEWVILGHSER;DLGIEWVILGHSERR;EKVSPDVAEK;FFVGGNWK;GAFTGEVSPAMLK;HIFGESDQLIAEK;IIYGGSVTAENCR;KFFVGGNWK;KPDIDGFLVGGASLKPDFVK;KVDWTNIVIAYEPVWAIGTGK;LEEREAGK;QMQALVDK;QMQALVDKK;SIDGICAFLNQSGGVADVEVIVAPPALYLTYVK;TATPEQAQEVHLWIR;TKEVNFR;VDWTNIVIAYEPVWAIGTGK;VSAQNCYK;VSAQNCYKVPK;VSPDVAEK;VVHCLENHINVIFCIGEK;VVHCLENHINVIFCIGEKLEER
HCON_00048030	10	10	10	8	10	8	8	8	10	8	8	45.4	45.4	45.4	35.177	328	328	5.51	0	323.31	34.5	45.4	29.6	34.5	57283000	54127000	35590000	31433000	78	ASTSGTNYNLDGIER;DNAVFVEYLK;EAAMEHGIALPLK;GLGLGLSGAEGAR;LFFDAGEILGK;SEVNLLIVGSVFK;SHIASFTGEMAK;TASNIAIWVR;TGEVFCGIEGGATASNLVFVNQEGHVLGK;VFGVGGWGHVIGDGGSAFWIAIR
HCON_00048040	5	5	4	2	2	2	2	2	2	2	2	7	7	5.2	112.7	992	992	6.33	0	15.69	3.4	1.8	1.8	2	0	407710	818440	998930	11	IASFVIGK;NFTAAAEILAQSTEAFEAVVLK;QGENFYVQVK;TAVPYDLDFALR
HCON_00048050	2	2	2	0	2	1	1	0	2	1	1	12.7	12.7	12.7	14.554	126	126	6.2	0.0053449	2.4984	0	12.7	7.1	7.1	0	4861500	1761500	1055200	5	LLGNPELGK;LTNPTLK
HCON_00048070	7	7	7	4	7	4	4	4	7	4	4	41.4	41.4	41.4	29.414	256	256	4.46	0	55.312	18	41.4	18	20.3	21700000	28025000	25265000	14279000	28	DNLNEDVIKER;ETQTSVNETLVAIQNLTIDETKKPATK;FHEKEEER;GVIVNAVLDVLISK;KLCQLLGIVEHANPVVNLK;LLNIEALR;SFPLDVPDQKDGAVNAVAR
HCON_00048380	8	8	8	6	3	2	2	6	3	2	2	14.8	14.8	14.8	72.41	641	641	3.48	0	22.022	9.4	6.4	3.3	3.3	16992000	9001100	1622800	4310500	26	DLIWDETAVFFR;DVDNSEGFIGK;FLTTYAK;LEEGKDEDELVLLYESEAIK;LGTQDAADNR;MFAAFGTGAK;VNCVFWQNDTENEKK;YVFERPQLIK
HCON_00048410	14	14	14	12	12	14	12	12	12	14	12	44.6	44.6	44.6	33.44	314	314	5.63	0	34.357	36.6	41.1	44.6	36.3	53778000	55923000	49394000	41111000	78	AAAQMITMGPK;AAEIAALSVQR;AGVDISQVEK;AISNAAIVMAQAEVSR;EIEHELPDLLR;GANQAVAASR;GDSFQMGSGGK;GVVLASK;HAIVTLGAK;KAAEIAALSVQR;KAGVDISQVEK;KIVVFGSIVQDLVSYTK;LGASVQLIGR;VGNDTFGESNIDNLR
HCON_00048440	5	5	5	0	3	1	4	0	3	1	4	2.1	2.1	2.1	291.09	2530	2530	2.1	0	6.4465	0	1.3	0.5	1.8	0	2045500	459710	4304600	9	ITQELEEELAAAR;LTEELDASEK;SAEVAEELDAIR;SQVDDLQEK;TNEVLNEQLK
HCON_00048560	10	10	10	6	7	8	3	6	7	8	3	23.2	23.2	23.2	45.668	413	413	5.84	0	23.649	15	18.6	18.4	7.7	11286000	9830700	8222500	4830100	37	AVCGSCCSNWTAFPR;EEGVWTASDDR;INDVVLLSK;INDVVLLSKEEGVWTASDDR;ITCLAIAPGAAR;LETPGWK;LFSADDTGK;LSGDSAQMVSK;SGVTAMYLQETLGK;VVMIWDTR
HCON_00048570	3	3	3	1	2	2	1	1	2	2	1	14.5	14.5	14.5	26.08	228	228	5.67	0	15.293	4.8	9.2	9.6	4.4	0	478000	0	572870	10	FIETSAITGK;LQLWDTAGQEK;RVDYEEGEYFAK
HCON_00048620	5	1	1	5	5	5	5	1	1	1	1	15.1	2	2	38.736	358	358	6.45	1	-2	15.1	15.1	15.1	15.1	67946000	73283000	75474000	61392000	20	EAFTDIDYAFLVGAMPR;GAAIIQK;KLSSAMSAAK;LSSAMSAAK;VLVTGAAGQIGYSLVLQIAK
HCON_00048655	13	13	13	9	10	6	7	9	10	6	7	48.6	48.6	48.6	31.828	294	294	5.18	0	216.78	33	35	19.4	22.1	77404000	118770000	35052000	57567000	65	ALFEKETSR;ALSPIPADPSVTCAAVCVYPQR;ASWASILAGSDFIK;DVLGEDWLTPDLFR;EAAELSK;EIASATAR;IGASSLLDNCVK;KVGFKPAGGIK;KVVGYIDLTTLAGDDTK;QKEQVRK;TLENVYK;TPLEALAYIALVK;YEKEAAELSK
HCON_00048660	2	2	2	1	1	0	0	1	1	0	0	6.5	6.5	6.5	44.852	397	397	5.75	0.0046083	2.6062	2.8	3.8	0	0	1375700	555160	0	0	2	ELFDFDAFSNR;VTFLHPDLGIGGAER
HCON_00048680	26	26	26	24	25	24	25	24	25	24	25	95.4	95.4	95.4	21.96	196	196	5.79	0	323.31	95.4	95.4	95.4	95.4	12449000000	11073000000	9138700000	9345700000	864	AFIGKPAPDFATK;AVYNGDFIDVK;DDEGIAYR;DYGVLKDDEGIAYR;ESQEYFSK;GKYTVLFFYPLDFTFVCPTEIIAFSDR;GKYTVLFFYPLDFTFVCPTEIIAFSDRVEEFK;GLFIIDPK;HGEVCPAGWTPGK;HGEVCPAGWTPGKETIKPR;HGGLGDMK;IDAAVLACSTDSVFSHLAWINTPR;IPVLADTNHQISK;IPVLADTNHQISKDYGVLKDDEGIAYR;KHGGLGDMK;KHGGLGDMKIPVLADTNHQISK;KIDAAVLACSTDSVFSHLAWINTPR;LSDYKGK;LVQAFQYVDK;LVQAFQYVDKHGEVCPAGWTPGK;PAPDFATK;QITINDLPVGR;SVDETLR;VKESQEYFSK;YTVLFFYPLDFTFVCPTE…
HCON_00048760	6	6	6	6	5	5	5	6	5	5	5	23.5	23.5	23.5	34.255	306	306	4.69	0	53.757	23.5	20.3	17	20.3	77970000	60265000	29447000	39536000	33	ENVLTGVVKPEK;HLEADEVR;IIDGTKPGDNAADLLEVLSK;LPITIDVLTK;PSCEDEVLAIGR;SAQMILNALR
HCON_00048780	5	5	5	2	2	0	1	2	2	0	1	4.4	4.4	4.4	138.22	1228	1228	6.75	0	6.2459	2.2	1.5	0	0.7	1163400	1551300	0	292980	6	IVQFDLEEPNRENWK;IYQLNLVNIK;QLIGSMFGDGQR;SALDNVFK;VLFECPASK
HCON_00048800	1	1	1	0	1	0	1	0	1	0	1	3.1	3.1	3.1	46.79	416	416	3	0.0038911	2.8382	0	3.1	0	3.1	0	12709000	0	11656000	2	SKPETSGENEVQR
HCON_00048810	5	5	5	3	3	2	4	3	3	2	4	13.4	13.4	13.4	46.998	424	424	4.95	0	10.145	8.7	8.5	6.8	11.6	12929000	7207200	3732100	4018100	19	AGDHIICSDDVYGGTQR;LIWFETPSNPLLK;QDRPGEPK;TFLSALK;VVDVAAVVHCVK
HCON_00048940	8	8	8	5	7	7	5	5	7	7	5	31	31	31	31.786	294	294	3.57	0	124.43	15.6	28.2	26.5	21.4	68207000	72991000	38503000	26372000	63	DLQFLVNEGHIYNTIDDEHYALID;DNYEAVGLSEGDIK;EKDNYEAVGLSEGDIK;EVIDDKEYR;GHNLEGQR;IYGSTSGVTSSSSR;NVPSILR;SAIGAANMDSLRK
HCON_00049050	2	2	2	1	1	2	0	1	1	2	0	4.6	4.6	4.6	46.693	417	417	5	0.0024423	3.6188	2.2	2.2	4.6	0	0	834800	1200500	0	7	AVEQTLGGVK;YLPSEVVFR
HCON_00049110	26	26	26	22	22	19	19	22	22	19	19	55.2	55.2	55.2	45.084	415	415	5.65	0	323.31	52.3	53.7	46	46.7	171650000	121500000	90460000	89720000	209	AEGVTDFTK;ALACIVDVR;ALACIVDVRDEVSVR;ALTLESVLK;ALTLESVLKEMNK;DGANIVIAAK;ETQPAASLSGK;EYTGHFAIDEEILR;EYTGHFAIDEEILRAEGVTDFTK;FTLAAADFAPMFTGK;GTFLMSK;KAAIMADAAYAMLSK;KALTLESVLK;KIVIDLK;LPGTIYTAAEEVEK;LQAVFEFTLTGDKER;LTPTNAYMSK;NAHILNISPPLLMEPR;QAVESAVK;QAVESAVKK;TALDDDIANVIANMEK;TALDDDIANVIANMEKR;TCLPYLK;TVVITGASR;VLVDKLQAVFEFTLTGDKER;YDLMHSINTR
HCON_00049130	16	16	16	16	15	13	14	16	15	13	14	55.5	55.5	55.5	33.016	299	299	4.07	0	269.02	55.5	52.5	45.2	46.8	202570000	173800000	167790000	144560000	161	DDAVEGALALAK;DHSIQESLDFVK;DIGADEALK;ELAYTAK;EVEIGMTADVGTLNR;EVLNHAR;IVGNDSWTR;MLTNNDIEVGR;NTFTMELWK;SFCAGIDLQQGMGEMIK;SIVLSGNGK;SPIGIQGTK;TTFDALAEEPK;TWNMSQLQSTDLR;VFNTRDDAVEGALALAK;YASSDAVFSIR
HCON_00049140	5	5	5	5	3	4	4	5	3	4	4	40.5	40.5	40.5	18.663	163	163	3.39	0	94.424	40.5	22.1	34.4	28.2	14221000	10963000	7442600	4301300	34	DQLQDLPHTITLAESPYLDR;GGTTDEPVRSENSIAVEENPLQELK;LFQLEYELEQR;LMQMMNVPDR;SENSIAVEENPLQELK
HCON_00049230	2	2	2	2	2	2	2	2	2	2	2	21.3	21.3	21.3	9.3893	89	89	3.73	0.0013843	4.0968	21.3	21.3	21.3	21.3	1954700	8929500	18470000	10353000	10	TPDSDPGSTTR;VLLEAYQK
HCON_00049280;HCON_00166890	2	2	2	1	0	1	1	1	0	1	1	2.8	2.8	2.8	77.678	704	704;720	5.25	0.00028321	4.716	1.4	0	1.4	1.4	575710	0	0	283070	3	DQFANYVVQK;FFEFGTPEQK
HCON_00049420	4	4	4	1	2	2	1	1	2	2	1	8.5	8.5	8.5	68.492	609	609	5.55	0	14.722	1.3	5.7	2.6	1.3	391510	1366300	1155100	906340	10	AADILQGK;AFDPYRGDELSPGKDVTTDAQIDNFVK;AIGIEFIR;KAETYQYSK
HCON_00049425	10	10	10	7	8	8	9	7	8	8	9	25.7	25.7	25.7	64.371	572	572	4.13	0	323.31	20.5	18	18	23.6	30254000	33523000	17741000	16147000	64	APFEEEGGESGCGYR;DLATEALFINQNFR;DTGGISNPVDALTVSETSGDPPSFEGAGINNAK;EQALQGQNLK;NANDKPIEVVCR;NPITLQR;SFNEWDSSQSGGVDWR;SVYSWDIVAHR;TEHDGVMAGPAGDVQFLTIK;VADWIGVDR
HCON_00049540	8	8	8	6	7	4	5	6	7	4	5	29.5	29.5	29.5	38.956	325	325	3.65	0	19.579	21.8	27.1	17.5	18.5	16429000	21660000	5376100	16285000	30	ADLGACPR;AGEEGLVAK;CQELVDKAEQLEK;LDLEIKK;LNSNAPLPAPIDETAIK;NVELGKDTTVTFDDPDICK;VHDDNLR;YYIVGFCPHDMFVNTK
HCON_00049560	11	11	11	8	9	10	8	8	9	10	8	23	23	23	57.557	504	504	5.56	0	53.491	15.7	16.5	21.4	17.1	10036000	21383000	7828700	5619100	51	DQVLFIFTPVLVCK;IASGFPSTEVYLVGPIGPR;METDMLEVR;NLLQISSK;QGETLGDWIAPSSSR;QVESAIPR;SQALLNPSVR;TAPSFILDK;TAPSFILDKK;VVEMLDWLLR;YMSSEGTFETVVR
HCON_00049595	9	9	9	8	9	8	9	8	9	8	9	63	63	63	15.179	138	138	5.48	0	323.31	60.1	63	60.1	63	2017900000	1916800000	1536000000	1291400000	320	GYTEEFTPIDPK;IYDAGTIQLAGAFPGEER;IYDAGTIQLAGAFPGEERDCLH;LICDGKPAAGVTVK;LNIYHDCNDLKPCQR;LPDKYITNGK;LPDKYITNGKVPSK;PAAGVTVK;TNAQGEFELR
HCON_00049670	2	2	2	1	1	1	1	1	1	1	1	2.2	2.2	2.2	95.15	832	832	5	0.0024135	3.3829	1.2	1	1	1	649060	616810	193250	122380	5	TEEILCIK;VYDPLQSLQK
HCON_00049680	8	8	8	7	5	7	4	7	5	7	4	25.6	25.6	25.6	35.487	308	308	6	0	176.19	23.4	15.3	23.4	13	34178000	32617000	18598000	12211000	50	AIVPFLI;DLGPQVPWK;EFSDYPK;GGFNLEVFDAK;GGFNLEVFDAKEPTR;IVELGLAAQNAHLFVR;LALTVER;SIIVLDNLTGDETILAIK
HCON_00049725	1	1	1	1	1	1	1	1	1	1	1	7.3	7.3	7.3	18.234	164	164	1.83	0.0034058	2.9688	7.3	7.3	7.3	7.3	6998300	5852600	3138900	3893500	6	SQLEEEAIAAVR
HCON_00049730	24	24	24	21	21	15	15	21	21	15	15	26.1	26.1	26.1	115.79	1033	1033	5.3	0	203.45	23.7	22.6	17.8	18.3	95938000	75147000	36739000	42917000	134	AKPFTSADLGK;DSTEGPATAEGEDTMK;DVVISVPVFFTQAER;EEFNHLIDDLMPR;ILEQFEK;KAEQEGKQPYEEPAVLTSEVVAK;KSQGVVESITNTITGFFSK;KVPQIER;LFGDAASAMSVR;LKDLEDR;LLIYDMGAAK;LLQESKR;LNPEQTEFTGVK;LTSWLQEK;MSVLGVGFDR;QPYEEPAVLTSEVVAK;SAEDITTSQR;TDSDAFTK;TVATLVEYK;TWLEEEVVPETK;VGLIKPGVPMEIVLNK;VKPFGVEELVVFPVQVNFASK;VQEEVQK;VTVPLTQALK
HCON_00049850	18	18	18	14	13	13	12	14	13	13	12	18.5	18.5	18.5	135.1	1216	1216	4.25	0	158.85	15	14.5	14.6	12.3	27312000	27253000	15737000	38580000	81	ALDINLDEPLRPDEVVR;AVLLLYK;DAYEEASGVCTPSNPNLDR;ELSPEEIER;GTISYVAEESGGAVAVK;IAEQIQDVTVR;IAGDVARLYEGELNPVAAK;LADFELAEHLEAQER;LKDKLEDPDPGVQSAAVNVICELAR;LYEGELNPVAAK;LYSTLLSK;NIEANIVDTLNAR;NIMEIVK;SEPGFLLPAQLSPGETGELR;SLDLLYGMVSK;SLTDLIR;STDSLVAQAITK;VIEAAHAR
HCON_00049990	2	2	2	2	2	2	1	2	2	2	1	2.2	2.2	2.2	84.899	737	737	6.6	0.0050981	2.5191	2.2	2.2	2.2	0.9	59732000	47201000	47962000	38320000	10	KTSDVWK;YLSELPIAK
HCON_00050040	4	4	4	2	0	0	2	2	0	0	2	5.7	5.7	5.7	85.12	754	754	4.29	0.00029797	6.087	3.4	0	0	2.3	629520	0	0	4760000	6	KEFEEAEK;LLEPIGEHVEVR;SGVYCGPLK;SLADLIDYIPLPLK
HCON_00050120	1	1	1	0	1	0	0	0	1	0	0	5.6	5.6	5.6	41.646	372	372	4	0.0046001	2.5688	0	5.6	0	0	0	597260	0	0	1	NADVNFIPLPEGDLAEGELRK
HCON_00050180	8	8	8	6	4	6	5	6	4	6	5	33.9	33.9	33.9	28.526	245	245	4.31	0	12.627	22.9	11.8	19.6	14.7	38991000	24264000	23569000	22504000	33	ACEMDVFQSCVNVAR;ALEYGIK;ASLGSLER;NLDEATK;RADSCQLLGEYMEALEQNFK;SAPVNETKEHDR;VAYTLFK;YGCYEEK
HCON_00050190	14	14	14	10	13	9	9	10	13	9	9	65.4	65.4	65.4	38.226	353	353	4.41	0	323.31	40.5	65.4	40.5	40.5	255970000	291490000	178020000	161330000	153	AAYWNPDR;APEPAPNPATTSAPAGVQSSTSASVAAAPEPTVQADPQPR;DQVIAALR;FVVVMLSR;GEDYAVELQK;HVIDLTEQEAAAIQR;IADEKGEDYAVELQK;ILDDATTIEQVDIDPNK;ILDDATTIEQVDIDPNKFVVVMLSR;ILNTAPGSGASQPTAGTEPGANPNPFVGER;NLPQMDELR;SNPEILPSLIQQIAAVNPELMEIIQNNQEEFLR;TITQLSFTMDLEPTLTMSEVK;VPDGLIIEAYLACDKNEEMAIDYILNR
HCON_00050240	25	25	25	21	22	20	16	21	22	20	16	30.8	30.8	30.8	88.572	778	778	4.35	0	323.31	27.4	27.9	26.5	21.7	101040000	92805000	46895000	38288000	127	ALADFTDK;AMEFEMFEK;ANVDVVYSAANR;CVSSDLEAR;DFHEDLEFR;EGIAEYKR;EIEKVDGTLK;EMDQVFDGLR;FSICVDAPALTK;GAGDGSESLVPVEQADEIALFR;GLGAYSK;HVDELDEVYK;KVLGDIYTDLGK;LEAIVDR;LSKPNVFILNNR;NKEFLEK;QFLVNELEVATDR;QFLVNELEVATDRDVK;QFLVNELEVATDRDVKDR;QLQDSTIVFNNCR;SLEQFYSSFLR;SNEDLHAEAMQK;STTINAMLHAK;VLGDIYTDLGK;VSADFSEEIMR
HCON_00050395	1	1	1	1	0	0	0	1	0	0	0	20.3	20.3	20.3	7.4979	64	64	8	0.0024272	3.4881	20.3	0	0	0	912270	0	0	0	1	SGPLYNAFNVPFR
HCON_00050470	3	3	3	3	1	2	2	3	1	2	2	8.4	8.4	8.4	42.464	383	383	6.82	0	6.6441	8.4	2.6	5.5	5.5	3899800	1552300	1984500	2526700	9	IWSVDTGLCPR;TFFLSPVCEIR;WLCADGSQQK
HCON_00050480	7	7	7	4	5	2	2	4	5	2	2	44.9	44.9	44.9	20.125	176	176	4.42	0	11.577	21.6	36.4	18.8	9.1	22437000	10553000	2048800	14673000	18	ALFLYGR;FNKVDIPEGISEELSGILR;FYNAPEGR;LANELTGEQPTILK;NRDEVLR;SELIWYDRPNLAGPK;TVEENGIVR
HCON_00050700	3	3	2	1	1	3	0	1	0	2	0	2.5	2.5	1.9	148.86	1309	1309	4.86	0.0067873	2.3393	0.8	0.6	2.5	0	1149700	2862800	15997000	0	4	EGTYDEVIEAMKAR;MANVNEEELLR;SFLPEDAK
HCON_00050750	3	3	3	3	1	1	1	3	1	1	1	5.4	5.4	5.4	105.8	956	956	4.25	0	29.342	5.4	1.7	1.7	1.7	6221200	2226300	882220	478020	8	IFDDKPLILDDDSSGR;LSSSEYVNVLK;YSEEAAITLLNLPLPPDDANRDAER
HCON_00050880;HCON_00051220	8	8	8	7	7	5	5	7	7	5	5	30.4	30.4	30.4	19.253	184	184;183	4.96	0	12.228	26.6	26.6	21.7	21.7	142140000	141250000	91984000	148450000	53	AAAPAVK;GSGASGSFR;GVVKGDLK;KAAAPAVK;LGENVTK;SAPAVASPK;SISELKDK;YMLAHYK
HCON_00050990	5	5	5	4	3	4	5	4	3	4	5	5.9	5.9	5.9	101.42	899	899	4.43	0	31.257	4.8	3.7	4.8	5.9	12812000	35585000	23387000	22394000	31	AFINLEGTGSGGR;AGENVLAVVK;DNGLFVQSLDYR;HLDGIEQK;ISGLDIAYTK
HCON_00051000	8	8	8	5	8	6	5	5	8	6	5	23.2	23.2	23.2	38.397	328	328	3.27	0	20.274	12.8	23.2	15.9	12.8	34214000	35128000	30236000	23779000	36	AFLIGCCPYELVPDSR;EAKEQTDSAEAVK;EQTDSAEAVK;IADHFGGK;IGELSEQIGR;KAELESQTDFR;LAGPGSNAAR;VVDNEISR
HCON_00051010	4	4	4	4	4	4	4	4	4	4	4	16.3	16.3	16.3	30.284	270	270	4.93	0	14.014	16.3	16.3	16.3	16.3	20288000	20902000	12326000	8930400	29	AVAFLHNGAIIDGK;EGIQAEYLSR;IIFCPDHSR;QGIDMGSFVAK
HCON_00051060	31	31	31	27	24	23	22	27	24	23	22	57.8	57.8	57.8	59.878	526	526	3.98	0	323.31	54.9	49.6	46.4	49.2	222060000	150320000	82844000	83208000	223	ALEMAELK;AMDDELNMLR;ASPLREETSEEPEALDTLK;AVDIENADGVIAYLDAVENAK;DLLSNELTQLRPLAR;EIETECAQMK;EKMEWDQAHR;EKSSSLALNLETATEK;ELTSHLLSKEEELAR;EQHLLQADR;FNGEIQNLNEDWKR;HQAEAAQAQAAVEEIK;ILGSTVFELPHR;KLSPLEQNFVDLAK;KQLVDLQDVLATVTR;MEWDQAHR;MGCEQEYLGDK;MGCEQEYLGDKVK;NAELEAQAEK;NAELEAQAEKFNGEIQNLNEDWKR;QLVDLQDVLATVTR;QYYVAISQR;SSELAEQLQNAIVSR;SSSLALNLETATEK;SVNAVQK;TLSDDLR;TLSDDLRESELK;TREEFEAK;TRYDELSELQTSVIN…
HCON_00051160	32	32	32	25	26	27	24	25	26	27	24	47.1	47.1	47.1	85.162	752	752	4.82	0	323.31	38.4	42.4	39.8	37	583030000	534640000	338010000	340760000	271	AAVALDCQQYTER;ACDLEFLINHFCWTK;CPLYADMLK;CPLYADMLKTEDPK;DSSGSLGLPSVLR;EGAFCVWELSEVK;ESFENEEIAR;GALYASGESPPFDTVTNGAFQYK;GGIHDHIGK;GTDGNVEINNPPIR;ITSALRK;IVQACSSR;IVSENWNSESVR;IVVVGEASNEIVR;KGALYASGESPPFDTVTNGAFQYK;LADEKSPYLLQHQHNPIEWYPWGAEAFEK;LFDILDEK;LFDILDEKEFK;LFDILDEKEFKR;LSSFDEINGGFGLAPK;MAEQLQNEMDAQFWDKEK;NAIGEQGQK;QLNSAFVSIK;RPPPHLDTK;SHEEFAEEFGLPADVFSAGIEK;SILAEAR;SPYLLQHQHNPIEWYPWGAEAFEK;…
HCON_00051170	4	4	4	2	3	2	2	2	3	2	2	5.8	5.8	5.8	83.793	722	722	6	0.0016493	3.9213	3.2	4.6	2.5	3.2	2575100	2193500	1862300	1983600	10	APELLLGQK;EINMLLKAGK;KAEIINPER;VRPDQVSSGSFSLK
HCON_00051230	8	8	8	4	5	6	4	4	5	6	4	38.2	38.2	38.2	20.833	186	186	4.78	0	116.35	28	29.6	36	28	26625000	34717000	23214000	22924000	36	ANDATPELAYIAMSR;DLGEEEAANVMER;GLVKDLGEEEAANVMER;IMEYWEK;KVFVYAVSPAVDLVR;KVNDLVTGFLTEQQISK;VFVYAVSPAVDLVR;VNDLVTGFLTEQQISK
HCON_00051360	2	2	2	1	0	1	0	1	0	1	0	25.8	25.8	25.8	16.506	151	151	7.25	0	123.72	6.6	0	6.6	0	0	0	0	0	4	ACVYLITAAILAGLLHFNTNDVGLTEAFR;PFVIGDTLAK
HCON_00051370	3	3	3	2	1	2	2	2	1	2	2	8.1	8.1	8.1	39.752	360	360	3.17	0.00029665	5.9393	6.1	3.1	5	5	1053000	945930	1011300	1582900	12	MADDLAAEAVR;SIDEGFLAEAR;VFAETFK
HCON_00051500	9	9	9	9	8	7	7	9	8	7	7	29.5	29.5	29.5	31.059	278	278	5.26	0	107.35	29.5	25.9	23	23	68011000	59423000	39032000	37794000	64	DAEFSVK;EIAFTAR;ICGNESWIR;IWSEIEDVFK;KLDADENCR;SGLAALTK;SPVAVQGTK;SSLPEFSKL;TILQMQQAFTNIEK
HCON_00051540	4	4	4	3	3	3	2	3	3	3	2	17.3	17.3	17.3	21.866	197	197	7.05	0.00028744	5.0601	13.7	13.2	13.2	7.6	3121900	5364600	5205000	3371200	19	AYCIDVYK;ITSPIPIK;LNVVDNSALGK;VLALANK
HCON_00051550	3	3	3	3	3	3	3	3	3	3	3	19.9	19.9	19.9	21.842	181	181	4.81	0	94.256	19.9	19.9	19.9	19.9	32172000	33396000	14280000	18840000	16	AWSYQPVSSTWVDLAR;LRDQYEQHGHYPQ;NLAYYEK
HCON_00051557	1	1	1	0	1	1	0	0	1	1	0	16.9	16.9	16.9	9.9704	83	83	4	0.00029172	5.4917	0	16.9	16.9	0	0	453760	121560	0	4	SESSLYNELIAELK
HCON_00051630	3	3	3	2	2	2	3	2	2	2	3	12.9	12.9	12.9	25.937	224	224	3	0.0002978	6.0669	7.1	7.1	7.1	12.9	6671000	6045000	3025500	3816500	15	EAITDIK;GGTTYQVPFPIEK;SDETPVFYR
HCON_00051640	6	6	6	4	4	5	5	4	4	5	5	30.6	30.6	30.6	26.325	229	229	4.12	0	22.547	18.3	18.3	21.8	21.8	18679000	34045000	37171000	30146000	34	DLAAGSAER;EADVELGR;KIQNAYR;LLDSELEK;LPSLPVSERPASVQAVQR;MAVETEQIGTEVLGNLSQQR
HCON_00051750	1	1	1	1	0	0	0	1	0	0	0	8.3	8.3	8.3	20.189	169	169	4	0.0065789	2.4026	8.3	0	0	0	0	0	0	0	1	TYTECDPFVVGEYK
HCON_00051770	6	6	6	4	6	3	5	4	6	3	5	66.3	66.3	66.3	11.021	92	92	5.47	0	24.176	44.6	66.3	35.9	48.9	6174200	26478000	21547000	14682000	33	CFTEFFQK;FLNTEDDKLRDSQEGK;LATAKPFEIDISEIEK;LATAKPFEIDISEIEKK;MASIFPECDQLK;YATNPCDR
HCON_00051790	3	3	3	2	2	3	3	2	2	3	3	56.6	56.6	56.6	9.0033	83	83	5.11	0	34.862	47	28.9	56.6	56.6	32092000	22570000	17776000	16227000	21	CNNVLYVGGVDGDAES;LKWGMEYK;TTLQPVNPKPFLNSLTGKPIVCK
HCON_00051830	33	33	29	28	27	27	28	24	23	23	24	84.9	84.9	76.6	31.667	278	278	5.49	0	323.31	82.7	73.7	84.5	75.5	14433000000	14306000000	10284000000	9874600000	948	AFETNYPIPYR;AVGFDLEIK;AVGFDLEIKNEEYAFQIMVNGER;EGKMPFEK;ELKEYEHR;FASYAHR;FDEGKIVCNSFAK;FHINLLK;FHINLLKK;FQIFVDQK;FQIFVDQKELK;FQIFVDQKELKEYEHR;GDDIDIR;GEWGKEER;GEWGKEERK;GKTGEDSVR;IVCNSFAK;KGDDIDIR;KNGDIALHFNPR;KSNPYKK;LEPHELNGLQIGGDVEITGIQLH;LPLSSVTHFSIDGDVLITYIHWGGK;LTEPFEPGQTLTVK;NEEYAFQIMVNGER;NGDIALHFNPR;NSLISNEWGNEER;NSLISNEWGNEEREGK;RFHINLLK;SIFLYGMPEK;SIFLYGMPEKK;SKLTEPFEPGQTLTVK;SNPYKKGDDI…
HCON_00051870	5	5	5	5	5	4	4	5	5	4	4	37.2	37.2	37.2	13.727	121	121	5.16	0	11.159	37.2	37.2	30.6	30.6	49021000	39480000	65652000	36814000	35	DVIFTSK;IPETVVDLVK;NEVNEVRR;TAQNHPMLIELK;VLPLSLLR
HCON_00051900	5	5	5	4	4	4	4	4	4	4	4	24.8	24.8	24.8	33.271	298	298	4.23	0	38.191	17.1	21.8	21.8	21.8	6606100	7472500	8249200	7919300	26	GLYCEDSALFR;HEVAYVLGQAQSPVAIQELEDR;NIGCDLSVK;NINTDESIK;NVLEEYAKDPCKEIAQTCELALR
HCON_00051910	2	2	2	2	2	1	1	2	2	1	1	8.1	8.1	8.1	43.896	383	383	3.33	0	44.359	8.1	8.1	1.8	1.8	355210	214230	0	0	6	DSVTVPR;HTPLELFGEEGFQFIEPFLPIETK
HCON_00051950	3	3	3	2	2	2	0	2	2	2	0	17.5	17.5	17.5	23.114	211	211	5.62	0.00028893	5.2118	11.8	11.8	12.3	0	240810	1375000	460120	0	5	APFCGVEVCQVDGK;MGAQQIFSFYK;RADGSCSYSQGR
HCON_00051980	11	11	11	9	8	7	8	9	8	7	8	26.4	26.4	26.4	47.987	413	413	4.14	0	53.494	23.7	19.9	17.9	19.4	35428000	27321000	13314000	20356000	48	AWADPEASK;DPEIEGFDNSK;EVDGTLR;FLSPVPLKEPR;FVFTDITFDATDQDR;ILHPDWR;IVTDFVK;LFINPEVQR;LLTELTGMDLEKK;SAINSSDSDLK;SQEVSILSRDPEIEGFDNSK
HCON_00052050	1	1	1	1	1	1	0	1	1	1	0	2.2	2.2	2.2	67.601	601	601	1	0.0026567	3.177	2.2	2.2	2.2	0	954790	1499500	0	0	3	AFADEQELIDQIR
HCON_00052070	17	17	17	12	8	7	10	12	8	7	10	34	34	34	60.837	527	527	3.54	0	119.63	25	20.3	15.2	21.3	67648000	59071000	35353000	37288000	83	CQYILWPWDVTHKENEVK;EAEEIELK;EAEEIELKR;EAFESPGGISER;EQIFVEER;FFNSDFPK;FFNSDFPKKDVTTLDESK;FPLLIIITK;KDVTTLDESK;LMAGIDTYSIIR;MELLPDQAEK;NNLPLIPTECASVTEALQNFVVVFESR;QFQEVTNVAER;QLLASQLPDEPAEGDR;QLLASQLPDEPAEGDRNAIMVK;TLESMVYDKEKFPLLIIITK;VLCSDAVSNLLR
HCON_00052190	16	16	16	15	14	12	13	15	14	12	13	29.3	29.3	29.3	70.962	627	627	5.1	0	323.31	29.3	27.4	20.6	23.4	107390000	67761000	56734000	57568000	116	AAVLNWQNSNVR;GAMQWDDSAYAGFSTK;GAWYLHEK;KIALFATR;KTQIVTTTSNVER;LGVNQDADK;LIDGGAYTITR;NPVPPTQPPPQKPSATYSK;QTVDFSSK;QYREDQSALK;SKIPVNSDYK;SLELYKNEGIVFR;TADGSEPNWPGIADVISDIR;TEGGSDLLAEHK;TQIVTTTSNVER;VTEEVSVEPESTEPR
HCON_00052250	3	3	3	1	1	2	2	1	1	2	2	3.2	3.2	3.2	116.22	1012	1012	5.33	0.001652	3.9385	0.9	0.9	2.2	1.9	523660	350630	534040	209130	7	AGLFDFDER;ALLSELVSGK;TSLPGFVDSILSR
HCON_00052310	1	1	1	1	1	1	1	1	1	1	1	6.2	6.2	6.2	51.496	471	471	6	0	110.41	6.2	6.2	6.2	6.2	513230	297290	302820	273140	7	LIAENLVEDGSTLQMGIGAVPDAALAALK
HCON_00052330	11	5	5	11	10	11	10	5	5	5	4	29.5	14.6	14.6	51.143	471	471	6.16	0	72.07	29.5	29.5	29.5	25.7	35012000	35652000	20265000	19738000	42	AGVANADHIIAMVSK;APLAFTDTNEITFPIQGR;FLSGFGGQVDFIR;GLCEHAK;HFGKDNEEEQK;IVPFINEGAGVVTTR;LHHLHLEGETPWTAPDVK;LHHLHLEGETPWTAPDVKDR;SGDNIFVHGIAATPTPLLK;SNSLFTGGNLR;VVVSFVYGSK
HCON_00052360	21	16	14	19	15	18	18	13	10	13	13	56.9	45	39.4	50.864	469	469	6.11	0	323.31	55.7	43.3	51.6	51.8	451120000	295220000	196150000	222150000	250	AAVANADHIIAMVGK;DLGIHTEMFSDGVLDLIACNAITNK;FGDCQWVNDPAVIR;FLSGFGGQVDFIR;GASIGNDGEGKPIIALPSMSK;GLCEHAK;GYCSLGTSVDTAR;HFGKDSEEEQK;IGQIIAEHLVDNGSTLQMGIGAVPDAALAALK;IVPFISEGAGVVTSR;KLYDYLDDNPLIK;LVVSFVYGSK;LVVSFVYGSKK;LYDYLDDNPLIK;SGDNIFVHGIAATPTPLLK;SHVHYVVTENGIAQLWGK;SNSLFTGVNLR;SNSLFTGVNLRK;TALSDKYEVAFPIQGK;VIDPGKLVVSFVYGSK;VSEAFGK
HCON_00052370;HCON_00052300	28	28	20	21	21	21	20	14	16	15	14	72.7	72.7	54.4	51.08	469	469;471	6.21	0	323.31	60.8	58	62.9	63.1	931790000	553810000	398020000	412860000	354	AAVTNADHIIAMVSK;AVNEGIADFNSCFLHEVPLLFR;DLGIHTEMFSDGVLDLIACNAITNK;DSEEEQKIGK;FLSGFGGQVDFIR;GASIGDDGEGKPIIALPSMSK;GASIGDDGEGKPIIALPSMSKK;HLGKDSEEEQK;HLGKDSEEEQKIGK;IIAENLVENGSTLQMGIGAVPDAALAALK;IKSGDNIFVHGIAATPTPLLQGLCEHAK;IVPYINEGAGVVTTR;KAVNEGIADFNSCFLHEVPLLFR;KLYDYLDDNPLIEFGDVQWVNDPAVIR;LHHLHLEGETPWTAPDVK;LHHLHLEGETPWTAPDVKDR;LNAALIHVSAPDANGYCSLGTSVDTAR;LVVSFVYGSK;LVVSFVYGSKK;LYDYLDDNPLIEFGDVQWV…
HCON_00052490;HCON_00052420	8	8	7	5	5	6	4	5	5	6	4	17.2	17.2	15.5	46.133	413	413;90	5.53	0	12.789	11.6	11.6	13.3	9.2	12177000	9232600	10552000	1776600	28	AFISGAGSSK;DILGNQTYGPI;DYPIQQYLR;IITFEDVK;LAEMATK;LGWNTQPTR;LSDFQWNQFK
HCON_00052530	1	1	1	0	1	1	1	0	1	1	1	2.3	2.3	2.3	74.494	645	645	1.44	0.00028794	5.1066	0	2.3	2.3	2.3	0	0	0	827190	9	ESAGDDDLSSLLEVR
HCON_00052535	29	29	29	20	22	17	12	20	22	17	12	22.5	22.5	22.5	165.07	1492	1492	5.62	0	168.72	15.3	17	12.7	10.3	32720000	23417000	13711000	7202500	110	AAQAHAEEMAK;AIELLMK;ALGPITEQTAVSAAQK;ASTASAPAPVK;DALQLLLDLITANPK;DANINVCALAAK;EADPWDFLEAVDVLAK;EALEALATLLDATVR;EASLGTIGAIQR;EIIDEITDICGPFK;FYETNPSVLIK;GVAEGLR;IAEYAEK;IIEKDANINVAALAAK;KVEEEEEPVQKPPDELLTTNDEK;LAGLGAD;LLNAQTMPK;LYDQIQPGAAK;MCPTLLDALK;QINLLTSDKAPK;QQVDNFLSR;QVLVLMK;SAETNPESLVK;SELQILVDNVIR;SIAPLLIK;SMIGDLSNDEVK;TVVPVLIK;VIQNISSGLIDVAK;YLEVVPQANLVR
HCON_00052560	15	15	15	14	14	13	14	14	14	13	14	40.8	40.8	40.8	44.997	412	412	5.62	0	323.31	36.9	38.8	38.3	38.8	203080000	205030000	112890000	146960000	146	AIEQMNGQWLGR;AILQMNGGDLGGNTIR;ALKEAFAPFGDVSDAK;EAFAPFGDVSDAK;EGFHMGGTDEPR;FDSKDCACR;GYGFVSYPK;HFHVFVGDLSPEVDNK;KPGQGGGDQPASNEK;MLLDKEMK;SKGYGFVSYPK;TLYVGNLDPSVTEEFIGTLFGQIGNVTK;VAEKEGFHMGGTDEPR;VNWAVEPGQQQPK;VQGYAFVK
HCON_00052640	8	8	8	7	6	6	6	7	6	6	6	34.1	34.1	34.1	25.048	226	226	5.16	0	30.033	31	25.2	25.2	24.8	16175000	13868000	9274200	8147500	38	ASDALTEEEVK;ASDALTEEEVKLWIK;DAAVIGVPDKK;GPTIMLGYLGKPDATK;LAGGVEFINEIPK;LAGGVEFINEIPKSPAGK;NLFIVDR;NSVPFGSVGK
HCON_00052690	6	6	6	6	6	6	6	6	6	6	6	71.7	71.7	71.7	12.304	106	106	4.53	0	323.31	71.7	71.7	71.7	71.7	137930000	140540000	84527000	83824000	77	EHHADLREWEHEK;HPNAVVIKPPTQTISPLIR;VVDLPFEEGVAQFGVADLYR;VVDLPFEEGVAQFGVADLYRQD;WASQDEMR;YTALGLGILWGAFR
HCON_00052700	14	14	14	10	9	10	6	10	9	10	6	29.2	29.2	29.2	58.291	518	518	4.53	0	86.386	22.4	19.3	21	11	23478000	22482000	17057000	9715400	51	AAVEEYSSK;AEVNSVLDENSLR;AISDDNNAIR;EKPVAEDSDDDKVVR;FPGGSLMTK;FVAPDELLK;IATFVEEILR;LAALAEK;LAYLEVYPSTSDDSQPEAK;LAYLEVYPSTSDDSQPEAKK;LCAPERDTLVEK;LVESQNPVPFPETLR;NDLTNYVLSTNR;QVSESENFKK
HCON_00053000	1	1	1	1	0	1	0	1	0	1	0	6.6	6.6	6.6	36.556	318	318	8	1	-2	6.6	0	6.6	0	4744400	0	1746000	0	1	IQLIWDIEMRNGDLFIPSVLK
HCON_00053170	1	1	1	1	1	1	1	1	1	1	1	1.3	1.3	1.3	184.23	1647	1647	8	0.0053435	2.4879	1.3	1.3	1.3	1.3	1884400	29140000	2780900	16264000	8	VLLLMQGERNWHCRQSALLVFK
HCON_00053200	16	16	16	14	14	15	14	14	14	15	14	91	91	91	15.863	145	145	5.17	0	251.17	80	82.1	76.6	74.5	2414400000	2165200000	2091500000	1860000000	296	AALNAWK;AALNAWKAA;DFHGDLVDSGEFEIVFVSFDR;DGSTANAEDVLKDK;GDVQGKAPK;IQELATK;KDGSTANAEDVLKDK;KYLDEAHGDWYHIPFGSPK;NGRGDVQGK;QFTPVLK;SDGTEVTK;SDGTEVTKNGR;SEADLKK;VVGLYFSAHWCPPCR;YLDEAHGDWYHIPFGSPK;YSVSGIPALIIIKSDGTEVTK
HCON_00053210	7	7	7	4	7	5	5	4	7	5	5	33.9	33.9	33.9	14.806	124	124	5.49	0	22.764	23.4	33.9	33.1	33.1	31296000	34018000	30175000	26382000	34	EENNFEK;EENNFEKR;KYLVPSDLTVGQFYFLIR;KYPDRIPVIVER;WAYKEENNFEK;WAYKEENNFEKR;YLVPSDLTVGQFYFLIR
HCON_00053380	1	1	1	1	1	1	0	1	1	1	0	2.7	2.7	2.7	62.099	564	564	1	0.0070105	2.2907	2.7	2.7	2.7	0	2104100	2215100	837050	0	4	LDPSDLEQLEAVEND
HCON_00053445	2	2	2	1	1	2	1	1	1	2	1	2.2	2.2	2.2	94.664	854	854	6.33	0	6.9102	1.4	1.4	2.2	1.4	834900	0	1453700	533590	6	NAQSGFTNPNFK;VLGIITK
HCON_00053460	3	3	2	2	1	1	1	2	1	1	1	11.2	11.2	10.7	22.197	215	215	5.89	0.002907	3.113	10.7	3.3	3.3	3.3	58437000	8484400	5909500	6136000	9	AAGAILK;EELDLSQPDQVAILAR
HCON_00053490	42	42	42	38	39	38	37	38	39	38	37	83.4	83.4	83.4	67.581	614	614	5.39	0	323.31	82.6	76.9	80.1	73.9	1458000000	1490600000	981170000	1123800000	747	ALEDFYEK;ALEDFYEKNHPEFVSLR;ASLAESDK;ASLAESDKITLEVAK;CKEILQEEEDLSEIVQLVGK;CLGFPAR;DFPELTMEVDGVTTSIMK;DHMGDLLYQLSSMK;DIADMTQSIYIPK;DMGLNVAMMADSTSR;EASIYTGITLAEYFR;EATYGFVYGVSGPVVTAEK;EGSVTIVGAVSPPGGDFADPVTSATLGIVQVFWGLDKK;EILQEEEDLSEIVQLVGK;EKFTMLQIWPVR;EYDDLLEAMQTAFR;FKDPVKDGEEK;FTMLQIWPVR;GNEMSEVLR;GNEMSEVLRDFPELTMEVDGVTTSIMK;HAVESTAQSENK;HAVESTAQSENKVTWAIIR;IKKEYDDLLEAMQTAFR;KHFPSINWLISYSK;LAANN…
HCON_00053498	2	2	2	2	2	1	1	2	2	1	1	10.3	10.3	10.3	44.334	390	390	6.25	0	27.31	10.3	10.3	2.3	2.3	3774700	3182000	411360	1065900	10	LVIAGISPK;RAEDVGDTPDVYADEYDDEDPSCSDVIPAKR
HCON_00053535	34	34	34	28	28	28	26	28	28	28	26	45.5	45.5	45.5	86.301	803	803	4.55	0	323.31	39.1	40.6	38.7	36.9	290580000	185380000	148200000	124070000	220	AELAQLEVER;ALQNEPVPAVLPNNLIHPSK;APPPRPAPPK;DAAHAEADLQEIAQLK;DLFNDVPFSVASTSK;EADAQVSQLEADMK;EANPANNPTVPAGEAAAFLK;EANPANNPTVPAGEAAAFLKR;GEELPTTLPQFLIPPSLR;GFFIAFK;GMETAVDR;HVLLGSGLPQQALAHIWALCDINR;IWELADQDKDGQLDR;KDLFNDVPFSVASTSK;KRGEELPTTLPQFLIPPSLR;LAEEMEK;LASAAQFAACDTDSDGFVNGNDVK;LGDLDEQIR;LNLLEDISR;LNLLEDISRK;LNLTSQLSR;LNQLVEDTQK;LNQLVEDTQKDAAHAEADLQEIAQLK;NESAPATPIR;NLQVELR;QLEAAALAQAK;RLGDLDE…
HCON_00053560	6	6	6	5	3	3	4	5	3	3	4	12.9	12.9	12.9	62.302	556	556	4.3	0	16.489	10.8	6.7	6.7	8.8	6768800	2590000	1170900	2709800	20	DLPLINFK;IAASDGSGPIDFPFNK;ISLEEDDGSTPR;QPDDSHIR;TSGVDSDVDGGPK;VSDDQLTVTGFEGYR
HCON_00053565	18	18	18	17	18	17	16	17	18	17	16	59.3	59.3	59.3	30.628	270	270	4.62	0	323.31	59.3	59.3	53.7	59.3	235860000	144930000	124640000	112120000	151	ADQAEIYGGDER;ALEDNYMYLVYSEK;ALEDNYMYLVYSEKDSK;ERNEPTVPSTIAEEK;FAHHIEPSNEAVKR;FFEGTADQMHR;GFAVDPVEPHK;GFAVDPVEPHKVK;IVLTGDTLFIAGCGR;IWKADQAEIYGGDER;KLEWALR;MVGATDLIEVMAR;NEPTVPSTIAEEK;NEPTVPSTIAEEKEINPFMR;TSSPEIQK;VDHEEKFR;VGQMEVTALK;VKEVAESCK
HCON_00053570	4	4	4	4	3	2	1	4	3	2	1	11.9	11.9	11.9	40.681	369	369	4.63	0	13.703	11.9	8.9	5.4	3.3	12954000	4789700	1690200	358690	18	CLLPSYLGDFR;GYDFNEGIDFSK;KTGTLILGGGVVK;VDIVEDVR
HCON_00053620;HCON_00053650;HCON_00053680;HCON_00053640;HCON_00053630	18	18	14	15	15	14	17	13	12	11	13	32.3	32.3	25.5	52.195	462	462;202;112;204;330	6.46	0	323.31	29	31.6	29	32.3	140510000	140230000	109980000	108760000	123	ALNIPFNLPK;ENPYSWNK;GAGHMAPQWR;GFFNTFPQFR;GLTFITVR;GMALGNGYVNEK;IVAANVR;IVDGQKDFPINLK;KALNIPFNLPK;KIVAANVR;LNIDTSIR;QLPGVGFELNFK;QYGDMAPFIK;SLRENPYSWNK;TWNTLEK;TWNTLEKDCCK;WDICSNQVTSTYQK;YAYGHGIIDEK
HCON_00053720	6	2	2	3	5	4	6	1	2	1	2	10	2.6	2.6	47.741	420	420	7.33	0	7.3486	6.2	9.3	9	10	11271000	8336900	8994000	5067900	11	ALNIPSNLPK;ENPYSWNK;KALNIPSNLPK;LNIDTSIR;QLPGVGFELNFK;SLRENPYSWNK
HCON_00053730	10	9	9	9	10	8	8	8	9	7	7	37.5	34.9	34.9	31.303	275	275	2.77	0	323.31	36	37.5	33.5	33.5	2310900000	2362300000	1527200000	1452200000	336	CGAVPAK;FIHNGDPKPEQWVDIGVLNLEGSFDNEGRECIN;IVDIDYGIDPDDTLDEQR;IVDIDYGIDPDDTLDEQRTDAEGR;IVDLDTGPDPDDTLDEK;IVDLDTGPDPDDTLDEKR;IVDLDTGPDPDDTLDEKRTDHVGR;KFIHNGDPKPEQWVDIGVLNLEGSFDNEGR;KQGVAVR;LRFDIPK
HCON_00053740	10	10	9	9	9	9	10	8	8	8	9	76.9	76.9	72	16.232	143	143	4.59	0	323.31	72	72	72	76.9	2937300000	2605800000	1614500000	1634600000	380	CGTQPAVNSK;ELTPIDPVLYIWHECR;ELTPIDPVLYIWHECRDEQNPCSR;FIHNGNPRPEQWLDIGSINLEGAFDQETR;IVDIDYGVDPDDTLDEQR;IVDIDYGVDPDDTLDEQRTNELGMFQVSGTTR;KFIHNGNPRPEQWLDIGSINLEGAFDQETR;KQGVAVR;LKFVIPK;TNELGMFQVSGTTR
HCON_00053760	8	8	8	3	4	3	0	3	4	3	0	4.2	4.2	4.2	226.16	1977	1977	5.56	0	12.644	1.7	1.9	1.5	0	2472800	2854400	330760	0	16	DIDSIDTTQHDVR;GAESVDPVFDR;IDWGFETANR;LVTFISK;SVLSAVCVK;SYIATEGLK;TEVWLNEFCPVLCQHR;VKDAVLYCK
HCON_00053800	18	18	18	13	14	13	15	13	14	13	15	49.8	49.8	49.8	47.157	438	438	5.43	0	323.31	37	40.4	35.8	42.9	51773000	53835000	35074000	33625000	109	AAGGQAVANYDSVEFGEK;AAWPHMR;AIILYIMTDGQK;CSPLFEEMDAGVK;DGQKPTVTVTVSDDDFLEIASGK;GNDSGLSGQSESK;LMPNATAEDIRK;LQAILDQK;MSDLDWDLIFK;NWSQITDMNNAK;SALIGFSNSLAQEGAK;SDPATVK;TAVDSFGR;TYALELAK;VAIVTGAGGGLGR;VDIVINNAGILR;VKGNVMLLQK;YNIIANAVVPTAGSR
HCON_00053810	11	11	11	10	9	9	9	10	9	9	9	65	65	65	16.101	143	143	5.35	0	323.31	65	64.3	46.9	46.9	792360000	685630000	678560000	604030000	146	IPDDYVTDGPEPNK;IPDDYVTDGPEPNKTFDIGVLNLNAK;LNIYHNCEDEK;LNIYHNCEDEKVECWR;LNIYHNCEDEKVECWRK;LTCNGKPYEK;LYEVDPLLDTLMDEGLSDKDGHFLLK;TFDIGVLNLNAK;TVQSTAVQGK;VQIKIPDDYVTDGPEPNK;VQIKIPDDYVTDGPEPNKTFDIGVLNLNAK
HCON_00053850	7	4	4	6	6	7	7	3	3	4	4	49.3	31.9	31.9	15.082	138	138	5.56	0	66.731	44.2	39.9	49.3	49.3	11477000	9209800	6073600	8314600	22	ESTFDVK;FTGETTDCIN;LICNGQPAANVK;LSGSKTEISTIDPK;MAEGVTNQNGEFR;TEISTIDPK;VFDIGTINLANR
HCON_00053860	14	8	8	12	11	13	14	7	6	7	8	76.3	41	41	15.282	139	139	4.33	0	95.928	76.3	72.7	76.3	76.3	582460000	595370000	542980000	528610000	125	CNYNGPCYK;CNYNGPCYKK;ELTLDVK;FGITIPDNFITQGSNPQK;FTGETTDCIN;KFGITIPDNFITQGSNPQK;LSGSKTEVSTIDPK;LTCNGQPAR;LYEKELTLDVK;MDEGKTNQNGEFR;TEVSTIDPK;TNQNGEFR;TQSVAVTGK;TYDIGTINLANK
HCON_00053870	15	15	7	13	14	14	14	6	7	6	6	73.4	73.4	28.1	15.286	139	139	4.34	0	286.83	71.9	73.4	71.9	71.9	2435600000	2042500000	1831100000	1818800000	365	CNYNGPCYK;CNYNGPCYKK;ELTFDVK;FGITIPDNFISR;FTGETTDCIN;KFGITIPDNFISR;LSGSKTEISTIDPK;LTCNGQPAR;LYEKELTFDVK;MDEGKTDQNGEFR;TDQNGEFR;TEISTIDPK;TQSVAVTGK;TYDIGTINLANK;VKLYEKELTFDVK
HCON_00053900	17	17	17	15	15	15	14	15	15	15	14	75.2	75.2	75.2	27.783	250	250	4.63	0	323.31	73.2	74	73.2	72.4	361050000	336110000	285910000	245440000	223	ALKDYACNEAVK;AVDNSGTMIALR;DENKDKDVQIELGWVGAHTDGK;DYACNEAVK;DYRQPMPIQK;GKNGVVTAVDK;IFQIEYAQK;LANALAEYVHVFTLGISRPFGAAAFFTSWNAK;LKLEEYDMK;LKLEEYDMKDLVK;LYLVEPSGLCYEYK;MFSANEDIGIALAGVYPDCR;MYEENANPR;NGVVTAVDK;NGVVTAVDKVITSK;QPMPIQK;SSIGTGYDLAASTFSPDGR
HCON_00053960	3	3	3	1	1	1	2	1	1	1	2	29.9	29.9	29.9	20.675	177	177	5.33	0	25.075	5.6	7.3	7.3	13	0	892600	751650	799860	5	FTVTPQNYVQLQR;KVVSSDVLTINDTTPDFDEKLEDYYEPTTK;VDLDDTVAMK
HCON_00053990	9	9	9	9	8	9	9	9	8	9	9	87.7	87.7	87.7	12.04	106	106	5.95	0	323.31	87.7	87.7	87.7	87.7	468840000	523590000	299910000	270580000	154	DQELKNDR;KPDGSVLFECICSGNPEPTIK;MYAPFFEAPPSLLR;NPTQDDQGVYK;VVATNSAGSHSVEQQYVHSQTANEIFK;WAVTLIMK;WAVTLIMKNPTQDDQGVYK;WFFKDQELK;WFFKDQELKNDR
HCON_00054160	18	18	18	17	17	17	17	17	17	17	17	35.6	35.6	35.6	44.607	393	393	4.08	0	298.09	35.6	31	35.6	31	477400000	402290000	302920000	274370000	219	AEVDLYLR;EEIDQVAIPSNR;EEIDQVAIPSNRK;ENADHSSILVITNIFINR;ETLEVAYNTK;HSVVVEPSGYIR;IGTEGQVISR;IVDVPVSYGSTFPFLNR;IVDVPVSYGSTFPFLNRR;IWMPDTYFSTGNELK;KIWMPDTYFSTGNELK;LLTDYDPATRPPVR;LQYEVDPR;LQYEVDPREEIDQVAIPSNR;QQWEDGR;QQWEDGRLQYEVDPR;QQWEDGRLQYEVDPREEIDQVAIPSNR;VNWHEGR
HCON_00054280	3	3	3	2	0	0	0	2	0	0	0	4.3	4.3	4.3	101.08	921	921	5.25	0	6.6523	3.1	0	0	0	348250	0	0	0	4	NVFPGFFTQETEAK;SEGCEPATIALLDGK;TPVTVVCAGVK
HCON_00054290	2	2	2	0	1	0	2	0	1	0	2	11.9	11.9	11.9	24.322	227	227	1	0.0021763	3.6923	0	4	0	11.9	0	8209000	0	13995000	4	DTGFDDHDADQPSTSYMR;ESTGYGGTR
HCON_00054320	23	23	23	16	19	19	14	16	19	19	14	20.1	20.1	20.1	148.15	1303	1303	5.23	0	154.95	13.9	16.7	17.1	12.4	53605000	88866000	32744000	29675000	103	AGPPPSVLDK;ANLTPGITSK;DADPFEDTR;DFVEVDLPFHDFIDR;FSFVNELGGK;GIIPYEAVFDTQAQAR;GPNSLFER;GYWIPGVPVNAK;HTEGFVK;KLTFLSVVEDAQGK;LKDDETLPYLLPK;LTFLSVVEDAQGKK;LVLLMDKDFK;LVTELIYVHCK;QVLDSDEVTAGYELDFLR;RIEDTAR;SNDVLCGK;SNMLIYEEVFR;TASVTSPGSTSPELEEAR;TFQALHPNIK;TYPTDNVETFEEFEK;VFKNPAFSYNVDIQVLR;YKEYVESGAVQK
HCON_00054440;HCON_00054400;HCON_00054350	6	1	1	5	5	5	5	1	1	0	0	48.5	23.5	23.5	15.388	136	136;136;136	7	0	65.685	41.9	48.5	25	25	350480	159490	0	0	5	EIAQDFK;EIAQDFKTDLR;FQSSAVMALQEASEAYLVGLFEDTNLCAIHAK;RVTIMPK;STELLIR;YRPGTVALR
HCON_00054420;HCON_00054380;HCON_00054370;HCON_00054460	7	7	1	7	7	7	7	1	1	1	1	64.6	64.6	5.5	13.44	127	127;127;127;93	6.17	0	323.31	64.6	64.6	64.6	64.6	788590000	720080000	432870000	422370000	125	AGLQFPVGR;HLQLAVR;IGGGAPVYLAAVLEYLAAEVLELAGNAAR;KGNYAGR;LLSGVTIAQGGVLPNIQAVLLPK;NDEELNK;NDEELNKLLSGVTIAQGGVLPNIQAVLLPK
HCON_00054970;HCON_00054430;HCON_00054390	10	10	1	9	10	10	9	1	1	1	1	61	61	5.7	13.606	123	123;123;123	5.3	0	280.74	60.2	61	61	60.2	1280400000	1341500000	1338600000	1058100000	225	AMSIMNSFVNDVFER;EIQTAVR;ESYSVYIYR;HAVSEGTK;IAAEASR;KESYSVYIYR;LAHYNKR;LILPGELAK;QVHPDTGVSSK;RKESYSVYIYR
HCON_00054530	5	5	5	3	4	4	3	3	4	4	3	27.2	27.2	27.2	25.739	228	228	4.71	0	36.086	17.1	23.2	24.1	17.1	2003100	1173900	4973400	3361200	19	DPSNVLVFEDAPNGGR;EVGIDGK;EYTPELNAK;KEEEAFPWLLK;VLNSLTEFRPEEFGLPPFD
HCON_00054560	3	3	3	3	2	3	2	3	2	3	2	19.2	19.2	19.2	29.086	292	292	4.12	0	14.141	19.2	6.8	19.2	6.8	479300000	427760000	384320000	320860000	63	DSVAAAGGQSGPEGPPGEPGAAGMPGPPGQPGGVGK;GGDGTLGGK;GNAMPVAMDAR
HCON_00054610	15	15	15	10	8	8	5	10	8	8	5	30.4	30.4	30.4	72.463	647	647	5.2	0	49.584	21	15.8	15.9	9.7	14939000	8312000	2714500	4089300	36	ENVEQVEWTPNSR;FGEAEFACEWK;IVDVLAGFFTK;KGDLGIVAQQSR;LGPAYEGIELGIAEHTIIK;MISVAFSDGIEGVKEK;NFTEMEGQFTFAK;NQENNTTKYPDITDK;SILPFQVLTTR;SLDSTNTDEVNEFFEEAIK;SLGSTFGFR;SQYELLKPFVIEK;TAYCQCPNYEK;TLDENATYEIAK;VPFLELATTFEK
HCON_00054720	9	9	9	6	6	5	4	6	6	5	4	51.5	51.5	51.5	15.729	134	134	5.1	0	60.791	37.3	37.3	29.1	29.1	536190000	523500000	451820000	401370000	88	ALEAEER;ALEAEEREK;AVGKHELAPPK;HQANQFPR;IANMLGHLYR;KVVQFIQTK;NIPGYLVPADYVSK;TTDWPAIK;VVQFIQTK
HCON_00054740	13	13	13	10	7	7	4	10	7	7	4	22	22	22	67.183	596	596	5.27	0	52.658	19	13.3	12.4	7.7	35365000	12983000	7041100	3997300	45	AALNAFLFR;ADYQDQLAR;AEEELALK;ATIEHELALK;CAQVADITEGMSGR;DIAITTANTR;ILLQYFEEHIAK;ILLQYFEEHIAKPATSGAR;LANFDWVEK;MAYSFDSTALER;NKEIVFGTK;NVLFYGPPGTGK;QLEAQIQAMK
HCON_00054750	5	5	5	2	4	3	3	2	4	3	3	68.7	68.7	68.7	10.977	99	99	3.86	0	301.2	23.2	55.6	35.4	33.3	77984000	72699000	48982000	28299000	30	ELDGSNDLTFLR;GVVGVIVMDSAGR;HTALLQQLCEK;KNEIMIAPDKDYLLAVIENLSS;STLDDESTAR
HCON_00054820;HCON_00165370	26	26	26	23	22	18	20	23	22	18	20	16.5	16.5	16.5	183.88	1622	1622;1594	5.13	0	254.43	14.7	14.4	12.3	12.6	77925000	58830000	38167000	35425000	126	ANAPIQNNPTQIR;ASPSLDQLSR;EANAISVELK;EHPLLGPYVDDLTK;EREELELK;GIINLANAR;HCPDANLDTEK;IPVNKDPPTGNK;ISLVDLAGSER;KANAPIQNNPTQIR;KGYMNFLEEK;LSQLNLLVPEVTEER;LTFQQPSLVISTPVK;QIVCQAVVNEDPNAK;SHAVFTIVLTQK;SLIGGISK;SLTTLGLVISK;TVVAIQVQDLK;VAIEPVNLLEADTQK;VAIEPVNLLEADTQKK;VAIVNEK;VLDTSSAYVR;VPGVYQLCMK;VPNTFSVCTNNR;YAQQELLEK;YNDPQEAR
HCON_00054980	2	2	2	1	1	1	2	1	1	1	2	29.7	29.7	29.7	11.073	91	91	4	0.0002963	5.8924	17.6	17.6	12.1	29.7	961120	1014400	1186100	1410300	6	DSLDGDDVQIPTYSYR;DVEMSLPWFQR
HCON_00055010	1	1	1	1	1	0	0	1	1	0	0	15	15	15	11.578	100	100	4	0.0024155	3.4021	15	15	0	0	0	346120	0	0	3	QPDLYNPCAQDCFNK
HCON_00055070	9	9	8	5	4	4	3	5	4	4	3	13.3	13.3	11.6	93.52	819	819	4.06	0	28.199	7.3	5.6	5	3.5	10124000	11487000	4822400	3051500	30	DTFDLTDLMAIAR;EAAAIQQVTTDEHSPEIFR;EDAPAVVFVPGK;LAEIVVPEDERR;LTQGENIADNGGVK;NTLFVDQASLSLGR;SLEAFDER;YFFEIVK;YVATEGEEAR
HCON_00055210	16	16	16	14	16	16	16	14	16	16	16	61.5	61.5	61.5	16.189	148	148	5.05	0	323.31	61.5	61.5	61.5	61.5	1970600000	1682300000	1397900000	1599000000	309	ALSDELNR;EKSDYIASK;FQLANADVVGK;FQLANADVVGKLPTNFETPK;GGDLSSSDPAVK;GGDLSSSDPAVKK;IREYAQK;KALSDELNR;KQDLVQQAFIK;LPTNFETPK;LPTNFETPKVDSSVQQLLEGTSLSK;MIEDLHK;MIEDLHKEK;QDLVQQAFIK;SDYIASK;VDSSVQQLLEGTSLSK
HCON_00055215	6	6	6	6	5	4	5	6	5	4	5	29.2	29.2	29.2	23.359	209	209	3.5	0	35.898	29.2	28.7	23.9	28.7	14821000	11249000	4470400	6448700	43	ENIGIDNAFER;GSQGALLIYDITDQR;IELVDDEPTR;MEGAGPSEDFQFK;RIELVDDEPTR;VVLLGEGAVGK
HCON_00055230	6	6	6	5	4	4	3	5	4	4	3	27.3	27.3	27.3	20.211	183	183	5.58	0	34.163	27.3	22.4	22.4	18.6	43941000	34714000	30871000	34720000	32	KIENVQTGANNKPK;QFCTGEFR;QFCTGEFRK;SDYDKYAEQLR;TDFLDKK;VLDGLLTVR
HCON_00055240;HCON_00095760	27	27	26	24	20	21	22	23	19	20	21	76.1	76.1	73.1	44.452	394	394;406	5.74	0	323.31	67.5	58.9	55.3	59.1	795580000	659680000	574070000	552690000	365	AIVPCTTGR;DIETFYSTIIEEMPAAITDLL;DQIYEVFK;DVIAQAQSGTGK;ELAQQIQK;FETLCDLYDAVNVTQAVIFCNTR;GFKDQIYEVFK;GIDVQQVSLVINYDLPSNR;GIYAFGFEK;GIYAFGFEKPSAIQQR;GVAINFITDNDAR;IDENEPSVQALVMAPTR;KGVAINFITDNDAR;KLESGVHVVVGTPGR;KVEQLTEQMTK;KVEQLTEQMTKK;MFVLDEADEMLSR;REELTLEGIHQYYINVQKDEYK;RKVEQLTEQMTK;SVLQTSR;TATFSISILQR;TLPQEVQVVLLSATMPADVLDVTNR;VHACIGGTSIR;VHACIGGTSIRDDQR;VLITTDLLAR;VMCALGDYMSIK;VNDMINR
HCON_00055270	3	3	3	2	2	3	2	2	2	3	2	9	9	9	42.451	391	391	4.76	0	10.983	6.4	6.4	9	6.4	3691500	3777800	25580000	2704900	19	GLFDQPACR;NTFEGHVYVK;QVAGIELPFDQCNTAR
HCON_00055290;HCON_00056840	6	6	6	6	5	5	5	6	5	5	5	22.7	22.7	22.7	44.623	419	419;373	5.18	0	323.31	22.7	19.3	19.3	19.3	336360000	349100000	408530000	384740000	87	AAGGAAGPK;DPGSECPRPQCAEPTGFGAVK;NPFEGHVYVK;QVAGIELPFDSCNTAR;SQLFYQCQISISIK;YEILDGGPSGQPIQFATIGQQVYHK
HCON_00055380	2	2	2	2	0	1	1	2	0	1	1	4	4	4	84.04	747	747	4	0.00028818	5.1541	4	0	3.1	3.1	648590	0	307350	174180	7	GVPDGDDIDGHPFNEEDLIPSAK;LAVFVAK
HCON_00055390	4	4	4	3	2	1	2	3	2	1	2	5.2	5.2	5.2	104.06	938	938	5.36	0	9.7795	3.5	2.9	1.2	2.9	4313900	6478400	1015600	1529800	11	GVVLPSVADEK;LWLGNHFAPLSNFIGK;SEVPLFVQR;TWTADLHLAETEK
HCON_00055400;HCON_00079330	227	227	187	210	214	206	208	173	176	170	170	76	76	60.6	226.05	1963	1963;1251	4.47	0	323.31	74.4	73.8	71.7	71.2	52168000000	57563000000	35477000000	32946000000	6570	ADCAENSLSK;ADDDKKK;ADELEDAK;ADELEDAKR;ADELEDAKRR;ADLDKQK;AGKEAEELEK;AGKEAEELEKINEK;AGLLIVQR;AGVLAHLEDLRDEK;AKLEQTLDDLEDGLER;AKLEQTLDDLEDGLEREK;AKNALEELHEVVEGLR;AKNALEELHEVVEGLRR;AKSDLQR;ALDHENDPGWQYLR;ALDHENDPGWQYLRR;AMADATR;AMDSMQASLETEAK;ANADAQK;ANAEIQQWK;ANAFASALEK;ANAFASALEKK;AQVEVSQIR;ASDMYGVNFEEFLK;ASGVIDAALVLNQLTCNGVLEGIR;ASKGNDLLVEIWQDYVTQEEAAAAQK;ATDMTLAQK;ATLLQSEK;ATLLQSEKEELLVSNESSER;C…
297984;297985;297986;297987;297988;297989;297990;297991;297992;297993;297994;297995;297996;297997;297998;297999;298000;298001;298002;298003;298004;298005;298006;298007;298008;298009;298010;298011;298012;298013;298014;298015;298016;298017;298018;298019;298020;298021;298022;298023;298024;298025;298026;298027;298028;298029;298030;298031;298032;298033;298034;298035;298036;298037;298038;298039;298040;…
HCON_00055410	31	2	2	26	28	26	27	0	1	0	0	14.3	1.5	1.5	223.62	1938	1938	4.67	0.0084725	2.2144	12.3	13.4	12.3	12.7	0	151050000	0	0	4	ASGVIDAALVLNQLTCNGVLEGIR;ATDMTLAQK;CIIPNEK;CIIPNEKK;CNLTLDQQGISR;DLLQEMNPPKFEK;EEEFENTRK;HPNFEKPKPPK;HYAGTVR;IEDEQAMANRLNRQCK;KASGVIDAALVLNQLTCNGVLEGIR;KCNLTLDQQGISR;KHQEEINR;KVEGELK;KVIAYFASVGASQQEVK;KVTLEDQIVQTNPVLEAFGNAK;LNEQHLGK;LQQFFNHHMFVLEQEEYAR;NKDPLNDTVVTVMK;RKVEGELK;RTEMPPHLFAVSDEAYR;TEMPPHLFAVSDEAYR;THPHFIR;TLHPDFVQR;VASCDIEHYLLEK;VGTEWVSK;VIAYFASVGASQQEVK;VKVGTEWVSK;VTLEDQIVQTNPVLEAFG…
HCON_00055480	5	5	5	4	4	4	3	4	4	4	3	23.5	23.5	23.5	25.578	221	221	2.57	0	20.143	19.9	19.9	17.2	13.6	10832000	9403100	1664200	3508400	22	CIGCEEYQDPK;CSYLFDIK;DGDEFSIPQDR;DGDEFSIPQDRDACEELRR;KVPNTVLSTMVAER
HCON_00055490	3	3	3	2	3	2	2	2	3	2	2	9.9	9.9	9.9	46.059	426	426	5.13	0.00029412	5.695	4.7	9.9	4.7	4.7	6070300	6625500	5741000	5665200	12	IMGPEYKPDNSQNAQNVAIVSR;NQLTPEQK;TQQVGVIGQPPK
HCON_00055660	5	5	5	5	4	4	3	5	4	4	3	11.7	11.7	11.7	55.893	495	495	2.93	0	82.662	11.7	9.9	9.9	8.1	27191000	26851000	13488000	6811600	38	FMIHDLEAR;GNADPWTLEK;MDDDTVVECVQPLQGQPGQVR;NVSELKPHR;WNMEPDGLR
HCON_00055670	11	11	11	5	7	5	7	5	7	5	7	5.6	5.6	5.6	227.43	1954	1954	3.2	0	17.712	2.5	3.6	2.6	3.5	76023000	106320000	58409000	78011000	41	ATECEQLK;DALQDDIASLR;GIQNAQFK;IVQAEGDAER;KQQLELELDEQR;LQAAEEEK;NDALVAEIDR;QLNVTHEQNIQK;TSNATLSDENK;VEQAEVEVNR;VLEEDLVATR
HCON_00055815	2	2	2	1	1	2	1	1	1	2	1	5.1	5.1	5.1	53.708	475	475	4.67	0	8.0626	2.7	2.7	5.1	2.3	0	560730	1074200	720410	5	FNQQLIFEPDSLR;LTEQCVSELLR
HCON_00055840	23	23	23	21	18	17	18	21	18	17	18	73.7	73.7	73.7	42.267	407	407	5.75	0	323.31	71.5	61.7	55.3	60.7	436780000	396290000	368630000	359250000	282	AIMLAAQQIQTGQQK;DGTVTAGNASTLNDGGAAVLLASSEAVK;EAQDEYAIGSYK;EAQDEYAIGSYKK;GDTTYGGIK;GGLKPEDVQEVYMGQVCQAGVGQAPAR;ILAFADAATNPLDFAIAPPIVVPK;KGDVVVDSDEEYK;KGDVVVDSDEEYKK;KSAAAWNGGIMAAEVVPVTVK;LITHLVYALKPGQK;LLQSTGLK;MTEIDQWEVNEAFSVVPLAFIK;NQEVFIVGAAR;QAALGAGLNVSTVVTTVNK;QHGCKPLAR;QVGCDPEK;SAAAWNGGIMAAEVVPVTVK;SQLASLSAPQLGSVAIK;TAKEFLISK;TPIGSFR;VCASGLK;VVIGGGMESMSQVPFYLPR
HCON_00055850	14	14	14	13	12	13	13	13	12	13	13	42.2	42.2	42.2	41.135	391	391	5.48	0	290.05	40.4	29.4	33	40.4	104000000	110380000	71698000	64741000	118	ALALGALSIK;EGMFSQEVVPVTK;GDQVPEGVTPLAEVVDFAEAGGDPVDFTIAPVWAVR;GSFASVSAVELAATAGR;GTTVVVSEDEEYKK;KAEAAWK;LDPAVVNVK;QVSISVGIPK;SDDTVLILAGVR;SSQDAFAIQSYK;SSQDAFAIQSYKK;TPIASFR;TSQAVTINK;TVKDYNLSR
HCON_00055860	15	15	15	14	14	14	13	14	14	14	13	78.1	78.1	78.1	23.059	210	210	4.96	0	323.31	78.1	68.6	68.6	63.8	536700000	447500000	350110000	300650000	231	AAGIQLVAVVHETK;EAAELSSLEPDMK;EWGDAAK;GDVYFDKER;GPTMVMAVR;GVNEFKPYFK;HFYGPNQR;KEAAELSSLEPDMK;LAVQASSLFEK;LIPISDEAQVNER;LLGGIYLIANNELVYSHLEKEWGDAAK;LTIGAVVPTAAYLSQAK;QAGFVGNADGEGR;VGTYVNAFK;WLPLWMGFLR
HCON_00055870	4	4	4	2	3	2	3	2	3	2	3	6.2	6.2	6.2	84.991	762	762	4.2	0	19.647	3.4	4.9	3.1	4.5	3649400	4132200	1249900	1411300	12	AFSSLSGSLLK;EALEDVVTNPNEK;SLAGSELEAR;YLVDEPLCEFDIR
HCON_00055880	11	11	11	11	11	10	10	11	11	10	10	69.3	69.3	69.3	8.1509	75	75	4.34	0	64.6	69.3	69.3	69.3	69.3	1937700000	1693300000	1243900000	1176000000	194	AGELKDR;ASQSIHDGAESLK;ASQSIHDGAESLKDSAGR;EKLHEAGQAVK;EKVEEGAEALK;EKVEEGAEALKR;LHEAGQAVK;VEEGAEALK;VEEGAEALKR;VSDKAGELK;VSDKAGELKDR
HCON_00055890	13	8	7	11	10	11	9	5	4	5	3	70.4	50.4	50.4	12.316	115	115	3.85	0	323.31	69.6	64.3	69.6	62.6	340530000	323970000	271920000	221540000	96	AQELTNTVTEK;DHAAQKADEAR;DTVASGYEK;EGADAIK;ETLASGYEK;IKEGADAIK;KIKEGADAIK;VAGATQENCDEAGK;VAGATQENCDEAGKQIEESK;VAGATQENCDEAGKQIEESKDHAAQK;VCDAGNAVK;VCDAGNAVKETLASGYEK;VRDTVASGYEK
HCON_00055900	18	18	13	17	17	17	17	12	12	12	12	69.6	69.6	69.6	12.077	112	112	4.94	0	323.31	69.6	69.6	69.6	69.6	28418000000	31518000000	34347000000	29008000000	853	AQEITNK;AQEITNKTTEK;DHAAQKADEAR;DTVASGYEK;ETLASGYEK;INEGADAIK;INEGADAIKSH;KDHAAQK;KDHAAQKADEAR;KINEGADAIK;KINEGADAIKSH;TTEKVCDAGNAVK;TTEKVCDAGNAVKETLASGYEK;VAGSAQENCDK;VAGSAQENCDKAGR;VCDAGNAVK;VCDAGNAVKETLASGYEK;VKDTVASGYEK
HCON_00055920	9	9	9	8	8	9	8	8	8	9	8	57.8	57.8	57.8	15.56	147	147	5.62	0	323.31	57.8	57.8	57.8	57.8	4495100000	3840900000	2903800000	2798300000	446	AQEIQATLASLSPEVR;AQEIQATLASLSPEVRNEIETAMK;LSAIAADPNK;LSAIAADPNKTNQQK;NEIETAMK;QAQAQSEAAHQAAIANFSPAAK;TAFDAFVQQVK;VQDWVNQQDPAIK;VQDWVNQQDPAIKTAFDAFVQQVK
HCON_00055970;HCON_00139760;HCON_00139720	5	1	1	1	4	4	3	0	1	0	0	10.8	2	2	61.718	547	547;547;513	5	0.0077423	2.2634	2.7	8.6	8.8	6.4	0	420620	0	0	1	EAGYVTGMIGK;EMQTCPFK;ESLIPVPNQLGHFNK;FEWMTENLVHDWR;IPLIAWQPGTVK
HCON_00056210	4	4	4	3	4	2	2	3	4	2	2	9.1	9.1	9.1	52.375	461	461	5	0	11.128	6.9	9.1	4.1	4.3	5077200	2875300	982410	2178900	18	FLMSASPDNK;IALYDIHGELLK;MLEQIEEAK;NLKDVTGDAPR
HCON_00056230	2	2	2	2	1	1	0	2	1	1	0	11.6	11.6	11.6	22.232	189	189	4.6	0.0021804	3.7275	11.6	4.2	4.2	0	5624100	782390	604850	0	4	FFHSLEVK;MDDDLRERPGVVSR
HCON_00056370	3	3	3	2	3	3	2	2	3	3	2	13	13	13	28.61	246	246	4.14	0	8.4345	8.5	13	13	8.5	23472000	19911000	9515900	12132000	14	MFDDTVKK;SAALILPIAYR;SDDDYADDKLIDA
HCON_00056490	3	3	3	3	3	3	1	3	3	3	1	8.6	8.6	8.6	34.568	303	303	4.27	0	6.2882	8.6	8.6	8.6	3.3	7104800	3851500	2911600	1020100	12	DIISLDR;GIVTFEAVVR;VTGEFLHDR
HCON_00056520	2	2	2	2	2	1	1	2	2	1	1	5.1	5.1	5.1	50.346	454	454	3.91	0.0013862	4.116	5.1	5.1	2.9	2.9	5803000	987820	5757300	7670400	7	HVDFACPIVK;SLAGGSSCGEGER
HCON_00056530;HCON_00056570	7	4	4	6	7	7	6	4	4	4	4	31.7	21.5	21.5	23.575	205	205;205	5.92	0	9.6697	28.3	31.7	31.7	28.3	7830800	6718300	3706000	4071600	23	KFPNLYDGFPEVK;LTYFDGR;QFGYAGK;QLCQSFAIVR;QLFVVAGEDFEDVR;SIPELKK;TLLGFEK
HCON_00056540	27	27	26	25	24	23	25	24	23	22	24	93.2	93.2	89.9	23.731	207	207	5.81	0	323.31	92.8	92.8	90.8	85	2200400000	1994000000	1516700000	1587300000	553	DDFEAALIDSLGDQYSDYR;DDFEAALIDSLGDQYSDYRAEMK;DKFLNFITK;EAFAEVKPTLPFGQVPVLEVDGK;EHMNKVQEHPK;FEDNRLTR;FLNFITK;GVAETAR;ISWVDVLIAEHMADMSR;KWIESRPQTSF;LKTEVLFPAR;LTYFDGR;NNASHGYLIGDK;QIFALADQK;QIFALADQKFEDNR;QIFALADQKFEDNRLTR;QLAQSLAINR;TEVLFPAR;TFGFAGK;TFGFAGKDDFEAALIDSLGDQYSDYR;TFGFAGKDDFEAALIDSLGDQYSDYRAEMK;TVPGFLDQFPEVK;TVPGFLDQFPEVKEHMNK;TVPGFLDQFPEVKEHMNKVQEHPK;TYYYAAHGFMPGDPEK;TYYYAAHGFMPGDPEKLK…
HCON_00056550	17	17	16	13	14	15	11	12	13	14	10	68.8	68.8	62.4	23.686	205	205	5.74	0	314.72	57.6	64.4	62	54.6	346710000	312920000	308580000	220150000	159	AELPFGQMPVLEFDGK;ALHGFDKGDLDALFR;DVFMPSHK;DVFMPSHKK;GDLDALFR;GLAEIIR;HKAELPFGQMPVLEFDGK;KFFTLMTK;KYPSLYDGFPEMK;NAFEEALVDSIADQLK;QILAVAGQDFEDVR;QILAVAGQDFEDVRYSFEEFPK;QLAQSSAIAR;QYGLAGK;SIPAVQK;WLAVRPDTYF;YSFEEFPK
HCON_00056560	14	13	13	13	13	14	14	12	12	13	13	67.8	61.5	61.5	23.722	205	205	5.64	0	323.31	67.8	67.8	67.8	67.8	293380000	249020000	103090000	162090000	148	DVFLPNSR;ELRPFFMVLHGFQK;GDLDVEFR;GDLDVEFRDVFLPNSR;HKAELPFGQLPVLEVDGK;KWIAIRPDTYF;KYPSLYDGFPEMK;NAFDEAVVDSVVDQFNDYFR;QFGLAGK;QIFAVAGQSFDDVR;QLAQSCAIAR;TFFTFMTK;WIAIRPDTYF;YSFEEFAK
HCON_00056590	18	18	16	12	15	14	11	11	13	12	10	74.6	74.6	68.3	23.591	205	205	6.08	0	282.78	47.3	65.4	59	49.3	44142000	58970000	35032000	29329000	118	AMLGFDKGDVDSLLK;AMLGFDKGDVDSLLKEK;DFLVEVSPTIR;GAGEIIR;IPTLYDGFPELK;KWIETRPDTPF;LMTFMAK;MPFHQLPVLEVDGK;QFGYAGK;QLAQSFAIVR;QLFVIAGQDFEDK;QLFVIAGQDFEDKR;RVTFEEWPELK;SGYLVGDSLTWPDLYLAGVAEWATK;SIPELKK;TKMPFHQLPVLEVDGK;VTFEEWPELK;WIETRPDTPF
HCON_00056600	19	18	18	18	17	18	18	17	16	17	17	70.2	66.8	66.8	23.604	205	205	5.57	0	323.31	70.2	70.2	70.2	70.2	2152000000	2142100000	1750000000	1573500000	462	ALEKDVFEPAR;ASMPFGQLPVLEVDGK;DFLNEVRPYFK;DVFEPAR;FFTIVTK;GAAEIIR;KFGYAGK;LTHEEWPK;LTYFDGR;LYDGFPEVK;QLPQSVAIVR;QVFVLAGQDYEDVR;QVFVLAGQDYEDVRLTHEEWPK;SAWEEAVVDSIADQFK;SAWEEAVVDSIADQFKDFLNEVRPYFK;VLLGMDQGDLK;VLLGMDQGDLKALEKDVFEPAR;WIETRPASK;WIETRPASKF
HCON_00056640	14	14	14	12	11	10	10	12	11	10	10	35.4	35.4	35.4	45.683	415	415	6.57	0	323.31	35.2	33	30.8	33	46550000	38719000	26979000	32455000	119	AITGLQAFQ;ATPEMISLIK;ATPEMISLIKR;DILGGNGIVDEYHVMR;FADMLTEITLGLQGCLR;FDPTLIPEMGK;FGIAFGTLGAAEACFHYAR;GLSGPFGCLNNAR;GMDGLTAPK;IITAYREEK;IITAYREEKFDPTLIPEMGK;PLAQTQLIQLK;QQFGRPLAQTQLIQLK;TWISNSPVADVFIVWAR
HCON_00056650	19	19	19	14	15	15	13	14	15	15	13	57.1	57.1	57.1	39.453	357	357	5.28	0	323.31	43.7	47.6	49.6	41.7	301490000	199630000	135390000	96539000	146	AITDPVLR;APGHYGDLIVQFEVEFPSK;DALCGCTVEVPTLMGPPTTLR;EGDQHPGRVPADIVFVIK;EIAEAYDVLSDPK;EIYDKYGEDGLK;FHPDKNKEPGAENR;FKEIAEAYDVLSDPK;GASDDEIKK;ILPPLSHA;LDNIKPNTVR;NGGPDVGGPGGFHYEFQGDPMR;QDPTVQHELQVSLEDIYQGCTK;QDPTVQHELQVSLEDIYQGCTKK;SAPKQDPTVQHELQVSLEDIYQGCTK;VLNADGHSTR;VLTINIK;VLTINIKPGWK;VPADIVFVIK
HCON_00056660	3	3	3	3	2	2	2	3	2	2	2	13.6	13.6	13.6	24.019	214	214	4.71	0	18.778	13.6	9.8	8.9	8.9	10800000	1108600	5412400	5128300	12	DVCSIATGFEK;EDGQFSSR;FKDVFGDFLK
HCON_00056670	16	16	16	13	14	12	11	13	14	12	11	45.1	45.1	45.1	57.593	506	506	5.47	0	149.65	35.6	38.5	27.1	27.3	60964000	64578000	45405000	33065000	110	AVVAAIYEPPQSCTPDSVEILDDPNEQAVDR;CAHCLPIDPYDEDYLK;CTIDLNCPAHKPYPK;DARPLPVEFLLVDVPTGMPK;EAAIEWAR;EKLDEVDLILAAEDGQIKR;EKPLKESQYLTDVQFTEK;EPQYTFSPPPPVAR;ESQYLTDVQFTEK;ETVNWQQLVALCHEQGR;HVDNIFFENQDIVNDFLNFWR;LCNWLGLK;NQYGAEVLK;VGWIFTDLWSADR;VGYLIGK;YQPFSDVPLGIK
HCON_00056680	12	12	12	10	10	10	9	10	10	10	9	48.7	48.7	48.7	30.335	265	265	4.44	0	97.219	44.9	41.9	44.9	36.2	129870000	109660000	68474000	30001000	75	AGSDAAHVR;EFSEETLGGK;EWADPEPNK;GYVDDPR;LQFVAIK;LQFVAIKR;SDTGEWAIPGGMVDAGEVVSETLKR;SFVCDYSFDSMSRPINPIGR;VHSELDTLWENGR;VTDVPYLR;WGPNHAADPLVTR;WNAVDGK
HCON_00056710	7	7	7	7	7	6	6	7	7	6	6	25.8	25.8	25.8	24.327	213	213	3.24	0	19.275	25.8	25.8	25.4	20.7	152230000	142890000	101330000	97109000	51	APPPIEGLYSLK;DAEYAMDR;RAPPPIEGLYSLK;RDAEYAMDR;VDNISYNTTQADLR;YERPIDER;YGEIGDIHIPR
HCON_00056740	1	1	1	1	1	1	1	1	1	1	1	6.7	6.7	6.7	19.325	179	179	3.5	0.000297	5.9895	6.7	6.7	6.7	6.7	14872000	13075000	5452900	2853200	17	EQIEHSDNVFLK
HCON_00056880	10	10	10	6	7	6	5	6	7	6	5	29.3	29.3	29.3	48.278	426	426	5.05	0	275.56	17.4	21.6	17.4	17.6	18801000	22566000	17380000	10607000	38	AITILVER;DLNVGSWVGIR;DTDTLWK;EQEQSDALVEDKQDLGK;LCAVNEK;LKDLVYINANNSLLEAAR;LLAQHHIHR;LQDSATLLEDTATGR;SINEVLHNEPDSYAR;VVFPDTPLTDCLDILLNK
HCON_00056890	2	2	2	1	0	0	1	1	0	0	1	4.8	4.8	4.8	63.927	567	567	3.5	0.00083893	4.3687	2.6	0	0	2.1	691370	0	0	0	2	ILNTDDDRVAEQLGR;LDVADLAVVLDR
HCON_00056900	24	24	24	24	22	22	24	24	22	22	24	93.5	93.5	93.5	18.912	168	168	5.66	0	323.31	93.5	80.4	93.5	93.5	8306000000	8200600000	6080200000	6068100000	739	AATNVYQFK;DADEKEVSLDK;DADEKEVSLDKYK;DMVKDIEK;EGNVVKR;ELLDKYK;EQGGTMFDAIK;EVSLDKYK;FGPTTEPK;FGPTTEPKDMVK;FLVDREGNVVK;FLVDREGNVVKR;FNFEPDLYAK;KEQGGTMFDAIK;LLASGTTK;LLASGTTKL;NFVANKFNFEPDLYAK;RFGPTTEPK;SQGLEVAAFPCNQFGGQEPACEIDIK;VKDADEK;VKDADEKEVSLDK;VLIIVNVASQCGLTNSNYTQFK;VNVNGDNADPLFK;YKSQGLEVAAFPCNQFGGQEPACEIDIK
HCON_00056970	8	8	8	5	6	8	5	5	6	8	5	12.5	12.5	12.5	87.42	769	769	5.32	0	89.694	6.8	8.7	12.5	9.4	8015300	11114000	5127700	6123200	36	DQMYALDIK;GFVVHNLR;KSSLLDDWPVQDK;KVVNDEEWADFSTLK;NNNEITNAFLECEDALK;QIVGPQQHVLYEFK;SDVLNDELQSESLVQELLDK;SSLLDDWPVQDK
HCON_00056980	7	7	7	5	5	4	3	5	5	4	3	23	23	23	35.475	309	309	6.26	0	20.856	16.5	16.5	12.3	9.1	8602500	7661700	6728300	4629400	27	ANAVCQCFR;AWSAIVYK;KVLLMGK;LIPNVSIMEQK;MDLIEVDHRDQTFEDR;SIIFANYIAR;SSIWDETLYK
HCON_00057160	1	1	1	1	1	1	1	1	1	1	1	10.3	10.3	10.3	11.577	97	97	4.14	0.0016465	3.8956	10.3	10.3	10.3	10.3	8822200	8979600	6432900	6885800	6	YSELNPLQAR
HCON_00057170	22	22	22	14	17	14	18	14	17	14	18	25.3	25.3	25.3	104.98	935	935	3.73	0	75.024	18.2	20.3	16.8	20.6	60834000	61699000	48456000	37029000	84	AAAESALEAK;AEAESMLK;AMSPEEAK;ANDYHILVIIADGQVTNER;ASGPSEGDVK;CICELGLLK;EAPQFVQR;EDEQALLQWELER;GGAPVSDTYR;KKDDGQPEPTSSVIAAAAK;KLEEYLK;KLLTEIEQLAGAPPTVK;LAENVVDR;LAVQSLLEIPDQYR;LLTEIEQLAGAPPTVK;NAPFEDTK;NTTGDSDEYVK;TWPAPVGSDTR;VFDESLPK;VSDAVKETFDQFIDEPR;YAQPQVPQPPPR;YQGEDSFGGR
HCON_00057230	1	1	1	1	1	0	1	1	1	0	1	2.4	2.4	2.4	51.683	462	462	1	0.003404	2.9644	2.4	2.4	0	2.4	2424000	1761700	0	820420	5	DTESAELLQHR
HCON_00057240	31	31	31	23	28	29	23	23	28	29	23	41	41	41	81.503	743	743	4.03	0	323.31	38.6	37.7	38.2	30.8	309580000	346530000	207600000	193150000	252	AKPTTVEAQK;DERGEVYGIGK;EAGEIAGTTAK;GEVYGIGK;GSVIAWGNLR;IAAGENHLVMLEEDGK;IAAGENHLVMLEEDGKVLTFGDGK;ILTPCVAK;KVVEEDGAATPAK;KVVEEDGAATPAKAPK;LGCSVAWTK;LSYTDYVSNVIGER;MEFLRTEGEDSGAGDAPR;NGDAYAWGCDTSGQLGLGLKDDDEK;NTDNALGLGTWTGNDDSEHWK;QDSFASLPVETSMEK;QSNEDAEVSVAAEQQPETDSR;QSNVETSMEK;SLILILQDK;TEGEDSGAGDAPR;TETIETVVYHDDR;TETIETVVYHDDRVK;TGSIRPQYMVDEDGR;TSYTIQGR;TTSFEKQDSFASLPVETSMEK;VELSEEIASQGK;VKLSYTD…
HCON_00057250	10	10	10	5	4	7	7	5	4	7	7	23.7	23.7	23.7	35.786	329	329	4.17	0	33.376	15.2	11.9	20.7	17.3	33973000	32396000	29258000	27452000	41	AADMTDTDK;AADMTDTDKNLK;LANAIASQGAK;LNSEDLDIAVK;QELENVYR;SNAADVYR;SVQGFDAK;VDGIDSLNSK;VTISGLAGNK;VTISGLAGNKLNSEDLDIAVK
HCON_00057300	5	5	5	3	3	3	3	3	3	3	3	5.6	5.6	5.6	98.891	882	882	6	0	11.795	3.1	3.1	3.4	3.4	1363500	2106800	1104300	1040000	17	AHDQDPEVQK;ELLSPFLGK;QSSFALLGDLTK;SLAGLILK;YSESDIIALK
HCON_00057320	1	1	1	1	1	1	1	1	1	1	1	2.9	2.9	2.9	41.358	409	409	1	0	52.437	2.9	2.9	2.9	2.9	7929800	9171900	9089600	5485500	6	DGPDGQSTQEAK
HCON_00057430	22	20	20	17	16	13	13	16	15	12	11	19.6	19	19	141.92	1250	1250	5.93	0	323.31	15	14.7	11.7	10.2	28171000	26072000	18065000	15237000	90	AAVPNIFDSDLAYGTK;AIEPNQPNGSIEQPSKGETGETVAEGKPK;ALKDPINLGQLR;DGMNLVAK;EKTGDWEIK;ELYAAVPGIR;EWFIDPTNK;FFFSVER;IGKDVLYQVAVTNR;ILGTNPPK;KDGMNLVAK;KSLLGVNAK;LSEFILSNDIER;MFTWVGSGLQK;NPSGVYTIWVTTDEPLQQK;SLLGVNAK;VEDGDGLSIIGSALGPLIASWR;VGFQTHR;VNYQFAIDAVR;VYQDECIDLAK;YLELVQQHLK;YVTCGLPVLR
HCON_00057432	9	9	9	9	9	6	6	9	9	6	6	60.2	60.2	60.2	20.428	181	181	5.98	0	76.512	60.2	60.2	33.7	35.9	38965000	22288000	14258000	14721000	54	GLLDIIK;ILLLGLDNAGK;LNVWDIGGQR;QDLVSSAPASEISK;QLSAEEITNVTPTR;RFDETSVELMELLDEEK;VPVLIFANK;VWQIQGCSALTNEGVSEGIK;WVAETIK
HCON_00057480	46	46	46	35	39	38	39	35	39	38	39	41	41	41	132.15	1162	1162	4.37	0	323.31	34.7	36.8	35.5	36.1	229720000	243910000	222470000	211790000	338	ACGPDIDLHCR;ACKPVIK;AIVEAEFDPQLDPPLYHACQDTIR;CDQADSFEDTVECLR;CGATLSK;DQPEMTSK;DVVPGHSR;DWTLDPQLYEACHDEAVSR;EKIEAADNTMDDELQR;ETGSESETLTCLMR;FCPGQNGEHVLDCLTNTK;FTEMESK;FTQAAVK;GAISDPDCNK;GAISDPDCNKQIAR;IDLSAQCQAEITK;IEAADNTMDDELQR;LCNKEGIDLK;LGCGTLTPHK;LKMPQYAQK;LLEVQYFMAR;LNYENLGPECK;LRPGLLLACK;LVEMQTDDFHLDR;MAHPLVK;NDQFMEPECAK;QCEDLVWQYK;QVGAQCMQALK;QVGAQCMQALKDVVK;SAYDDEVPLSK;SAYDDEVPLSKK;SDLAIL…
HCON_00057540	3	3	3	2	2	2	2	2	2	2	2	10.1	10.1	10.1	39.958	347	347	2.12	0	9.3676	7.5	7.2	7.5	5.5	5587400	2321900	1395400	2845800	15	ERDDLQAQLLAASVER;LLIEDLEDER;QLDVVEDLR
HCON_00057590	4	4	4	3	3	4	2	3	3	4	2	33.3	33.3	33.3	21.749	204	204	5.21	0	229.83	26.5	26.5	33.3	17.6	10145000	8064500	33276000	2381700	20	DNGDVVANGTAIGK;FTEDPPSGYSEILAEQTLL;ICGTGGALGTLPIVQNK;IVSEGDCVGVCFDHVELK
HCON_00057605	3	3	3	2	3	2	1	2	3	2	1	14.2	14.2	14.2	30.721	274	274	4.83	0	36.777	7.3	14.2	7.3	4.7	718790	2670400	2266400	486950	11	EAGIEPAYAESSPCVGLAR;VGWEDQK;YLTCAEAATQLLK
HCON_00057610	30	30	30	27	28	29	27	27	28	29	27	87.5	87.5	87.5	37.8	329	329	5.29	0	323.31	84.8	87.5	87.5	87.5	3763900000	3796800000	2100100000	1892800000	658	AAVAGGLALLLYIPYR;AFEELAHNSLMASHR;ECPNIMEYVER;EEQIGIGSDDIR;EGTLPFVEFEGVEYPDSSFIIR;FSMDSNWR;GYNSITNSHNDVTTPK;HSREEQIGIGSDDIR;HYFCGFKPTR;IDAVLFAVLAQIVYAPYENEHLEVVK;IDAVLFAVLAQIVYAPYENEHLEVVKK;KECPNIMEYVER;KSPIKEDWK;LEDHLNDEQK;LENITQFTELLPPNLFGFFHPIIVMLFKR;LFRLENITQFTELLPPNLFGFFHPIIVMLFKR;LLGVKLEDHLNDEQK;LLPSPSAPCLK;MAEIQYENIPCLLSPR;NRYWPDWGDATTK;QLQELPNWGK;QLQELPNWGKAAVAGGLALLLYIPYRWLTTAPR;SGVVYLYQF…
HCON_00057620	1	1	1	0	1	1	1	0	1	1	1	10.2	10.2	10.2	13.806	127	127	2	0.0013935	4.2611	0	10.2	10.2	10.2	0	1083500	374120	709630	5	SVEDAAVATEELK
HCON_00057750	6	6	6	5	4	6	3	5	4	6	3	40.1	40.1	40.1	15.624	137	137	6.29	0	65.745	40.1	33.6	40.1	26.3	8424500	5429100	8805700	5128900	29	IFGTDGIDFR;IGTYVINK;KIFGTDGIDFR;QLWLSSPISGPK;RYDLVDHR;WIYSHDNEALDTLLTR
HCON_00057760	34	34	27	32	33	32	34	26	26	25	27	72.4	72.4	65.7	57.193	525	525	5.38	0	323.31	71.2	72	67	72.4	30059000000	23915000000	20522000000	21328000000	1857	AAFAEQTVK;AGVHFYTQCK;AISFVGGDNAGK;CHGVVMPDCNK;CHGVVMPDCNKEQTINQVISGAFGMAGQR;CMALTTAILVGEAR;CTQSEMETAVASCQK;CYQEEIFGPVLVLIDADNLDDALDIINK;DMDTYSIR;EAGIPDGVINVIHGMHDTVNFICDHPDIK;EQTINQVISGAFGMAGQR;FVNEADNGQIGVNVPVPIPLPVFSFTGSR;GDLNYYGK;GIQTVEHACSTPSLMLGETLPNVSR;GSFRGDLNYYGK;IQANMGAK;KLAENIVLEQGK;KLVVGPGWKPETDIGPLISK;LAENIVLEQGK;LAENIVLEQGKNMSDSERDVAR;LVVGPGWKPETDIGPLISK;NKYGNGAVIFTSNGAAAR;NMSDSERDVA…
HCON_00057810;HCON_00057800;HCON_00057780;HCON_00057790	14	7	7	10	11	13	12	4	4	6	5	25.5	15	15	56.31	514	514;514;514;515	5.71	0	205.87	18.9	19.8	23.7	23.5	10427000	7861700	10265000	6475200	27	AGVHFYTQWK;AVGLIQSAK;CHGVVMPDCNK;GDLNYYGK;GSFRGDLNYYGK;IQANMGAK;KLVVNAGWKPDCDIGPLISK;LAENIVQEQGK;LVVNAGWKPDCDIGPLISK;MWIDGRPVESK;NMSDSERDVAR;RIQANMGAK;SWLPEIVER;TNDWIDLTNPATNEVIAR
HCON_00057820	1	1	1	0	1	1	1	0	1	1	1	6.6	6.6	6.6	18.077	151	151	4	0.0091857	2.155	0	6.6	6.6	6.6	0	1698700	1273700	1844800	1	EALTSGANAK
HCON_00057830	22	21	20	18	19	19	18	16	17	17	16	43.8	41.1	39	57.195	525	525	5.82	0	323.31	36.6	39.2	39.4	37.9	1589600000	1393500000	940410000	1021500000	287	AGINFYTQWK;CMALTTAILVGEAR;DMDTFSFR;EQTLNQLTAAAFGAAGQR;GDMNFYGK;GLQVVEHACSVPSLMLGETLPNVSR;KAFSTWK;KLADNITQEQGK;KLHVNAGWKPETDIGPLISK;LADNITQEQGK;LHVNAGWKPETDIGPLISK;MWIDGRPVESK;NHGVIMPDCNK;NHGVIMPDCNKEQTLNQLTAAAFGAAGQR;NTSPLTR;SWLPEIVEK;TITQYWNESLTELKPQMSFPQLK;TLPDAEGDVNR;TNDWIELTNPATNEVIAR;VQSNMGAK;VVGLIQGAK;VVGLIQGAKK
HCON_00057840	4	4	4	3	3	3	3	3	3	3	3	9.8	9.8	9.8	39.518	348	348	5.4	0	6.3254	7.5	7.5	7.5	7.5	3376900	4222100	3311400	1213300	23	DWEVQAHLR;SLSGAVWSK;VLPECQFR;VYEIDTFR
HCON_00057850;HCON_00114250	14	14	14	9	10	7	5	9	10	7	5	27.6	27.6	27.6	69.759	631	631;394	4.27	0	122.79	18.1	19.5	13.3	11.4	40945000	36359000	24107000	20333000	53	DSNDPLNAEIDDDIYIDTK;EMQQTIAEHLR;EQAAHDAATLR;LDLSTVANFFMNAR;LGILDMYKQEGDEQSLVVGGK;LVFTDIQK;NPKPWNK;QAADYLQIDPSSTFINNATR;QHSIPQAIFAER;SLGDSDQPSNK;SNGDDAELELQR;SNSIDDENSYK;SQGTLSDLLR;TLQAIFK
HCON_00057880	19	19	19	18	17	17	18	18	17	17	18	18.5	18.5	18.5	106.67	1010	1010	3.91	0	323.31	18	16.8	17.3	18	443340000	433870000	254620000	180790000	209	AVSPKEPDYEDTVK;CSSCTYNIR;EPDYEDTVK;EQVDITNLNSFSEDDENTVVPTHEGVTSK;ETAVVTEGILPVTLECVSCVI;IASELGGSVK;IQEVVRLDCIECDKQHGEIIK;LCFETGCSTAFFTR;LDCIECDK;LDCIECDKQHGEIIK;QHGEIIK;QKEQVDITNLNSFSEDDENTVVPTHEGVTSK;RPSEADEADK;RPSEADEADKK;TPADCAK;TPTIAAK;VLPDFNHVESVSSIGECAR;VPDVAANIDEK;VTEAGEYTTAER
HCON_00057885	47	47	47	41	43	42	39	41	43	42	39	33.8	33.8	33.8	168.4	1572	1572	4.65	0	323.31	30.5	32.7	30.9	29.1	2444900000	2438700000	2033200000	1849700000	701	AEEATWIHCVNCYTLK;AEGVSHKPTLGDEFQR;AGSCALSYIGK;CFGNQFCYSLK;CGFAFYDPTDK;CSLSYNDKPFCGR;CYQDGCSAAK;CYQDGCSGAR;CYQDGCSTAK;CYQDGCTGAK;DLVLASSVPYNGGAVTIDCLR;DTCTNAPSTIR;ECSGSLK;EFTAPFELVLPVDSIELCATR;ESDKPEFSEQIEGEVK;EVTDNIESK;FEVEVPVDSVEMCATR;FQARPLSERPPEFQAK;FQASPFAQR;FQASPFAQRPSEIQDNFEVELQVDSAELCATR;FQASPFEQRPK;GDVVLHYK;GENASHFQK;GGCAAAVYSPR;HFCTNGGVVLQYEAK;KCFGNQFCYSLK;LSANTEDVVDR;LSGPPITGK;NEDVKSEVV…
HCON_00057930	8	8	8	7	4	6	5	7	4	6	5	13.8	13.8	13.8	72.014	652	652	2.63	0	89.396	12.6	7.2	10.9	8.4	15447000	11780000	6835100	8981900	42	AIVEQEPVR;CLVVEPEDRADTEELLR;DCATDIAR;DISEADQK;DQLSPDFLDFLDR;MTDTQVLEELR;QIVNQGDPLQK;TELDEGQIAAVLK
HCON_00057940	35	35	35	21	23	21	19	21	23	21	19	17.8	17.8	17.8	244.79	2142	2142	4.35	0	166.49	11	12.3	11	10.6	63209000	63895000	43552000	26385000	142	AAAAAGEEAVAAGQWLAAR;ADPLLEQR;CIYIAPMK;DALHPRDIDAHWIQRSLAK;DIDAHWIQR;DILCGAADEVLAVLK;EEEKLELQK;EEPTGEVLPLSDR;EGSASTEILR;ENHINGLAPPVVAPLFPQK;EVELLLGPLTDER;FCTEEHVVK;FFNDPIVAQQK;FQAMNEVVYDK;GREEPTGEVLPLSDR;GTQIYNPEK;HFENNPDAK;HMVLYCTLLK;IELTITPDFQWDEK;IFNPIQTQVFR;IFSLSSEFK;KTEEEDFR;LEMTTLIQPITR;LIDISELPK;LLDSFQDQTLR;LYDLDQHQLGELIR;MEDVQLADVAK;QDAIDYLTWTFLYR;SFEAVFQAK;SGLIQATELGR;SLVQEMVGNFTK;TKAPIQE…
HCON_00057950	2	2	2	2	1	2	1	2	1	2	1	9.1	9.1	9.1	24.491	219	219	4.67	0.00028329	4.7215	9.1	4.1	9.1	4.1	3751200	1593800	1925600	906740	9	FGAMLDQLTDR;YDTDAILAK
HCON_00058010	5	5	5	3	4	3	4	3	4	3	4	12.6	12.6	12.6	44.826	413	413	6.15	0	9.1209	6.3	8.5	6.3	10.4	5350100	6093000	2575000	2605800	19	AVLFLAK;DYFEQQLK;IDVNIGELK;LPNTSSVAFPK;YGSSLMNVINTGPVPGF
HCON_00058020	16	16	16	14	14	12	14	14	14	12	14	81.3	81.3	81.3	16.445	139	139	4.51	0	323.31	79.9	79.9	77	78.4	202560000	178180000	118470000	102240000	124	EQQQELAQEITR;EQQQELAQEITRVEEEKR;EVIPVLEK;FLTEKETQEIR;IVETFQR;KIVETFQR;LISDTLVEYTVK;LREQQQELAQEITR;LVDKGNELNAFK;LVDKGNELNAFKEK;NFANLGVVSTELNK;NFANLGVVSTELNKR;QLQSLQAQR;STLTPAEQEEQK;STLTPAEQEEQKK;VEEEKREFGR
HCON_00058040	1	1	1	1	1	1	1	1	1	1	1	4.5	4.5	4.5	30.058	267	267	8	0.005845	2.4545	4.5	4.5	4.5	4.5	970480	434950	375690	589720	6	SQLNLPFTSQFK
HCON_00058050	18	18	18	9	10	12	10	9	10	12	10	12.4	12.4	12.4	208.38	1818	1818	4.89	0	115.26	5.7	5.4	7.6	6.2	28002000	20220000	16286000	16027000	67	DAEKLPPLLAK;FADIENVADSHANVAK;FAIINEPFR;FAIINEPFRQEQGK;GNFLEIK;HLCEPGADSQETFNDGVPR;IDGSITGQAR;KYDSENPPIFDESTAQR;NANAVLHK;NFDALNVK;QGGEIILCDTCPR;QPKPPPLEQDKLVAPIK;SAVEDETPMDLSAPQQPSPSEKPAEK;SELDDVLR;TQFDYLVK;VLEAAGASTAK;VYPLIQVK;WGTEELFKDDEPQGEAAEGEPGKK
HCON_00058090	4	4	4	1	3	4	4	1	3	4	4	19.8	19.8	19.8	27.737	253	253	5.71	0	158.24	4.3	13.8	19.8	19.8	3207900	8612700	5016300	577530	14	SDGVSKPTTLK;SSINMSLEEIIGK;SVAELDAELESYMNK;VIAGSSNPNKK
HCON_00058140	7	7	7	6	5	5	3	6	5	5	3	26.3	26.3	26.3	32.959	281	281	4.17	0	14.092	18.5	23.1	17.8	10.7	9472800	7132500	6395200	3507400	23	FHPEDIEAWHGGVTAFPGTGGK;IDADSIR;ILPTVRPDAPK;SRVEAESYDTDEILDYR;TLLSSLFGR;VEAESYDTDEILDYR;VIVAAAEK
HCON_00058150	42	42	42	40	39	41	41	40	39	41	41	83.1	83.1	83.1	47.075	433	433	5.43	0	323.31	83.1	78.3	83.1	83.1	24678000000	23763000000	20195000000	16377000000	2218	AAVPSGASTGVHEALELR;AAVPSGASTGVHEALELRDQDK;AAVPSGASTGVHEALELRDQDKK;ASTNIQLVGDDLTVTNPK;ASTNIQLVGDDLTVTNPKR;AVANINDK;AVANINDKIAPALIAK;DAVYAGQNFR;DAVYAGQNFRNPV;DIDQFMLALDGTENK;EGLDLLK;EYPVVSIEDAFDQDDWDNWGK;EYPVVSIEDAFDQDDWDNWGKLK;GNPTVEVDLYTEK;IAPALIAK;IEEELGK;IEEELGKDAVYAGQNFR;IEEELGKDAVYAGQNFRNPV;ISIGMDVAASEFYK;KSCNCLLLK;LAMQEFMILPVGATSFHEAMR;LKASTNIQLVGDDLTVTNPK;LKASTNIQLVGDDLTVTNPKR;MGSEVYHHLK;NF…
HCON_00058180	1	1	1	1	1	1	1	1	1	1	1	14.3	14.3	14.3	9.6152	84	84	7.86	0.0026575	3.1807	14.3	14.3	14.3	14.3	3991100	4302900	1602500	1927700	8	LVGQLPASVIAR
HCON_00058190	26	26	26	21	22	22	19	21	22	22	19	43.5	43.5	43.5	68.019	639	639	4.39	0	323.31	36.8	37.6	37.6	36.6	131640000	129390000	110310000	88919000	200	ADNPPPLPK;EKFSGCLETPSASSR;EPPKPVEAPPPTSR;EVNNNAGGVNKPK;FSGCLETPSASSR;GSEYGTPEPDSPR;KPDVAFSEK;KSPSPFPQLGGK;MYAGNPILDEIK;NASYLQADLSDDER;SGLIVDESLK;SGLIVDESLKQK;SKPVIVAEIDDADSIAPTK;SKPVIVAEIDDADSIAPTKR;SLKVTKEELEQEIPTGTAAAR;SPAEIDLGELLHSIQGGVR;STNPAFDK;SVQLIEPAPSTAFIPPK;SVQLIEPAPSTAFIPPKKDPPR;SYTNLNLQEPSIER;TQPPSINEIPPSPK;TSITTPYTFNK;TVTNDKSGLIVDESLK;VNIPETFRPK;VTKEELEQEIPTGTAAAR;WAPVETGGLR
HCON_00058240	10	10	9	7	7	7	8	7	7	7	8	38.1	38.1	35	25.291	223	223	4.82	0	323.31	28.7	28.7	27.4	30.5	239130000	233790000	167260000	138020000	88	AKQPVAAGGGNDIDDDLQAR;ANIQAVSLK;IMMEFEK;KTPAELLR;KVIAEIK;QLNLPQIQK;QNQMDSVK;QPVAAGGGNDIDDDLQAR;SQDAMAQAMK
HCON_00058400	9	9	9	8	8	7	8	8	8	7	8	67.2	67.2	67.2	12.709	116	116	4.97	0	69.866	67.2	50.9	61.2	61.2	84522000	81112000	52112000	73937000	74	KNAENINTR;KSEIEYYAMLAK;LVIIANNTPPLR;LVIIANNTPPLRK;LYHVCTLSVTDAGDSDIIR;NAENINTR;SEIEYYAMLAK;SMPSETA;TGVHHYNGNNIELGTACGK
HCON_00058440	10	10	10	6	9	5	6	6	9	5	6	15.2	15.2	15.2	94.422	842	842	4.9	0	49.67	8	13.8	6.4	8.4	22432000	17144000	5086000	8147200	36	AAQSSFFQK;AVPQVGDR;EADECEGDALGIHEGVVYR;GSTVSLDLGTVK;IGAFIDK;IVGVYTPK;LLVNADNEVSDTDSLR;LVLQTSVNLLK;SSVGSDESKEQSAASK;WRPGCPEENTDLVESINSVATR
HCON_00058520	3	3	3	2	2	1	2	2	2	1	2	14.7	14.7	14.7	22.865	204	204	6.55	0	7.3224	8.8	8.8	4.9	9.8	2008300	2578000	201150	2453900	10	APFNPKPK;MENISNFLEACK;TAADVAELLK
HCON_00058575	3	3	3	2	2	1	1	2	2	1	1	21.6	21.6	21.6	17.034	148	148	5.58	0.0021751	3.6835	14.9	12.2	5.4	5.4	4758000	7400200	1589900	3067000	8	KLVETIALSR;LFDPLKPLRPHSFA;TGIELDYK
HCON_00058580	2	2	2	1	2	0	0	1	2	0	0	6.3	6.3	6.3	39.717	347	347	6.29	0.0051046	2.5391	3.7	6.3	0	0	817940	7242100	0	0	4	KLPWIETVDVSTK;SEKFGYGGK
HCON_00058605	4	4	4	4	4	3	4	4	4	3	4	9.7	9.7	9.7	49.95	432	432	4.36	0	10.451	9.7	9.7	6.2	9.7	12658000	11795000	5416300	4978300	24	AEQLDDELR;QFMPVDMK;QLAKDNEDFLEYLTK;QQYALGNVLR
HCON_00058650	13	13	13	10	13	12	12	10	13	12	12	57.5	57.5	57.5	23.611	207	207	5.57	0	323.31	49.8	57.5	57.5	54.1	252320000	257510000	225800000	96777000	136	DDDRIDNTTIVNMDPIK;FKLVFLGEQSVGK;GNDVIIMLVGNK;IAGALPGIIK;IAGALPGIIKDDDRIDNTTIVNMDPIK;KANELNVMFIETSAK;LQLWDTAGQER;LVFLGEQSVGK;QVSAEEGQR;SLIPSYIR;TDLGDKR;TMYLEDR;TSEFGNPLKK
HCON_00058680	5	5	5	5	4	4	4	5	4	4	4	35.8	35.8	35.8	18.393	159	159	3.73	0	124.82	35.8	31.4	31.4	31.4	54965000	46667000	28545000	24678000	70	FAWGEDALGPNVPVGGK;GDVLIPDYMYR;GTPSKGDVLIPDYMYR;MGAPENPELHTYDGEYR;TTTYIDR
HCON_00058770	2	2	2	0	0	1	0	0	0	1	0	4.8	4.8	4.8	49.962	436	436	3.67	0.0084767	2.222	0	0	2.1	0	0	0	1403600	0	2	FILEPQPFASYR;TDEEGKPVK
HCON_00058780	26	26	26	18	17	19	14	18	17	19	14	29.2	29.2	29.2	138.51	1238	1238	3.58	0	323.31	20	21.5	21.7	17.2	88142000	46227000	33796000	25220000	119	AEASGVVDVR;AIAESLISQGPPGNR;ALFHGYQTER;ALLNAESEGILR;AQPPVFAPVK;ASHLYDLVK;CTQNEDSKGNAETSYELPR;EQVEHENAALESEIER;ETGGGPTMEEQCTIEHIR;GLALEQTDHQEQQEQSGEAVK;GLNEFPIGDR;GNAETSYELPR;GTNDTVNTWSK;KGNDDSQWEK;LQSFVEDK;LVNILGAALMFAK;QPDLSAEGSDQNDDITEVDLVEK;QVANDMNHNNAANLPR;RAEASGVVDVR;SAVTPVVSNSEQLLSFVPELENAINELQSK;SFLGSSEFDEDLCLK;SIDEIYDREDLK;SYVSSLPSNPEDMLRK;VISCFYDETDNISCSER;VVCAPPPPIGNEDELLSGTPLER;YIDPSEAL…
HCON_00058810	14	14	14	14	13	12	11	14	13	12	11	75.8	75.8	75.8	13.941	120	120	3.95	0	112.76	75.8	75.8	70	75.8	335940000	265950000	232380000	188100000	125	AQFEEALQK;LEYINAEIK;LIGACLIR;LLEMQQK;QDIAEAR;QHLESQLTENTLVK;RLEYINAEIK;RVDDSLADSK;RVDDSLADSKEK;SEFDFLEEDAK;SEFDFLEEDAKVYK;VDDSLADSK;VDDSLADSKEK;YKEIENDREK
HCON_00058850	8	8	8	7	5	7	6	7	5	7	6	75.3	75.3	75.3	16.915	162	162	4.05	0	323.31	71.6	33.3	59.9	56.2	1857900000	1394500000	955750000	1131900000	139	AAVEGSDLAK;AAVEGSDLAKAEALIR;AEVAEALLK;LFVSSGTMSMNIDGTCQVLAEEVVKVEDIDQAAAR;LTFASPDTAFFNNAVVK;QVDVPTLAGMVGVLANHVPTIGVLKPGVVSVTDNDGK;TELEAAQR;VEDIDQAAAR
HCON_00058980	1	1	1	1	1	0	1	1	1	0	1	1	1	1	168.24	1508	1508	4	0.0028932	3.0467	1	1	0	1	282520	260060	0	170830	2	VEIAVGDLYDQIASK
HCON_00058990	4	4	4	3	4	3	3	3	4	3	3	5.9	5.9	5.9	54.7	505	505	5.67	0	24.272	5.7	5.9	5.7	5.7	16732000	14877000	12922000	13296000	18	KVSTLDTLLDLLR;QDLGEGTEGK;VSTLDTLLDLLR;YITVRPK
HCON_00059020	3	3	3	2	1	1	2	2	1	1	2	26.4	26.4	26.4	18.337	159	159	6.38	0	29.711	20.1	7.5	7.5	13.8	855850	1558900	762920	0	8	ACFNFITYQIEK;AECQLTLKEEELEPGRPVPK;FDDPFDTQFK
HCON_00059050	12	12	12	8	9	8	6	8	9	8	6	51.5	51.5	51.5	32.659	303	303	5.34	0	208	28.7	31.4	31	25.7	79545000	90089000	30446000	62065000	54	AQPPSDATAAPAKPSTNPGSFEELHR;AQPPSDATAAPAKPSTNPGSFEELHRK;ASIDTNWSVGGVFEK;ASIDTNWSVGGVFEKR;DVFPMCFEGAK;FGATYVGTK;FGLGLIIG;IVGAQGGLER;LDVGAEILYQYGK;LSQQLPFTLALSGIFNHAK;VAGPQEQYPIFLGDTDVSGNTTATVLHQFGDNYR;VQAQVQQNK
HCON_00059060	6	6	6	4	4	3	2	4	4	3	2	26.9	26.9	26.9	24.489	208	208	3.73	0	27.098	16.8	19.7	13.5	12.5	5209500	11324000	5648900	630760	22	ANSIEGNK;INEIVNR;NYEDVDWDAPPQK;NYEDVDWDAPPQKEK;TEVKEDIDYREER;YGWPEDVWFHVDK
HCON_00059100	15	15	15	12	9	6	8	12	9	6	8	39.7	39.7	39.7	49.301	448	448	5.1	0	97.976	27.9	25.9	17	18.3	22714000	17978000	11789000	10230000	54	AAAIVVK;ALVGDVELR;EDVGEAYK;ETVHTVCLHEIDVINSR;GLGVGPNLDPQDTADGMVGQFQAR;GTDVIANYCLPPDIVDR;ICAGDVIQIDK;KAAAIVVK;LIGIPTKPYTPDEIGR;MEASALTLLK;MVDQCIK;SQGFLALFTGDTGEIKSEVR;TAIAMGIAK;TTDMETIYDLGSK;VAEWREEGK
HCON_00059105	12	12	11	10	10	11	11	9	10	11	10	42.6	42.6	42.6	37.971	343	343	4.57	0	242.08	35	39.7	42.6	37	112990000	101280000	67229000	66048000	80	AGQGIWR;ALGADEVITDEQLAK;ENLSNLVK;LALNCVGGK;LQTVDLPDTPPAGYVHVK;MLKDFVDLK;MLKDFVDLKPGDTIIQNGANSAVGK;MYAELGAWMK;NVQVGDHVLPAK;QLVYSEYGDPAK;RLEDHAAALEAASVQFDKK;WYEQPGNTEER
HCON_00059115	10	9	9	7	8	7	7	6	8	7	6	29.7	27.1	27.1	37.691	343	343	6.06	0	169.02	21.3	23.6	20.7	21.3	25693000	37948000	25110000	19378000	46	ALGANEVITDEQLAK;AVIQICR;KPSEVPTGPLIFK;LAGFWLPR;LALNCVAGR;MLKDFVDLK;NLPELINDLK;QLVYSEYGDPVK;SALLLASTLGFR;SPSFEKR
HCON_00059120	5	5	5	3	5	4	3	3	5	4	3	13.4	13.4	13.4	54.4	469	469	3.42	0	57.542	7.5	13.4	10.7	7.5	19049000	18160000	12265000	10783000	24	ILQVSNISVTATK;SADQALEEVEEAIR;TIYVGNLPK;VEELDEETLRER;VYPTDLNITSSTVSK
HCON_00059130	3	3	3	3	3	3	3	3	3	3	3	32.8	32.8	32.8	14.025	128	128	6.25	0	323.31	32.8	32.8	32.8	32.8	27897000	24780000	14678000	10668000	33	ACGVTRPVIAVSITQNEGSQLK;AYPLADTQLSQK;NVPYVFVR
HCON_00059157	1	1	1	0	1	1	1	0	1	1	1	4.1	4.1	4.1	31.464	315	315	7.8	0.00028433	4.797	0	4.1	4.1	4.1	0	0	0	0	5	LIPVPGPQGPPGK
HCON_00059160	1	1	1	0	1	0	0	0	1	0	0	1.3	1.3	1.3	83.702	746	746	2	0.003887	2.818	0	1.3	0	0	0	0	0	0	1	SSTVDYDTEK
HCON_00059170	15	15	15	14	15	13	14	14	15	13	14	83.9	83.9	83.9	17.843	155	155	5.35	0	323.31	83.9	83.9	82.6	83.9	9285600000	9502300000	7270800000	5967400000	640	DMDRVEK;FAVSVDVSQFRPEELNVHLDGR;GHLAVEAPK;HIEGHPK;KWLLPENVDLEAVR;LMYDTMR;MELLLVNPNYMNR;NADHSVLHVANDLEAVDDDK;NADHSVLHVANDLEAVDDDKK;NIPIMAAPSAK;TQVDEKGHLAVEAPK;VLTIEGK;VLTIEGKQDHK;VLTIEGKQDHKTK;WLLPENVDLEAVR
HCON_00059180	19	19	18	19	19	19	19	18	18	18	18	82.8	82.8	82.8	16.757	151	151	4.7	0	323.31	82.8	82.8	82.8	82.8	10455000000	10076000000	7102900000	6907900000	1130	DVDVEKLQSSITEDGK;DVDVEKLQSSITEDGKLSIEAPK;FRPEDLNVNLEGR;LAISLDVNR;LAPQPSIGR;LIDDVFSEFDGIDR;LQSSITEDGK;LQSSITEDGKLSIEAPK;LSIEAPK;QEVNEEHGYSLR;QWTLPKDVDVEK;SDGAQMGQLDK;SDGAQMGQLDKVVDDDTK;SDGAQMGQLDKVVDDDTKLAISLDVNR;SLCLAPSSAFLLPR;VLTVEGK;VLTVEGKQEVNEEHGYSLR;VVDDDTK;VVDDDTKLAISLDVNR
HCON_00059190	34	34	34	33	31	29	29	33	31	29	29	45.5	45.5	45.5	79.895	717	717	5.83	0	323.31	45.5	41.8	39.5	39.6	306360000	234110000	147650000	141690000	294	AGQTTYTGVIDCAR;ANPEVLRPIFER;DIILIDPER;DIPFSAIYFPAYAHAK;DLGFIGLYK;EEGPAAFWK;FEGLLGLYR;GFGTAVLESAYR;GHLLTEFVR;GLLPQIVGVAPEK;HTQPLYDMDFDFNSEFIK;HTQPLYDMDFDFNSEFIKK;IFYVDFGGSRPTGSESATTK;IFYVDFGGSRPTGSESATTKK;IGVFTVLK;IMKEEGPAAFWK;KIMKEEGPAAFWK;KYFGADK;KYLGLFTEENYNR;LAAATFSGIEYK;LLASAADTTK;LQVAGEIQSAQK;LTMNDFVR;NASDSITCDEFEAVIR;NSFDCFK;NSFDCFKK;SINYHAFCQLLHDFYEEQGQQAFKR;SSPQFAVTLLAYELLQR;TLALKDIILIDPE…
HCON_00059250	15	15	15	13	10	11	11	13	10	11	11	70.3	70.3	70.3	24.441	222	222	5.39	0	323.31	54.1	41.4	57.7	44.6	312100000	275180000	244670000	231640000	112	AMVVGACSNEIK;DMDVGFCALGTTR;DSFENLCK;DVAALGFDK;EGFYKVDHDYVLNTAK;EIPLKHENVEQAVINFDAIENHADVFK;FGESLAK;KDSFENLCK;KVLVIGR;LLSNSIAISTADVAK;SAFVVGASGAVGTQLVDALVSSR;TKGEVERDVAALGFDK;VDHDYVLNTAK;VIWDNATLLEK;VIWDNATLLEKK
HCON_00059280	27	27	25	26	24	23	18	24	22	21	16	40.6	40.6	35.8	77.015	673	673	4.8	0	323.31	40.4	37.6	37.3	28.7	324580000	304310000	155410000	135960000	224	ALAGEELR;ALAGEELRER;CIMATEK;CIMATEKR;DLPPICTHNMVR;EREVIPLDR;EVIPLDR;FAALHEFQNLHSMAK;FKSPEESVR;GDDEVLSALR;GDDEVLSALRR;GGDLFIESLAR;HKGVTVVAFIIYPAPSNSFNVESLK;HLCAGGCDFYNQLGSFNLDEEAGK;HLCAGGCDFYNQLGSFNLDEEAGKR;IGGIYTVLR;IYHQYCLER;KPDILTPNGLNVFK;LEVEKVEPENR;LHPDVDNIIR;LSELLDWNSLGVFYR;QNEGNVPSAATSR;TLYLFTAGR;TQLLNFR;VILFDLGSGAK;VVFHPEFLSSVSPLIGLDYEDFVR;WLIDGYPK
HCON_00059310	4	4	4	1	1	4	2	1	1	4	2	9.6	9.6	9.6	42.239	366	366	6.09	0	7.0605	1.9	1.9	9.6	4.9	0	1496100	146860	1122300	11	ETFSDDVLSDEEVSR;FVDPQGLPIMK;SWTVGPK;VKETFSDDVLSDEEVSR
HCON_00059320	2	2	2	2	1	1	1	2	1	1	1	4.5	4.5	4.5	40.545	358	358	2.8	0.0065856	2.4072	4.5	2.2	2.2	2.2	10544000	5306300	3814100	2131600	8	GVLSITGR;VPLESDVR
HCON_00059370	4	4	4	1	3	3	0	1	3	3	0	27.3	27.3	27.3	21.129	183	183	3.27	0	25.07	6	16.4	21.3	0	11904000	14865000	36212000	0	10	DIGENLNEALK;LQAEFSTK;TPFEEVEESER;VIDQQSFNCSQFEIFTHEYR
HCON_00059380	19	19	18	13	16	13	14	13	16	13	14	40.2	40.2	38.7	61.614	564	564	5.31	0	116.38	28.5	37.2	28.5	28	79104000	67308000	40741000	40512000	114	ALGGDGYFVR;EADCVLLIGAR;EAQRPLVIVGK;GAAWSER;GAFQEWPQVESAR;GCTMVQQFLTK;GMLPEDMK;GVCTDLHPR;KAQQHPWLTR;KTDGPSVINVIISTDSER;MAADHSVPLNYYAAYTPIRK;SGLPWLATPGGK;SVEGDPTLQYPVLSLSAECR;SVPEIEQALAK;TDGPSVINVIISTDSER;VSVVPLPPPVSHPPVQIVR;WMTDLLANAQK;YKLPVVCVVLNNSGIYR
HCON_00059400	18	18	18	12	14	10	7	12	14	10	7	35.8	35.8	35.8	66.182	590	590	5.46	0	67.024	25.1	29	17.3	13.1	24287000	46941000	20246000	7449600	61	AAVEKER;ACDNPTFFPGR;AQVLTENTLK;DMPLPLK;ERGEAAAGDELCDSEVYK;FIPLNQTK;GEAAAGDELCDSEVYKVDIPANR;LAAVYYNK;LFELQDVIMKDPSSDVGAR;NIFIEATATDLQK;NVSFDADNYASFIDLQDKLHQNICR;RLPESNTVAEVFPLNK;TAGFEIVHGFLDR;TLVAIGTHDLDTISGPFK;TQEFQVAR;VSEINTK;YDLLCVEGLTR;YTADLPK
HCON_00059430	10	10	10	6	7	4	5	6	7	4	5	24.6	24.6	24.6	56.841	491	491	4.19	0	33.201	16.1	17.7	9.4	12.6	13329000	16566000	6223500	6688600	33	AALMALGLK;CLGIPNTAHFANITQIK;DALDLWNK;EMDAIAGPNEFAEFYAR;LLAEGTLPGWPSQPPPK;RNPDELAEPLSMEFQK;TIETIVK;WNPDNDEEFEDSAGNVVTR;WNPDNDEEFEDSAGNVVTRK;YHACTENLER
HCON_00059460	9	9	9	4	6	4	2	4	6	4	2	24.9	24.9	24.9	47.25	425	425	5.7	0	28.037	12.9	16.7	11.1	6.6	6131400	12629000	6494100	1210400	22	AHDGAAICSAK;ATFNHNEDYVLFPDEK;LYVTGSK;QFVDDPESK;QFVDDPESKDK;TAAFNNDGTLVATGSADCSIK;TLSEVFPVR;VFVHSPTVPAFLTGSDDFR;YILTSGMDSIVK
HCON_00059470	9	9	9	7	9	8	7	7	9	8	7	40.8	40.8	40.8	16.125	142	142	5.78	0	62.548	39.4	40.8	39.4	39.4	114170000	167050000	89374000	147640000	76	FNPAVSR;FVIHVDK;GKHTDESVA;IMSAPLTK;KQHFNAPSHER;MKFNPAVSR;QHFNAPSHER;SIPIRVDDEVIVMR;VDDEVIVMR
HCON_00059490	9	9	9	9	7	4	5	9	7	4	5	11.6	11.6	11.6	84.895	743	743	4.95	0	93.28	11.6	10.5	5.8	8.5	15053000	12350000	3184600	7130800	41	AYIEHELR;ESQARPIDQAR;IELNPFDIDAWNLILR;ILTSETLPQEK;NINPTLAEK;RIELNPFDIDAWNLILR;SSDIWDR;VFDLGLK;YLEFESLVGDLASTLK
HCON_00059510	13	13	13	8	12	10	12	8	12	10	12	46.6	46.6	46.6	33.005	311	311	5.38	0	66.396	32.2	42.1	39.5	46.3	47851000	51785000	24460000	25815000	68	AGVENMTR;FGKPPTIVVNNAAGNFIMATER;FNVIAPGPIPTEGAFSR;GALALVTGGGTGLGK;HGGAFVVPSAISK;LSPNAIK;MDVKDPSLVSK;MDVLAATATEIK;QGCTVLSITTPYAR;RMDVLAATATEIK;SLASEWAK;TGGVCEAFR;TLDDIVER
HCON_00059550	77	77	77	62	72	72	67	62	72	72	67	85.3	85.3	85.3	64.205	559	559	4.33	0	323.31	82.1	83.5	83.7	83.4	5540700000	5765700000	5601000000	3930300000	1226	AAMESTYQR;AAMESTYQREEVK;AAMESTYQREEVKR;ARNDLDEETIGR;DDLAEYR;DIDDSAR;DIDDSARR;DIKDEYDYIAK;DNIGDLR;DQGGINNPPESLVFEAENTWGIGANVVTSLYNK;DTSEIKIK;EECQTLVAELQALLDTK;EFFKNELALAIR;EIVFTIPPNTVLK;ELQALLAQAPADTR;ELQGLNDR;EVQNLNYQLSDDQR;FITLENTHR;GKLGDLENK;GKLGDLENKNALLEK;GNVTIAECDPNGK;IAQWTNAIADAENELEMLR;IDFQNQVQTLMEELEFLR;IDFQNQVQTLMEELEFLRR;IKYSTSLSTAR;IWEDLQK;KAEIDVK;KDIDDSAR;KDIDDSARR;KELQGLNDR;KLVADLDEL…
HCON_00059680	14	14	14	9	10	8	10	9	10	8	10	23.1	23.1	23.1	71.667	632	632	4.34	0	63.88	18	17.1	13.9	16	28756000	16508000	5950500	7488700	59	ADTSGDYQK;AYTVSDPK;EAKSEVEDTEIVTR;KANYLAVQAQLEAMGIK;KQEAIDIYR;LDQFQEALDIFR;LERNDEALEALAACDPK;LIEAALCFR;LQSAVVSLAVSLLVSLER;NDEALEALAACDPK;NYDPNVPPDPER;SEVEDTEIVTR;TALQLDQK;VLDDLINVFGASK
HCON_00059695	1	1	1	1	1	0	0	1	1	0	0	10.5	10.5	10.5	14.682	124	124	3	0.0089441	2.165	10.5	10.5	0	0	670090	483140	0	0	2	EGLLSDELLEKER
HCON_00059760	6	6	6	4	3	4	2	4	3	4	2	28.2	28.2	28.2	28.985	259	259	4.58	0	26.009	20.1	14.3	18.5	7.7	3567300	2911800	14397000	970920	17	IDTHCHLVDNK;KVPVEEVISK;LGDMEGVEAFLLK;LSAEFIADEK;SACGDTVDFLIENNATK;TTENAEMLLGLK
HCON_00059800	13	13	13	8	7	9	7	8	7	9	7	62.9	62.9	62.9	23.123	205	205	4.95	0	219.18	39	40	46.8	39	20302000	12577000	11544000	10334000	52	AAFIEEK;EPFGQVIDR;GALIVFEGLDR;GLDSNWVR;IAAGVDVICDR;INSTGGQAVLLPFPDR;INSTGGQAVLLPFPDRK;INSTGGQAVLLPFPDRKEPFGQVIDR;KSYWQSVNANDDVDTVEK;QADIGLPRPDVVLFFEVAPEVAVQR;SYWQSVNANDDVDTVEK;VVYGIYESIPR;YCFSGVAYSIAK
HCON_00059810	9	9	9	9	8	8	9	9	8	8	9	52.3	52.3	52.3	18.716	153	153	6.45	0	96.233	52.3	35.3	35.3	52.3	182290000	162900000	117980000	155690000	106	AWFRPPPPGTQLRPWVPDLIFIPISR;EKTPGAIYNEFMR;LADLPAWFAR;LGVYFYNR;NIHGPYCHHR;TEIGLFDKR;TPGAIYNEFMR;VLNKTEIGLFDK;VLNKTEIGLFDKR
HCON_00059820	30	30	30	26	26	25	26	26	26	25	26	65.7	65.7	65.7	47.471	434	434	5.37	0	323.31	62.9	55.8	58.1	57.8	970590000	776240000	732650000	635000000	310	AAAASLNYIR;AAQIDVK;ALIATSQLR;AQVLAGGR;CDVIAQGIIK;DSKQEDPLEIR;ENINVPPFGVAK;EYYFSITLDR;FDSGLQGGVQVVFTPDEAMEK;GGVNIEEVAATEPDAIIK;GGVNIEEVAATEPDAIIKVPIDMSLGVTPEIAADISTR;GKLCEEVMVCK;GRFDSGLQGGVQVVFTPDEAMEK;IGGKDYVIK;IITADEK;IITADEKK;ILPCDNLDEAAK;KVNAILVNIFGGIMR;LCEEVMVCK;LHGGEPANFLDVGGGATVEQVTEAFK;LLLDTNAQFR;LQGTKVEDAK;MGFQGDCQK;MMIGSNLITK;NTHGPILIGSSR;QAAEIILK;QEDPLEIR;QKELFQLK;VNAILVNIFGGIMR;VPIDMSL…
HCON_00059870	2	2	2	1	2	1	1	1	2	1	1	21.6	21.6	21.6	8.4027	74	74	4.2	0.0060898	2.4384	10.8	21.6	10.8	10.8	14349000	32312000	15483000	12643000	5	KSVAELAR;SNPEAMAR
HCON_00059880	13	13	13	9	11	7	10	9	11	7	10	24.4	24.4	24.4	63.408	545	545	5	0	144.75	18.5	21.8	15.2	18.3	33645000	28323000	14399000	18340000	58	AIQTQQQK;DVPEIHNLYEQHFPDLTER;FLSPTTVVYEGSNLSK;FLSPTTVVYEGSNLSKEPLLR;IDESIASQLVER;LAFQMGCPK;LYTSLPTK;LYTSLPTKK;NFQYDVIGK;RNPDDVADEFGQSALYFK;SQINEQLAAIR;TVENVEFDAK;VGEHFIR
HCON_00059900	30	30	30	28	27	27	25	28	27	27	25	57	57	57	59.215	551	551	5.11	0	323.31	52.8	55.2	53	51.2	383230000	296580000	226350000	201190000	274	AADELVK;AQTNAQLQHLK;ASGAEALLALTGK;ASGAEALLALTGKR;DSTELVAK;EEFDITK;EEFDITKR;EQLAVAEFAQSLLVIPK;FATEAAITILR;GANDVMLDEMER;IACLDFSLQK;ISDDELILVK;LDKPEPR;MLVDDVGDVIVTNDGATILK;QFVEAGAMAVR;QLEVEHPAGK;QSLIEAAK;REEFDITK;RLVVGGGAVETALNVWLEAFATTLSSR;SGATVVLTTGGIDDLCLK;SSLGPVGLDK;SVHDALCVVR;TASSIILR;TLSANAAK;TQNVMAAVAIANVVK;VAGVIEPLMSK;VTYPIAAVNVLK;WAGLDLENGDIR;WAGLDLENGDIRDNR;YMQENLSFSVDELGR
HCON_00059925	7	7	7	5	4	6	3	5	4	6	3	33.8	33.8	33.8	34.615	305	305	5.15	0	48.484	20	11.8	30.5	8.5	31742000	34505000	18477000	15623000	33	EHKDDFIPFLVNESDDPLDEFEFEK;IKGFEQVTGK;ITEMAAIQK;QKETNAEIER;QVTISAK;SQTSNCSSSSVSQAPLEQPEEDTDELGTTFYK;YCHGVENESK
HCON_00059960;HCON_00009640;HCON_00010490	7	7	7	1	4	2	6	1	4	2	6	10.3	10.3	10.3	76.036	690	690;636;732	5.47	0	16.726	2	5.1	2.6	9.1	1934500	10152000	405890	9278000	18	DGGTSDAPRPR;GLDIPNVK;LHPWIVENIQK;VGNIGLATSFFNEK;VTAMFSATFPK;WEHQQPR;YLVLDEADR
HCON_00059970	6	6	6	4	4	5	5	4	4	5	5	39.6	39.6	39.6	29.171	260	260	6.33	0	215.38	28.1	28.1	35	30.8	25579000	17901000	9335200	382090000	53	FFPYYTGAILAGIDENGK;GAVFSYDPIGCIER;IHLIIAEAGKPIQQQFLPLRED;MVATFGIPYDAK;TDMSVDLMAELLAR;VHVLNDSIILATSGFYGDVLQLK
HCON_00060020	22	22	22	15	13	11	11	15	13	11	11	19	19	19	139.79	1208	1208	4.23	0	113.42	14.4	12.1	10	11.1	21785000	19094000	9090800	7607500	75	AIEDLLQVLDTR;DQYFIDGK;ELEDVQEQQKDLEAQLADFSK;EMVQLSGGQK;EQAYDFVEDDTTHG;ESALSSDIR;EVTSIDSFSPK;IETLLSYIDER;INELATAPDSHR;ISDIAVDEKR;KDQYFIDGK;KFEAIQLTFK;KQQLDQVAK;NKAEDVLNQVK;NVFAGTAIVR;QIDDTEEQMKDIEK;SEGFDCVTLDGDQISK;SEGFDCVTLDGDQISKR;SIEYTIYDTEANETR;SNPYYIVK;VEIVFDNSDR;YQGLTTK
HCON_00060040	2	2	2	2	2	2	2	2	2	2	2	8.5	8.5	8.5	23.66	212	212	4.91	0.001642	3.8018	8.5	8.5	8.5	8.5	4128000	3597200	783210	725300	10	DFDLFESNLVR;LCQFDIK
HCON_00060070	24	24	24	21	21	21	21	21	21	21	21	52.4	52.4	52.4	54.021	500	500	5.37	0	323.31	50.8	47	43.6	48	357870000	281290000	215950000	236620000	201	DMDQIYR;EGAAQGIDEFTQWK;FTDETSMLNAANDTR;GALAYINGEWVHSK;GEIGYSAAFLDWYAGEAR;GLVVGDGMNPK;GSGQTCVAANR;GTCFQPTLLTNVTNDMDIAHTEIFGPIVAIR;IHDDFVTK;IYGQVVTPAVLNR;KFTDETSMLNAANDTR;KLDGLLK;KWFDIFVQK;KWFDIFVQKEEELAR;LLLSQSASTVK;LLLSQSASTVKR;LLTLEQGKPLVDAK;SGLAGYVFSR;STFDVFNPYSGDLLYK;TTIGPMINEAAIK;TTNCDLHEAK;VVLGGKK;WSLETTPK;YICTQHQ
HCON_00060084	3	3	3	2	3	2	2	2	3	2	2	11.5	11.5	11.5	39.481	349	349	6	0	7.8853	5.4	11.5	5.4	5.4	4375700	5708100	5976900	5629300	15	DVLLAADAIYK;FNPLALDIGCGVGHIAPHMIK;GSQNVSFK
HCON_00060300	4	4	4	1	4	1	1	1	4	1	1	3.8	3.8	3.8	138.35	1248	1248	3.67	0.0002949	5.7625	0.9	3.8	1	0.7	8300400	9444900	984440	197490	9	GIDVHVVEDTEEAR;IFQDEQVGQEAQR;NITFQELVK;SVVVCSSLTDK
HCON_00060360	2	2	2	2	2	1	2	2	2	1	2	15.8	15.8	15.8	11.456	101	101	4.33	0.00029078	5.3895	15.8	15.8	7.9	15.8	17303000	13196000	1993400	4366600	21	AFVLSELR;DRLEETIR
HCON_00060390	3	3	3	2	2	0	0	2	2	0	0	5.6	5.6	5.6	71.975	640	640	3.29	0	6.575	4.1	4.2	0	0	1541800	1794200	0	0	9	ENDSLTGVIVVDSFDPR;SFSVEEAETR;WFHPLVLDR
HCON_00060530	4	4	4	4	3	2	0	4	3	2	0	8.6	8.6	8.6	61.752	536	536	6.31	0	15.207	8.6	6.9	5.4	0	3326100	2106300	312420	0	11	EVPLGWQK;FLANLVK;IAEALSKGEDPPFAPSDVTPAK;VASVLEVLK
HCON_00060550	6	6	6	5	3	3	3	5	3	3	3	5.5	5.5	5.5	139.12	1263	1263	3.7	0	16.677	4.3	2.8	2.8	2.8	7656000	5511800	3272500	2745000	27	AISSVLQVNSVPDYGVR;AVVDDILDR;DDGSSVELPR;KATGASFVIIDGGLK;LAPEDEPK;LTESELQLGK
HCON_00060580	5	5	5	1	1	1	0	1	1	1	0	10.1	10.1	10.1	63.763	564	564	2.9	0	8.2867	2.1	2.1	2.1	0	0	652540	357550	0	8	EVQEAAATK;MAQAQIDDLEAK;VTSELKAEQEINEMLR;YAEGHAYR;YIQTPELVAEQR
HCON_00060715	7	7	7	6	6	7	6	6	6	7	6	16.7	16.7	16.7	53.377	551	551	4.88	0	323.31	14.9	14.9	16.7	15.2	35356000	31907000	26588000	22752000	52	ETVFVQGVPVTANETYIADVFNTVGDIAK;GECMITFASAEIAQR;GTGEPKGECMITFASAEIAQR;IKIYTDR;QACNQCGAPR;QDERIELK;SNDWPCEACGNNNFAFR
HCON_00060720	2	2	2	2	2	1	1	2	2	1	1	35.6	35.6	35.6	10.12	87	87	3.67	0	6.5046	35.6	35.6	27.6	27.6	5255900	6229700	1537500	1163100	9	AAHDPFEFDLYEEPPNDSDEAFDR;ASPLVFR
HCON_00060770;HCON_00060760;HCON_00060750	4	4	4	1	2	1	2	1	2	1	2	37	37	37	15.566	135	135;135;133	5.09	0.00029317	5.6143	10.4	16.3	6.7	12.6	788250	6535100	453090	5214700	10	AILINITGK;AIQAACQR;EGEIDPEFDCQYMK;ICEFINETLLHPLFEWLLK
HCON_00060780	2	2	2	0	2	1	1	0	2	1	1	11.5	11.5	11.5	21.277	200	200	2	0	7.2663	0	11.5	11.5	11.5	0	6269100	4022000	6093600	5	AEPDVHNAAGAPSAPVLEQSER;RAEPDVHNAAGAPSAPVLEQSER
HCON_00060790	3	3	3	0	0	1	1	0	0	1	1	6.9	6.9	6.9	64.319	567	567	4.67	0	6.6129	0	0	1.6	2.6	0	0	0	242660	3	ALLNFTLSPTSSNVR;DATDDEINK;SQLPGFYDPCPGEPK
HCON_00060810	5	5	5	4	4	3	3	4	4	3	3	28	28	28	20.967	186	186	4.36	0	7.3142	23.1	23.1	19.4	13.4	15383000	10253000	4675600	13835000	22	ATGILDK;EAAIVDGPR;GKSEVSLPTFALLFSEVVK;LLDVITLR;LLGMLMFIK
HCON_00060820	8	8	8	6	5	5	5	6	5	5	5	5.5	5.5	5.5	160.56	1447	1447	4.03	0	45.625	3.5	3.8	3.1	3.8	42639000	10604000	30871000	31300000	22	DAEHVRR;EQQPQVEK;EVQQIIQGPDALR;GLVQQGK;LAETEAACK;LLQFCIK;NEFEAACDAIR;SNENSLDATTGATTEEK
HCON_00060840	12	12	12	10	11	11	8	10	11	11	8	59.1	59.1	59.1	18.747	164	164	4.31	0	279.39	59.1	51.2	51.2	46.3	208280000	237290000	194640000	152220000	114	AAHLLVK;GGDLGTFGR;GSELTQVR;KLAQQFSDCSSAK;LAQQFSDCSSAK;NILKDYIR;RGGDLGTFGR;SQWERPLEPAFGK;SSNNPEATFR;SSNNPEATFRK;TNNQEYYYNQATGR;VDPDEQPLPAGWEK
HCON_00060870	20	19	18	17	19	18	17	16	17	16	15	41	39.6	37.5	69.828	619	619	4.66	0	323.31	33.6	38.6	33.6	33.6	181310000	166710000	117130000	128490000	176	AANLSER;AECTAEAAYR;DQPNDLAK;DTLIQFEDFGNQNAYR;EMSEINSRPIIFALSNPTSK;GLYITINDNSISK;GMAFSLYER;IFKPGQGNNAYIFPGIALGCVLFK;ILGLGDLGAYGIGIPVGK;IVADSVTEK;LRDQPNDLAK;PIIFALSNPTSK;QLDLSDPEQLALHK;QQVYSTEYTDLINETYDWPAKDSK;QYLGIHGLIPPAFMTAEQQAYR;SLLEVVK;TVKPAGIIGASTVAGAFTEEVIR;VRGPEYDTLIDNFMK;YIQLDSLQDR;YIQLDSLQDRNEK
HCON_00060890	12	12	12	11	10	11	9	11	10	11	9	72.9	72.9	72.9	10.553	96	96	6.04	0	177.86	63.5	57.3	66.7	57.3	1775900000	1637300000	2032300000	1589200000	264	AAEDKKR;AAGVEWGK;AKDPNAPK;AKDPNAPKR;AMSAFFFWMADNR;AMSAFFFWMADNRER;IKKPGMGVADVAK;KPGMGVADVAK;RAMSAFFFWMADNR;RYESEMAAYK;VADKSKWEK;YESEMAAYK
HCON_00060910	1	1	1	1	0	0	0	1	0	0	0	1.1	1.1	1.1	123.82	1078	1078	3	0.0094129	2.1324	1.1	0	0	0	639320	0	0	0	1	VLEEALDLCASR
HCON_00060930	1	1	1	0	1	0	1	0	1	0	1	2.6	2.6	2.6	88.542	781	781	1	0.003148	3.0025	0	2.6	0	2.6	0	2145500	0	1181400	2	ERENAQFPDEVDTPINDLAR
HCON_00060940	38	38	38	31	34	33	31	31	34	33	31	50.6	50.6	50.6	100.41	908	908	4.38	0	323.31	44.8	45.8	45	46.8	195150000	201280000	164450000	100770000	281	ADNVVPAPAPPPPASSAPTFR;AEGVVEFIASGSR;AEQFAEEAK;AGTDGKAEQFAEEAK;ALIEDGYALVEK;CVDWSIGLCTGGAEK;DSDEKPSVGR;ETVVITFLLGGINCPK;EYTAASGR;GNIAESLLR;GTLNFAAQLVEDGPK;GTLNFAAQLVEDGPKLEK;IADEYVTK;IQELQGDLAR;IVGHVVTFVK;IYLGGTNPDNAENVTETAVAEGWVEVRPGK;KNIWEFGDFTGNDL;KVAVTDVSK;LLELQDQAK;LLQQDVK;LQSMLSEYEQAEQK;NIWEFGDFTGNDL;NIWQNYKEEEVVPDEVITQQNDTAER;QFRPLYDVPFMFQAR;RGDLCAAPFSVDGLWYR;RPTETTAATVDEPFAWDSR;SDDENRSSEYD…
HCON_00061000	3	3	3	1	3	3	1	1	3	3	1	5.5	5.5	5.5	67.585	615	615	4.33	0	16.076	2.9	5.5	5.5	2.9	3671800	6839900	6627000	1866900	14	DVVRNEVQK;LIDPNKK;NLQPIDFSQDECGLYELR
HCON_00061050	25	25	25	15	19	19	14	15	19	19	14	43.1	43.1	43.1	83.694	724	724	4.7	0	138.47	23.2	29.1	31.1	21.8	148220000	153840000	80454000	85291000	102	AHFPLSEEGGSK;ASQEVIDRR;DGIPVVACYWHIK;DQFAVQYEK;DVSLMNLPLPEPFINFGWQPHGEK;FCVLTGNQAK;FEREDDEEKNR;FGHDNVQFVDFSPCETYLVTYAESAEK;GCVFIEFPDK;GCVFIEFPDKVK;GGVDTDNKQSEELVEEQIMVALDTQK;GHDPELAGEQSK;GICLWGGR;GYSLYALTNR;GYWDPTGR;HFIVENIK;IWDVVTGEMLK;LEPNSHAPK;LGADLGFR;QKPSIDEYEECCLIIFGLPVVGPDR;TLAPLGEDELD;TNVVEHPGFNK;VFTNVEPDHK;YFVTCSTLGGR;YVGGCTYHLEIFEIDKK
HCON_00061070	7	7	7	6	7	6	7	6	7	6	7	15	15	15	55.059	479	479	4.83	0	62.206	13.2	15	13.2	15	21218000	20197000	9187000	10028000	50	DKEILWLCPDSAK;ELWEEVKR;EWFPELTPEQK;FIEDFTDFIEGK;LLDTVCPNR;LQGYAEYR;VAVGGTIELVK
HCON_00061130	5	5	5	3	3	3	2	3	3	3	2	12.1	12.1	12.1	54.945	489	489	4.74	0	12.92	7.2	8	7	4.1	2844800	4266800	1592600	1003200	18	AATEEEIEMVHTK;IIAGYQGTDSYK;LTPAGYATLTR;QFTLPFPTR;SSEVVAEFSEELRK
HCON_00061150	10	10	10	9	10	10	7	9	10	10	7	53.5	53.5	53.5	23.468	198	198	4.47	0	143.03	53.5	53.5	53.5	40.4	186610000	149860000	100860000	147440000	111	AFPFEDAR;DHKPGQYPTNDEER;DHKPGQYPTNDEERR;GPLTFEGWYPR;QYPYDFYR;RYPITNYSFELLD;WKNPVMPK;YAGDYPDLGIITFDHKDPYEDWTDR;YGLRPEDYKPIDQDDVVR;YPITNYSFELLD
HCON_00061210	23	23	23	20	21	22	20	20	21	22	20	89.3	89.3	89.3	23.71	205	205	5.05	0	323.31	86.8	87.8	88.8	80	706530000	629770000	409130000	417030000	365	AKYGEIETYVVKLDK;AYLGMQCFWGESAFAK;FYQAEDYHQK;HDIFNELK;HDIFNELKLTDDQVANSVLAAK;IAELTYSQAK;KIAELTYSQAK;KQYQSAILYETEDEK;LDKFYQAEDYHQK;LTDDQVANSVLAAK;MNAYCAGYTDFSELEELKK;NIGDHTEVTEVQFDPAEISYR;QFASCGGDPR;QHGLSDSLVER;QRHDIFNELK;QVLDFFWSHHNPAER;QYQSAILYETEDEK;QYQSAILYETEDEKK;QYQSAILYETEDEKKIAELTYSQAK;VGYAGGTTVNPTYR;VKQFASCGGDPR;YGEIETYVVK;YGEIETYVVKLDK
HCON_00061220	3	3	3	3	3	3	3	3	3	3	3	28	28	28	15.526	132	132	3.73	0	91.016	28	28	28	28	36092000	24862000	22604000	18646000	43	IKELFAK;QKDDDMLETIDIEDLPR;TTAPTTTATDVQK
HCON_00061230	15	15	15	9	13	13	11	9	13	13	11	19.8	19.8	19.8	94.066	838	838	4.52	0	87.799	12.2	18.4	16.9	14.6	24484000	25440000	18655000	13253000	80	ANDELTKVEAIYWK;DSLFLEAK;EAESELPLADR;EAVVSAIER;GQTIPEGLTVFSAK;GSYDELPLDVYK;GWFSSFTTAAPK;GYENLIAENAQQVR;KAAIPAAASSEPTVEVAK;KAAIPAAASSEPTVEVAKEAESELPLADR;LDDGVTDVITLPK;MDFQLQPALTDK;QSVVVLEGLYK;STVEVSKAPEK;SYWSVLK
HCON_00061330	5	5	5	3	2	3	4	3	2	3	4	23.9	23.9	23.9	23.725	205	205	5.2	0	9.0148	12.2	7.8	12.7	19.5	19572000	10682000	53351000	17585000	22	GEGGEAHK;LIDAIGLVR;MAAEGRVSVK;QYFHSLDINEVGNK;VALVSLTK
HCON_00061380	14	14	14	8	10	9	9	8	10	9	9	32.2	32.2	32.2	48.354	423	423	4.51	0	111.71	20.8	25.5	25.3	26.7	25573000	25194000	17752000	6070900	49	DISDKDVQYQR;EILDAYK;ELEEDDAMSLEK;FWTDLISK;IKFWTDLISK;LLTMLQQLSATR;QHDDDDLEKELDELMAK;QKPLPTPEK;SCEIEGNAIISVDSLK;SCEIEGNAIISVDSLKK;TSGWLFGNTTSTASER;VVPAFPEVPSNTVGYR;VVPAFPEVPSNTVGYRELEEDDAMSLEK;YGVLMPLSK
HCON_00061430	6	6	6	4	4	5	5	4	4	5	5	17.7	17.7	17.7	31.432	277	277	4.38	0	10.201	13.4	13.4	13.7	17.3	18550000	8182400	16864000	12373000	23	ALQFPPEGWLR;FDSLVMSTMPR;GSWDDNWDYR;NLTPLGK;YAEANEAEK;YAEANEAEKK
HCON_00061440	51	51	51	35	36	34	31	35	36	34	31	25.2	25.2	25.2	231.65	2084	2084	3.71	0	323.31	16.6	17.9	17.2	15.7	123790000	115890000	63325000	55238000	224	AAEAALRGDQEIK;AALMQEK;AELEQCR;AEQVAAELNDEWQAR;AEVSEIR;ANAQAVEAEK;APQLFHQK;ASETQMAGK;AVTEELQHAR;DELAATVQR;EERDAAIR;ELEASHK;ELELFNANER;ELMGLQQQASNYK;EMVEEIENR;HAEEALER;HLIATENFALKDELQK;IANLEAELSR;IGEFEEVK;IKAEEAVAK;ISPGQSLFGK;KDEQINELREELLK;KWFLQEIAQK;LAEAESTAIKK;LAEDNVSVVEAR;LAFDSPIR;LAVLEQENAK;LEASFEMQK;LEEMLVAETK;LEEYISK;LFDNIAQLQK;LQLAAEEHEGQLQLR;LQSEAIATANALAEK;LSAMGPSFEK;LTGELAESR;NSELQSQIASS…
[truncated: 2,665 more rows]

## Sheet: Supplementary Table 4
Supplementary Table 4. Full list of Caenorhabditis elegans proteins identified by thermal proteome profiling.
[truncated: 5,861 more rows]
